# Supplementary material for: Crystal structure and Hirshfeld surface analysis of (2Z)-N,N-dimethyl-2-(penta­fluoro­phen­yl)-2-(2-phenyl­hydrazin-1-yl­idene)acetamide
Source: Acta Crystallogr E Crystallogr Commun. 2021 Jul 23;77(Pt 8):829–33. doi: 10.1107/S2056989021007349 (PMC8340965; doi:10.1107/S2056989021007349)
Supplement: Supplementary file 1 [file e-77-00829-sup1.cif]

##############################################################################
#                                                                            #
# This CIF contains the data in a paper accepted for publication in          #
# Acta Crystallographica Section E. It conforms to the requirements of       #
# Notes for Authors for Acta Crystallographica Section E, and has been       #
# peer reviewed under the auspices of the IUCr Commission on Journals.       #
#                                                                            #
# Full details of the Crystallographic Information File format               #
# are given in the paper "The Crystallographic Information File (CIF):       #
# a New Standard Archive File for Crystallography" by S. R. Hall, F. H.      #
# Allen and I. D. Brown [Acta Cryst. (1991), A47, 655-685].                  #
#                                                                            #
# The current version of the core CIF dictionary is obtainable from          #
# ftp://ftp.iucr.org/pub/cif_core.dic.                                       #
#                                                                            #
# Software is freely available for graphical display of the structure(s)     #
# in this CIF. For information consult the CIF software page                 #
# http://www.iucr.org/resources/cif/software.                                #
#                                                                            #
# This file may be used for bona fide research purposes within the           #
# scientific community so long as proper attribution is given to the journal # 
# article from which it was obtained.                                        #
#                                                                            #
##############################################################################
data_I
_audit_creation_method     'SHELXL-2018/3'
_chemical_name_systematic
;\
(2<i>Z</i>)-<i>N</i>,<i>N</i>-Dimethyl-2-(pentafluorophenyl)-2-(2-\
phenylhydrazin-1-ylidene)acetamide
;
_chemical_name_common     ?
_chemical_formula_moiety     'C16 H12 F5 N3 O'
_chemical_formula_sum     'C16 H12 F5 N3 O'
_chemical_formula_iupac     'C16 H12 F5 N3 O'
_chemical_formula_weight     357.29
_chemical_melting_point     ?
_space_group_crystal_system     monoclinic
_space_group_name_H-M_alt     'C 2/c'
_space_group_name_Hall     '-C 2yc'
loop_
    _space_group_symop_operation_xyz
    'x, y, z'
    '-x, y, -z+1/2'
    'x+1/2, y+1/2, z'
    '-x+1/2, y+1/2, -z+1/2'
    '-x, -y, -z'
    'x, -y, z-1/2'
    '-x+1/2, -y+1/2, -z'
    'x+1/2, -y+1/2, z-1/2'
_cell_length_a     19.0048(6)
_cell_length_b     11.5216(4)
_cell_length_c     17.2227(6)
_cell_angle_alpha     90
_cell_angle_beta     116.5260(10)
_cell_angle_gamma     90
_cell_volume     3374.2(2)
_cell_formula_units_Z     8
_cell_measurement_reflns_used     9937
_cell_measurement_theta_min     2.95
_cell_measurement_theta_max     30.51
_cell_measurement_temperature     296(2)
_exptl_crystal_description     prism
_exptl_crystal_colour     colourless
_exptl_crystal_size_max     0.860
_exptl_crystal_size_mid     0.760
_exptl_crystal_size_min     0.320
_exptl_crystal_density_diffrn     1.407
_exptl_crystal_density_meas     ?
_exptl_crystal_density_method     ?
_exptl_crystal_F_000     1456
_exptl_absorpt_coefficient_mu     0.128
_exptl_absorpt_correction_type     multi-scan
_exptl_absorpt_process_details
;
(SADABS; Krause <i>et al.</i>,  2015)
;
_exptl_absorpt_correction_T_min     0.6664
_exptl_absorpt_correction_T_max     0.7461
_diffrn_ambient_temperature     296(2)
_diffrn_source     ?
_diffrn_radiation_type     MoK\a
_diffrn_radiation_wavelength     0.71073
_diffrn_measurement_device_type     'Bruker APEXII CCD'
_diffrn_measurement_method     '\f and \w scans'
_diffrn_detector_area_resol_mean     ?
_diffrn_reflns_number     20072
_diffrn_reflns_av_R_equivalents     0.0254
_diffrn_reflns_av_unetI/netI     0.0176
_diffrn_reflns_theta_min     2.953
_diffrn_reflns_theta_max     26.998
_diffrn_reflns_theta_full     25.242
_diffrn_measured_fraction_theta_max     0.981
_diffrn_measured_fraction_theta_full     0.979
_diffrn_reflns_limit_h_min     -24
_diffrn_reflns_limit_h_max     24
_diffrn_reflns_limit_k_min     -14
_diffrn_reflns_limit_k_max     14
_diffrn_reflns_limit_l_min     -21
_diffrn_reflns_limit_l_max     21
_refine_special_details     ?
_reflns_number_total     3619
_reflns_number_gt     3075
_reflns_threshold_expression     'I > 2\s(I)'
_refine_ls_structure_factor_coef     Fsqd
_refine_ls_matrix_type     full
_refine_ls_R_factor_all     0.0506
_refine_ls_R_factor_gt     0.0436
_refine_ls_wR_factor_gt     0.1256
_refine_ls_wR_factor_ref     0.1294
_refine_ls_goodness_of_fit_ref     1.079
_refine_ls_restrained_S_all     1.079
_refine_ls_number_reflns     3619
_refine_ls_number_parameters     232
_refine_ls_number_restraints     1
_refine_ls_hydrogen_treatment     mixed
_refine_ls_weighting_scheme     calc
_refine_ls_weighting_details
              'w=1/[\s^2^(Fo^2^)+(0.0660P)^2^+1.0984P] where P=(Fo^2^+2Fc^2^)/3'
_atom_sites_solution_hydrogens     mixed
_atom_sites_solution_primary     direct
_atom_sites_solution_secondary     ?
_refine_ls_shift/su_max     0.000
_refine_ls_shift/su_mean     0.000
_refine_diff_density_max     0.272
_refine_diff_density_min     -0.158
_refine_ls_extinction_method     none
_refine_ls_extinction_coef     .
loop_
    _atom_type_symbol
    _atom_type_description
    _atom_type_scat_dispersion_real
    _atom_type_scat_dispersion_imag
    _atom_type_scat_source
    'C' 'C' 0.0033 0.0016
                         'International Tables Vol C Tables 4.2.6.8 and 6.1.1.4'
    'H' 'H' 0.0000 0.0000
                         'International Tables Vol C Tables 4.2.6.8 and 6.1.1.4'
    'N' 'N' 0.0061 0.0033
                         'International Tables Vol C Tables 4.2.6.8 and 6.1.1.4'
    'O' 'O' 0.0106 0.0060
                         'International Tables Vol C Tables 4.2.6.8 and 6.1.1.4'
    'F' 'F' 0.0171 0.0103
                         'International Tables Vol C Tables 4.2.6.8 and 6.1.1.4'
_computing_data_collection
;
APEX3 (Bruker, 2007)
;
_computing_cell_refinement
;
SAINT (Bruker, 2007)
;
_computing_data_reduction
;
SAINT (Bruker, 2007)
;
_computing_structure_solution
;
SHELXS (Sheldrick, 2008)
;
_computing_structure_refinement
;
<i>SHELXL2016/6</i> (Sheldrick, 2015)
;
_computing_molecular_graphics
;
ORTEP-3 for Windows (Farrugia, 2012)
;
_computing_publication_material
;
PLATON (Spek, 2020)
;
loop_
    _atom_site_type_symbol
    _atom_site_label
    _atom_site_fract_x
    _atom_site_fract_y
    _atom_site_fract_z
    _atom_site_U_iso_or_equiv
    _atom_site_adp_type
    _atom_site_calc_flag
    _atom_site_occupancy
    _atom_site_disorder_assembly
    _atom_site_disorder_group
    C C1 0.57129(9) 0.67608(14) 0.56090(9) 0.0560(4) Uani d 1 . .
    C C2 0.62879(10) 0.6234(2) 0.54530(11) 0.0709(5) Uani d 1 . .
    C C3 0.64867(9) 0.5107(2) 0.57013(12) 0.0741(6) Uani d 1 . .
    C C4 0.61080(9) 0.45216(16) 0.60894(11) 0.0675(5) Uani d 1 . .
    C C5 0.55429(8) 0.50569(13) 0.62548(9) 0.0526(3) Uani d 1 . .
    C C6 0.53295(7) 0.62075(12) 0.60236(8) 0.0441(3) Uani d 1 . .
    C C7 0.47580(7) 0.68280(11) 0.62380(7) 0.0396(3) Uani d 1 . .
    C C8 0.49138(7) 0.81069(11) 0.64576(8) 0.0405(3) Uani d 1 . .
    C C9 0.44817(14) 1.00857(16) 0.61948(15) 0.0898(6) Uani d 1 . .
    H H9A 0.503442 1.022817 0.652886 0.135 Uiso calc 1 . .
    H H9B 0.420993 1.030799 0.652629 0.135 Uiso calc 1 . .
    H H9C 0.428581 1.053157 0.566896 0.135 Uiso calc 1 . .
    C C10 0.36406(10) 0.85441(17) 0.52042(11) 0.0755(5) Uani d 1 . .
    H H10A 0.363739 0.772275 0.510888 0.113 Uiso calc 1 . .
    H H10B 0.363100 0.895011 0.471289 0.113 Uiso calc 1 . .
    H H10C 0.318605 0.875319 0.527986 0.113 Uiso calc 1 . .
    C C11 0.31918(7) 0.60410(11) 0.67138(7) 0.0409(3) Uani d 1 . .
    C C12 0.27412(8) 0.65818(13) 0.70541(9) 0.0505(3) Uani d 1 . .
    H H12 0.281692 0.736455 0.720011 0.061 Uiso calc 1 . .
    C C13 0.21793(9) 0.59576(16) 0.71764(11) 0.0635(4) Uani d 1 . .
    H H13 0.187876 0.632183 0.740795 0.076 Uiso calc 1 . .
    C C14 0.20605(9) 0.48080(17) 0.69601(11) 0.0698(5) Uani d 1 . .
    H H14 0.167784 0.439171 0.703856 0.084 Uiso calc 1 . .
    C C15 0.25111(10) 0.42742(15) 0.66262(11) 0.0678(4) Uani d 1 . .
    H H15 0.243095 0.349161 0.648076 0.081 Uiso calc 1 . .
    C C16 0.30814(9) 0.48750(13) 0.65015(9) 0.0530(3) Uani d 1 . .
    H H16 0.338580 0.450219 0.627863 0.064 Uiso calc 1 . .
    N N1 0.43528(7) 0.88584(11) 0.59834(8) 0.0539(3) Uani d 1 . .
    N N2 0.42258(6) 0.62135(9) 0.63136(6) 0.0417(3) Uani d 1 . .
    N N3 0.37406(6) 0.67219(10) 0.65833(7) 0.0450(3) Uani d 1 . .
    O O1 0.55445(5) 0.84009(8) 0.70599(6) 0.0477(2) Uani d 1 . .
    F F1 0.55220(7) 0.78590(9) 0.53338(7) 0.0777(3) Uani d 1 . .
    F F2 0.66439(8) 0.68233(13) 0.50601(9) 0.1088(5) Uani d 1 . .
    F F3 0.70507(6) 0.45858(14) 0.55668(9) 0.1114(5) Uani d 1 . .
    F F4 0.62894(7) 0.34098(10) 0.63199(9) 0.0994(4) Uani d 1 . .
    F F5 0.52239(6) 0.44377(8) 0.66683(7) 0.0724(3) Uani d 1 . .
    H H3N 0.3875(9) 0.7382(12) 0.6861(10) 0.054(4) Uiso d 1 . .
loop_
    _atom_site_aniso_label
    _atom_site_aniso_U_11
    _atom_site_aniso_U_22
    _atom_site_aniso_U_33
    _atom_site_aniso_U_12
    _atom_site_aniso_U_13
    _atom_site_aniso_U_23
    C1 0.0493(8) 0.0732(10) 0.0498(7) -0.0048(7) 0.0261(6) -0.0096(7)
    C2 0.0543(9) 0.1071(15) 0.0627(9) -0.0149(9) 0.0364(8) -0.0285(9)
    C3 0.0426(8) 0.1094(15) 0.0668(10) 0.0056(9) 0.0212(7) -0.0389(10)
    C4 0.0506(8) 0.0744(11) 0.0600(9) 0.0171(7) 0.0089(7) -0.0206(8)
    C5 0.0418(7) 0.0594(8) 0.0477(7) 0.0051(6) 0.0121(6) -0.0074(6)
    C6 0.0334(6) 0.0566(7) 0.0379(6) 0.0006(5) 0.0120(5) -0.0064(5)
    C7 0.0327(6) 0.0469(7) 0.0363(6) 0.0012(5) 0.0127(4) 0.0019(5)
    C8 0.0371(6) 0.0464(7) 0.0414(6) 0.0012(5) 0.0205(5) 0.0072(5)
    C9 0.1062(16) 0.0507(9) 0.0990(15) 0.0159(10) 0.0337(12) 0.0198(9)
    C10 0.0611(10) 0.0881(12) 0.0561(9) 0.0207(9) 0.0070(7) 0.0169(8)
    C11 0.0315(6) 0.0488(7) 0.0371(6) -0.0040(5) 0.0106(5) 0.0028(5)
    C12 0.0396(6) 0.0577(8) 0.0542(7) 0.0002(6) 0.0211(6) 0.0032(6)
    C13 0.0446(7) 0.0856(11) 0.0660(9) 0.0030(7) 0.0299(7) 0.0159(8)
    C14 0.0475(8) 0.0849(12) 0.0746(10) -0.0139(8) 0.0250(7) 0.0232(9)
    C15 0.0670(10) 0.0552(9) 0.0730(10) -0.0188(7) 0.0239(8) 0.0062(7)
    C16 0.0527(8) 0.0511(8) 0.0533(7) -0.0072(6) 0.0220(6) -0.0016(6)
    N1 0.0531(7) 0.0507(7) 0.0530(7) 0.0100(5) 0.0193(5) 0.0129(5)
    N2 0.0340(5) 0.0477(6) 0.0415(5) -0.0013(4) 0.0152(4) -0.0029(4)
    N3 0.0406(6) 0.0448(6) 0.0540(6) -0.0072(4) 0.0250(5) -0.0087(5)
    O1 0.0402(5) 0.0487(5) 0.0521(5) -0.0068(4) 0.0186(4) 0.0037(4)
    F1 0.0964(8) 0.0791(7) 0.0827(7) -0.0027(6) 0.0624(6) 0.0109(5)
    F2 0.1025(9) 0.1503(12) 0.1183(10) -0.0331(8) 0.0893(8) -0.0381(9)
    F3 0.0624(7) 0.1649(13) 0.1112(9) 0.0196(7) 0.0426(6) -0.0552(9)
    F4 0.0920(8) 0.0804(8) 0.1078(9) 0.0392(6) 0.0285(7) -0.0140(6)
    F5 0.0759(6) 0.0556(5) 0.0884(7) 0.0128(4) 0.0389(5) 0.0134(5)
_geom_special_details
;
 All esds (except the esd in the dihedral angle between two l.s. planes)
 are estimated using the full covariance matrix.  The cell esds are taken
 into account individually in the estimation of esds in distances, angles
 and torsion angles; correlations between esds in cell parameters are only
 used when they are defined by crystal symmetry.  An approximate (isotropic)
 treatment of cell esds is used for estimating esds involving l.s. planes.
;
loop_
    _geom_bond_atom_site_label_1
    _geom_bond_atom_site_label_2
    _geom_bond_site_symmetry_2
    _geom_bond_distance
    _geom_bond_publ_flag
    C1 F1 . 1.3430(19) ?
    C1 C2 . 1.377(2) ?
    C1 C6 . 1.383(2) ?
    C2 F2 . 1.336(2) ?
    C2 C3 . 1.367(3) ?
    C3 F3 . 1.3359(18) ?
    C3 C4 . 1.360(3) ?
    C4 F4 . 1.340(2) ?
    C4 C5 . 1.374(2) ?
    C5 F5 . 1.3301(18) ?
    C5 C6 . 1.392(2) ?
    C6 C7 . 1.4783(17) ?
    C7 N2 . 1.2880(16) ?
    C7 C8 . 1.5172(18) ?
    C8 O1 . 1.2317(15) ?
    C8 N1 . 1.3325(16) ?
    C9 N1 . 1.453(2) ?
    C9 H9A . 0.9600 ?
    C9 H9B . 0.9600 ?
    C9 H9C . 0.9600 ?
    C10 N1 . 1.463(2) ?
    C10 H10A . 0.9600 ?
    C10 H10B . 0.9600 ?
    C10 H10C . 0.9600 ?
    C11 C12 . 1.3832(19) ?
    C11 C16 . 1.3835(19) ?
    C11 N3 . 1.4011(16) ?
    C12 C13 . 1.380(2) ?
    C12 H12 . 0.9300 ?
    C13 C14 . 1.367(3) ?
    C13 H13 . 0.9300 ?
    C14 C15 . 1.372(3) ?
    C14 H14 . 0.9300 ?
    C15 C16 . 1.381(2) ?
    C15 H15 . 0.9300 ?
    C16 H16 . 0.9300 ?
    N2 N3 . 1.3385(14) ?
    N3 H3N . 0.873(13) ?
loop_
    _geom_angle_atom_site_label_1
    _geom_angle_atom_site_label_2
    _geom_angle_atom_site_label_3
    _geom_angle_site_symmetry_1
    _geom_angle_site_symmetry_3
    _geom_angle
    _geom_angle_publ_flag
    F1 C1 C2 . . 117.32(15) ?
    F1 C1 C6 . . 119.67(13) ?
    C2 C1 C6 . . 123.01(17) ?
    F2 C2 C3 . . 120.62(16) ?
    F2 C2 C1 . . 120.0(2) ?
    C3 C2 C1 . . 119.34(17) ?
    F3 C3 C4 . . 120.3(2) ?
    F3 C3 C2 . . 120.2(2) ?
    C4 C3 C2 . . 119.47(14) ?
    F4 C4 C3 . . 119.80(16) ?
    F4 C4 C5 . . 119.29(18) ?
    C3 C4 C5 . . 120.90(17) ?
    F5 C5 C4 . . 117.09(14) ?
    F5 C5 C6 . . 121.33(12) ?
    C4 C5 C6 . . 121.55(15) ?
    C1 C6 C5 . . 115.69(13) ?
    C1 C6 C7 . . 121.43(13) ?
    C5 C6 C7 . . 122.82(12) ?
    N2 C7 C6 . . 117.21(12) ?
    N2 C7 C8 . . 125.67(11) ?
    C6 C7 C8 . . 116.65(10) ?
    O1 C8 N1 . . 123.28(12) ?
    O1 C8 C7 . . 119.03(11) ?
    N1 C8 C7 . . 117.68(11) ?
    N1 C9 H9A . . 109.5 ?
    N1 C9 H9B . . 109.5 ?
    H9A C9 H9B . . 109.5 ?
    N1 C9 H9C . . 109.5 ?
    H9A C9 H9C . . 109.5 ?
    H9B C9 H9C . . 109.5 ?
    N1 C10 H10A . . 109.5 ?
    N1 C10 H10B . . 109.5 ?
    H10A C10 H10B . . 109.5 ?
    N1 C10 H10C . . 109.5 ?
    H10A C10 H10C . . 109.5 ?
    H10B C10 H10C . . 109.5 ?
    C12 C11 C16 . . 119.99(12) ?
    C12 C11 N3 . . 117.50(12) ?
    C16 C11 N3 . . 122.50(12) ?
    C13 C12 C11 . . 119.85(14) ?
    C13 C12 H12 . . 120.1 ?
    C11 C12 H12 . . 120.1 ?
    C14 C13 C12 . . 120.56(16) ?
    C14 C13 H13 . . 119.7 ?
    C12 C13 H13 . . 119.7 ?
    C13 C14 C15 . . 119.37(14) ?
    C13 C14 H14 . . 120.3 ?
    C15 C14 H14 . . 120.3 ?
    C14 C15 C16 . . 121.37(16) ?
    C14 C15 H15 . . 119.3 ?
    C16 C15 H15 . . 119.3 ?
    C15 C16 C11 . . 118.85(15) ?
    C15 C16 H16 . . 120.6 ?
    C11 C16 H16 . . 120.6 ?
    C8 N1 C9 . . 118.65(14) ?
    C8 N1 C10 . . 124.09(13) ?
    C9 N1 C10 . . 116.99(14) ?
    C7 N2 N3 . . 119.24(11) ?
    N2 N3 C11 . . 119.22(11) ?
    N2 N3 H3N . . 119.5(10) ?
    C11 N3 H3N . . 117.2(11) ?
loop_
    _geom_torsion_atom_site_label_1
    _geom_torsion_atom_site_label_2
    _geom_torsion_atom_site_label_3
    _geom_torsion_atom_site_label_4
    _geom_torsion_site_symmetry_1
    _geom_torsion_site_symmetry_2
    _geom_torsion_site_symmetry_3
    _geom_torsion_site_symmetry_4
    _geom_torsion
    _geom_torsion_publ_flag
    F1 C1 C2 F2 . . . . 1.5(2) ?
    C6 C1 C2 F2 . . . . -179.03(14) ?
    F1 C1 C2 C3 . . . . -178.29(14) ?
    C6 C1 C2 C3 . . . . 1.2(2) ?
    F2 C2 C3 F3 . . . . 1.2(2) ?
    C1 C2 C3 F3 . . . . -179.06(14) ?
    F2 C2 C3 C4 . . . . -179.10(15) ?
    C1 C2 C3 C4 . . . . 0.7(2) ?
    F3 C3 C4 F4 . . . . -1.5(2) ?
    C2 C3 C4 F4 . . . . 178.76(14) ?
    F3 C3 C4 C5 . . . . 178.08(13) ?
    C2 C3 C4 C5 . . . . -1.7(2) ?
    F4 C4 C5 F5 . . . . 2.3(2) ?
    C3 C4 C5 F5 . . . . -177.31(13) ?
    F4 C4 C5 C6 . . . . -179.60(13) ?
    C3 C4 C5 C6 . . . . 0.8(2) ?
    F1 C1 C6 C5 . . . . 177.51(12) ?
    C2 C1 C6 C5 . . . . -2.0(2) ?
    F1 C1 C6 C7 . . . . -5.2(2) ?
    C2 C1 C6 C7 . . . . 175.37(13) ?
    F5 C5 C6 C1 . . . . 179.00(12) ?
    C4 C5 C6 C1 . . . . 0.95(19) ?
    F5 C5 C6 C7 . . . . 1.72(19) ?
    C4 C5 C6 C7 . . . . -176.33(12) ?
    C1 C6 C7 N2 . . . . 154.68(12) ?
    C5 C6 C7 N2 . . . . -28.19(17) ?
    C1 C6 C7 C8 . . . . -32.65(16) ?
    C5 C6 C7 C8 . . . . 144.48(12) ?
    N2 C7 C8 O1 . . . . 114.61(14) ?
    C6 C7 C8 O1 . . . . -57.36(15) ?
    N2 C7 C8 N1 . . . . -65.23(16) ?
    C6 C7 C8 N1 . . . . 122.80(12) ?
    C16 C11 C12 C13 . . . . -0.4(2) ?
    N3 C11 C12 C13 . . . . 178.48(12) ?
    C11 C12 C13 C14 . . . . -0.3(2) ?
    C12 C13 C14 C15 . . . . 0.6(2) ?
    C13 C14 C15 C16 . . . . -0.2(3) ?
    C14 C15 C16 C11 . . . . -0.5(2) ?
    C12 C11 C16 C15 . . . . 0.7(2) ?
    N3 C11 C16 C15 . . . . -178.03(13) ?
    O1 C8 N1 C9 . . . . -1.2(2) ?
    C7 C8 N1 C9 . . . . 178.61(14) ?
    O1 C8 N1 C10 . . . . 172.55(14) ?
    C7 C8 N1 C10 . . . . -7.6(2) ?
    C6 C7 N2 N3 . . . . 174.02(10) ?
    C8 C7 N2 N3 . . . . 2.09(18) ?
    C7 N2 N3 C11 . . . . -176.33(11) ?
    C12 C11 N3 N2 . . . . 175.29(11) ?
    C16 C11 N3 N2 . . . . -5.90(18) ?
loop_
    _geom_hbond_atom_site_label_D
    _geom_hbond_atom_site_label_H
    _geom_hbond_atom_site_label_A
    _geom_hbond_site_symmetry_A
    _geom_hbond_distance_DH
    _geom_hbond_distance_HA
    _geom_hbond_distance_DA
    _geom_hbond_angle_DHA
    _geom_hbond_publ_flag
    N3 H3N O1 2_656 0.874(14) 2.054(15) 2.8658(15) 154.2(14) yes
    C9 H9A O1 . 0.960 2.33 2.717(2) 103 no
    C10 H10A N2 . 0.96 2.55 3.194(2) 124 no
    C14 H14 O1 3_445 0.93 2.45 3.377(2) 172 yes
    C10 H10B Cg2 7_566 0.96 2.77 3.4685(19) 130 yes
_shelx_space_group_comment
;
The symmetry employed for this shelxl refinement is uniquely defined
by the following loop, which should always be used as a source of
symmetry information in preference to the above space-group names.
They are only intended as comments.
;
_shelx_estimated_absorpt_T_min     0.898
_shelx_estimated_absorpt_T_max     0.960
_shelx_hkl_file
;
  -4   0   0   58.39    2.70
   4   0   0   69.29    3.40
  -4   0   0   62.99    2.80
  -4   0   0   65.29    3.80
   6   0   0  191.98    6.80
   6   0   0  198.78    6.70
  -6   0   0  189.38    6.60
  -6   0   0  203.38    6.40
  -6   0   0  200.08    7.30
  -8   0   0 3008.80   66.99
   8   0   0 2900.61   66.99
   8   0   0 2902.31   67.79
  -8   0   0 2989.20   67.89
 -10   0   0 2642.14   60.69
 -10   0   0 2655.73   61.89
  10   0   0 2564.94   61.79
  12   0   0 4574.24  105.09
 -12   0   0 4541.85  103.39
 -14   0   0  751.82   21.80
  14   0   0  742.93   23.40
 -14   0   0  758.32   23.40
 -16   0   0  546.55   18.30
  16   0   0  548.65   19.90
 -16   0   0  542.85   19.70
  18   0   0    8.40    5.00
 -18   0   0   14.40    5.80
 -18   0   0    3.60    4.00
  20   0   0  156.98   12.40
 -20   0   0  199.78   13.00
 -22   0   0   19.80    6.40
  22   0   0   12.50    6.80
  -5  -1   0 1048.50   24.40
  -5  -1   0 1005.10   25.00
   5  -1   0 1048.10   25.30
  -5  -1   0 1063.89   25.00
   5  -1   0 1052.99   25.10
   5  -1   0 1062.79   24.10
   5   1   0 1039.80   25.60
   5   1   0 1060.09   24.10
  -5   1   0 1066.09   24.20
  -5   1   0 1002.10   25.70
   5   1   0 1053.59   25.20
   7  -1   0 3225.08   75.49
  -7  -1   0 3330.07   74.89
  -7  -1   0 3290.97   75.19
   7  -1   0 3331.57   75.59
   7  -1   0 3284.07   74.19
  -7   1   0 3396.26   74.49
   7   1   0 3293.17   74.29
   7   1   0 3388.36   75.89
  -7   1   0 3346.77   76.39
  -7   1   0 3490.55   77.09
   7   1   0 3306.67   74.99
  -9  -1   0  474.85   14.00
   9  -1   0  470.65   13.00
  -9  -1   0  483.45   14.10
  -9   1   0  499.25   13.40
   9   1   0  452.75   15.10
  -9   1   0  478.05   15.50
   9   1   0  461.65   13.10
 -11  -1   0   97.49    6.70
  11  -1   0  107.59    6.90
 -11  -1   0  108.79    6.40
 -11   1   0  100.79    8.30
  11   1   0  107.99    6.90
 -11   1   0  105.19    5.80
  11   1   0  101.39    6.50
  13  -1   0  457.15   16.10
 -13  -1   0  470.35   15.40
 -13   1   0  464.45   14.50
 -13   1   0  446.86   17.30
  13   1   0  459.85   16.20
  15  -1   0   62.29    6.90
 -15  -1   0   67.49    7.30
 -15  -1   0   53.89    6.50
 -15   1   0   65.49    8.40
 -15   1   0   65.69    5.80
  15   1   0   60.79    7.00
  17  -1   0   56.99    7.70
 -17  -1   0   53.39    8.10
 -17  -1   0   55.69    7.30
 -17   1   0   51.19    7.00
  17   1   0   70.19    8.20
 -17   1   0   45.90    7.70
  19  -1   0  416.86   18.50
 -19  -1   0  459.05   17.90
 -19   1   0  407.96   16.80
 -19   1   0  416.16   19.40
  19   1   0  421.66   18.80
  21  -1   0    7.70    5.80
 -21  -1   0   13.80    5.90
  21   1   0    4.60    5.60
 -21   1   0   27.40    7.30
 -21   1   0   20.20   10.90
 -23   1   0  121.89   12.90
   6  -2   0   82.29    5.00
   6  -2   0   80.69    4.10
   6  -2   0   82.39    3.20
  -6  -2   0   80.39    4.40
  -6  -2   0   77.69    3.10
   6   2   0   86.69    4.50
  -6   2   0   84.39    5.80
   6   2   0   81.79    4.30
  -6   2   0   75.89    4.00
  -6   2   0   84.89    3.20
   6   2   0   83.69    3.10
   8  -2   0 1990.40   44.60
   8  -2   0 1806.72   47.80
  -8  -2   0 1926.21   47.70
  -8  -2   0 2004.40   44.80
  -8   2   0 2031.00   48.20
  -8   2   0 2007.20   44.80
   8   2   0 1952.80   47.10
   8   2   0 1964.30   44.30
  10  -2   0 1169.48   28.90
 -10  -2   0 1204.98   29.40
 -10  -2   0 1192.58   30.90
  10  -2   0 1185.08   31.10
  10   2   0 1226.68   31.70
 -10   2   0 1242.68   29.40
 -10   2   0 1214.68   32.80
 -12  -2   0  425.56   14.20
 -12  -2   0  403.46   12.90
  12  -2   0  416.56   14.60
  12   2   0  417.26   14.80
  12   2   0  396.86   12.00
 -12   2   0  404.66   12.60
 -12   2   0  398.36   16.40
 -14  -2   0   18.30    4.40
 -14  -2   0   16.50    3.80
  14  -2   0   18.00    4.50
 -14   2   0   16.70    3.30
  14   2   0   12.30    4.10
 -14   2   0   11.40    6.00
 -16  -2   0   48.50    6.60
  16  -2   0   37.90    6.20
 -16  -2   0   50.59    6.80
 -16   2   0   54.99    8.90
  16   2   0   48.50    6.90
 -16   2   0   41.20    5.50
  18  -2   0   45.00    7.00
 -18  -2   0   54.89    7.80
  18   2   0   40.70    7.40
 -18   2   0   36.70    8.00
 -18   2   0   40.60    6.00
  20  -2   0  235.18   14.40
 -20  -2   0  235.98   14.40
 -20   2   0  255.97   17.20
  20   2   0  225.18   14.90
 -20   2   0  239.08   12.50
  22  -2   0   17.10    6.60
 -22  -2   0   22.00    7.00
 -22   2   0   25.00   10.60
 -22   2   0   41.90    9.40
  22   2   0   16.10    6.60
   1  -3   0   19.10    2.50
  -1  -3   0   14.40    1.50
  -1  -3   0   13.10    2.00
  -1  -3   0   18.10    1.70
   1  -3   0   12.60    1.40
   1   3   0   17.40    1.60
   1   3   0   22.80    2.70
   1   3   0   18.60    2.20
  -1   3   0   20.70    1.90
  -1   3   0   18.90    1.60
   5  -3   0 2208.88   48.20
   5  -3   0 2186.68   48.10
  -5  -3   0 2212.28   50.39
  -5  -3   0 2172.48   50.09
   5  -3   0 2238.38   50.09
   5  -3   0 2181.78   51.09
  -5   3   0 2121.89   51.59
   5   3   0 2137.49   50.29
   5   3   0 2158.88   50.29
  -5   3   0 2165.28   50.09
   7  -3   0 1136.19   26.50
  -7  -3   0 1128.09   25.80
   7  -3   0 1184.58   26.70
   7  -3   0 1155.58   28.70
   7   3   0 1177.28   25.70
  -9  -3   0 1532.75   35.50
  -9  -3   0 1568.74   38.80
   9  -3   0 1536.05   35.90
   9  -3   0 1574.14   38.50
   9   3   0 1534.05   39.00
  -9   3   0 1553.44   40.70
  -9   3   0 1620.04   36.40
   9   3   0 1591.94   35.30
  11  -3   0    2.60    1.70
 -11  -3   0   -4.30    2.50
 -11  -3   0   -2.70    1.90
  11  -3   0    0.90    2.70
  11   3   0    0.30    1.50
 -11   3   0    1.10    1.60
  11   3   0   -0.40    2.10
 -11   3   0    3.00    5.10
 -13  -3   0   10.40    3.80
  13  -3   0   19.10    4.00
 -13  -3   0   23.00    3.50
  13   3   0   18.50    2.80
 -13   3   0   20.80    7.10
 -13   3   0   20.30    3.10
 -15  -3   0  226.68   11.60
 -15  -3   0  245.08    9.40
  15  -3   0  236.58   11.80
  15   3   0  247.08   12.70
 -15   3   0  240.08   14.30
 -15   3   0  237.08    9.40
  17  -3   0   46.20    6.90
  17   3   0   44.10    7.20
 -17   3   0   38.80    8.50
 -17   3   0   41.00    5.30
  19  -3   0  901.71   29.40
 -19  -3   0  939.01   25.00
 -19  -3   0  865.91   28.70
 -19   3   0  874.01   31.50
 -19   3   0  868.11   25.70
  19   3   0  904.31   30.30
  21  -3   0  350.06   17.70
 -21  -3   0  364.96   18.40
 -21   3   0  397.66   21.70
  21   3   0  342.77   18.50
   2  -4   0   58.69    3.20
  -2  -4   0   47.00    2.40
  -2  -4   0   49.70    3.20
  -2  -4   0   52.49    3.60
   2  -4   0   49.40    2.70
   2  -4   0   50.79    3.70
   2   4   0   47.30    3.00
  -2   4   0   53.89    2.50
   2   4   0   51.39    3.20
   2   4   0   45.80    3.30
  -2   4   0   48.00    2.90
   4  -4   0 2489.55   54.19
   4  -4   0 2462.85   56.19
  -4  -4   0 2474.85   56.59
   4   4   0 2493.35   53.99
   4   4   0 2451.75   53.69
   4   4   0 2407.96   56.39
  -4   4   0 2443.16   54.29
  -4   4   0 2444.36   57.99
   6  -4   0 1027.00   26.00
   6  -4   0 1009.50   23.20
  -6  -4   0 1038.80   26.40
   6  -4   0 1029.10   23.40
   6   4   0 1019.30   26.10
  -6   4   0 1008.90   28.20
  -8  -4   0  711.73   20.00
   8  -4   0  696.63   16.80
   8  -4   0  684.43   16.70
   8  -4   0  693.63   19.50
   8   4   0  690.33   20.00
  -8   4   0  739.13   22.40
 -10  -4   0  332.67   12.40
  10  -4   0  329.87    9.10
  10  -4   0  326.07    9.30
  10  -4   0  315.07   11.70
  10   4   0  315.97   12.30
 -10   4   0  331.87   15.10
 -12  -4   0   98.49    3.60
 -12  -4   0   94.79    3.80
  12  -4   0   95.49    6.90
  12  -4   0   99.79    4.80
  12  -4   0   96.89    4.70
 -12  -4   0  105.79    7.70
  12   4   0  101.49    7.50
 -12   4   0  103.69   10.80
 -14  -4   0   17.00    2.20
  14  -4   0   21.20    4.80
 -14  -4   0   16.80    2.10
 -14  -4   0   11.30    4.20
  14  -4   0   12.80    2.70
  14   4   0    6.10    4.40
 -14   4   0   12.00    6.90
 -16  -4   0   50.49    3.90
  16  -4   0   51.39    5.50
  16  -4   0   56.09   10.20
  16   4   0   58.89    7.70
 -16   4   0   48.20    8.50
  18  -4   0   31.10    4.60
  18  -4   0   31.00    6.60
 -18  -4   0   29.10    6.90
 -18   4   0   23.10    8.10
  18   4   0   31.90    7.20
  20  -4   0  590.74   18.90
  20  -4   0  596.64   23.20
 -20  -4   0  588.34   23.10
  20   4   0  625.64   24.70
 -20   4   0  630.74   26.70
 -22  -4   0   47.50    9.10
  22  -4   0   39.30    5.60
  22  -4   0   45.80    8.20
 -22   4   0   49.50   10.90
  22   4   0   40.80    8.40
   1  -5   0  203.08    6.70
  -1  -5   0  203.28    7.40
  -1  -5   0  189.88    7.20
   1  -5   0  212.68    7.40
  -1  -5   0  197.08    6.60
   1  -5   0  178.58    7.10
  -1   5   0  201.68    6.60
   1   5   0  179.28    6.90
  -1   5   0  207.48    8.50
   1   5   0  201.68    7.60
  -5  -5   0  273.47   13.90
   5  -5   0  315.87   11.40
   5  -5   0  319.77    8.10
  -5   5   0  310.77   14.30
  -5   5   0  316.97    8.10
   5   5   0  307.47   10.40
   5   5   0  299.67    7.30
   7  -5   0   14.30    2.70
   7  -5   0   18.80    1.80
  -7  -5   0   18.80    3.70
   7  -5   0   20.60    1.60
  -7   5   0   15.20    5.40
   7   5   0   14.70    3.00
   9  -5   0  111.69    3.90
  -9  -5   0  101.89    7.00
   9  -5   0  109.99    6.50
   9  -5   0  109.29    3.90
   9   5   0  116.49    7.00
  -9   5   0  110.59   10.10
  11  -5   0  524.15   16.80
 -11  -5   0  509.85   17.50
  11  -5   0  517.45   13.20
  11  -5   0  509.25   13.10
  11   5   0  504.15   17.70
 -11   5   0  512.15   20.60
  13  -5   0   17.50    2.30
  13  -5   0   16.40    2.40
 -13  -5   0   12.80    4.80
  13  -5   0   14.40    4.10
 -13   5   0    7.90    6.90
  13   5   0    4.30    4.60
  15  -5   0   13.80    2.60
  15  -5   0    4.00    4.00
  15   5   0    1.60    4.00
 -15   5   0   19.10    7.90
 -17  -5   0    1.70    4.40
  17  -5   0    1.70    4.10
  17   5   0   -3.50    3.70
 -17   5   0   -2.40    6.60
  19  -5   0    9.20    5.80
  19  -5   0   15.70    3.40
 -19  -5   0   14.50    5.80
  19   5   0   22.30    6.70
 -19   5   0   15.60    7.80
  21  -5   0   36.70    7.90
  21  -5   0   35.50    4.50
 -21  -5   0   44.00    8.30
  21   5   0   54.79    9.40
 -21   5   0   54.09   11.30
  23  -5   0   19.90    6.80
  23   5   0   17.40    7.10
 -23   5   0   44.90   10.30
   2  -6   0 1037.70   25.00
   2  -6   0 1052.29   26.80
  -2  -6   0 1028.80   26.80
  -2  -6   0 1048.10   26.40
   2   6   0 1038.50   26.10
  -2   6   0 1037.60   24.90
  -2   6   0 1060.39   28.10
  -4  -6   0 1719.53   41.90
   4  -6   0 1692.33   41.50
   4  -6   0 1746.33   39.30
   4   6   0 1725.13   42.00
  -4   6   0 1811.22   44.30
  -4   6   0 1713.03   39.30
   4   6   0 1706.03   39.00
   4   6   0 1725.93   39.80
   6  -6   0  117.09    6.20
   6  -6   0  125.79    4.40
  -6  -6   0  105.59    6.70
  -6   6   0  112.29    4.10
  -6   6   0  126.39    9.50
   6   6   0  123.59    6.60
  -8  -6   0   13.20    3.80
   8  -6   0   15.00    3.30
   8  -6   0   14.90    2.00
   8  -6   0   14.60    1.50
  -8   6   0   16.80    6.80
   8   6   0   12.80    3.50
  10  -6   0  390.76   10.20
  10  -6   0  402.36   10.20
 -10  -6   0  405.76   15.50
  10  -6   0  393.56   14.40
 -10   6   0  423.86   19.00
  10   6   0  418.06   15.40
 -12  -6   0  861.11   26.50
  12  -6   0  858.81   20.40
  12  -6   0  839.42   20.40
  12  -6   0  886.61   25.70
 -12   6   0  883.91   30.10
  12   6   0  871.91   26.90
  14  -6   0  320.37   13.90
  14  -6   0  314.97    9.30
 -14  -6   0  325.57   15.80
  14  -6   0  315.57    9.00
  14   6   0  323.17   16.20
  16  -6   0  122.29    9.60
 -16  -6   0  119.39   10.00
  16  -6   0  119.79    5.10
  16  -6   0  118.69    5.00
 -16   6   0  123.99   13.70
  16   6   0  117.29    9.90
 -18  -6   0    4.70    4.80
  18  -6   0    4.10    4.70
  18  -6   0   12.00    2.40
 -18   6   0   19.10    7.90
  18   6   0    9.40    5.00
  20  -6   0   -3.50    4.70
  20  -6   0    0.80    1.90
 -20  -6   0    4.00    5.80
  20   6   0    7.80    5.80
 -20   6   0    8.90    7.50
  22  -6   0   -4.30    6.20
  22   6   0    0.90    5.90
 -22   6   0    6.00    8.20
   1  -7   0  174.68    7.70
  -1  -7   0  168.98    7.60
   1  -7   0  185.08    7.10
  -1  -7   0  165.18    7.60
   1   7   0  180.88    8.50
  -3  -7   0  603.64   17.50
   3  -7   0  607.24   15.50
  -3  -7   0  583.14   17.50
   3  -7   0  580.64   17.30
   3   7   0  597.74   16.60
  -3   7   0  594.04   15.30
   3   7   0  553.34   15.10
  -3   7   0  603.54   19.70
  -5  -7   0   49.30    5.60
   5  -7   0   53.39    4.60
   5  -7   0   58.69    3.60
   5   7   0   55.39    2.60
  -5   7   0   54.09    2.90
  -5   7   0   58.19    8.50
   5   7   0   57.99    3.80
  -7  -7   0   25.50    5.00
   7  -7   0   32.40    2.70
   7  -7   0   27.70    2.10
   7  -7   0   32.30    4.60
  -7   7   0   44.60    8.00
   7   7   0   25.40    4.00
  -9  -7   0   -6.60    4.20
   9  -7   0   12.80    4.10
   9  -7   0    4.90    1.90
   9  -7   0    5.00    1.40
  -9   7   0    0.40    7.10
   9   7   0    7.50    3.70
 -11  -7   0  124.39   10.30
  11  -7   0  133.79    9.20
 -11   7   0  135.79   13.60
  11   7   0  134.59    9.80
 -13  -7   0   38.20    6.60
  13  -7   0   42.40    6.50
  13   7   0   48.20    7.40
 -13   7   0   57.19   10.70
  15  -7   0    5.70    4.20
 -15  -7   0    2.40    4.30
 -15   7   0    4.00    7.10
  15   7   0   13.40    5.20
  17  -7   0   -3.00    4.20
 -17  -7   0   -0.30    4.30
  17   7   0   -2.00    3.80
 -17   7   0   -2.50    6.90
  19  -7   0   11.20    6.10
 -19  -7   0    6.30    5.70
  19   7   0   21.50    6.80
 -19   7   0   19.40    8.80
 -21  -7   0   12.10   11.40
  21  -7   0   -5.30    4.30
  21   7   0    0.90    6.10
 -21   7   0    7.10    8.30
   0  -8   0    9.20    2.70
   2  -8   0  152.48    7.60
  -2  -8   0  143.99    7.60
  -2  -8   0  146.69    7.70
   2  -8   0  143.79    6.80
  -2   8   0  149.19   10.40
   2   8   0  140.89    8.30
  -4  -8   0  594.94   18.10
   4  -8   0  573.14   17.70
   4  -8   0  581.54   15.40
  -4   8   0  566.64   15.20
   4   8   0  572.94   18.00
   4   8   0  568.24   16.30
  -4   8   0  605.34   21.10
   4   8   0  528.05   14.80
   6  -8   0  303.57   11.90
   6  -8   0  319.77    9.10
  -6  -8   0  300.97   12.60
  -6   8   0  310.27    9.80
   6   8   0  309.47   12.20
  -6   8   0  292.77   15.90
   6   8   0  305.57    8.60
   6   8   0  306.57    8.10
   8  -8   0 1966.50   45.90
   8  -8   0 2078.69   45.90
   8  -8   0 2057.19   50.89
  -8  -8   0 2078.59   52.09
  -8   8   0 2030.60   55.49
   8   8   0 2089.59   51.79
  10  -8   0  179.18   10.20
 -10  -8   0  168.48   11.30
  10   8   0  177.68   10.50
 -10   8   0  162.38   14.30
 -12  -8   0   77.19    8.60
  12  -8   0   77.89    9.50
 -12   8   0   90.39   12.40
  12   8   0   67.89    8.30
  14  -8   0   57.29    7.30
 -14  -8   0   50.69    7.60
  14   8   0   65.09    8.70
 -14   8   0   65.19   11.50
 -16  -8   0   -0.30    4.40
  16  -8   0   -3.00    3.90
  16   8   0   -2.00    4.30
 -16   8   0   -1.80    6.90
  18  -8   0   18.90    6.10
 -18  -8   0   37.30    7.70
  18   8   0   24.10    6.70
 -18   8   0   22.40   10.00
  20  -8   0    5.00    5.30
 -20   8   0   10.30    8.70
  -1  -9   0  771.32   23.10
  -1  -9   0  767.22   22.10
   1  -9   0  782.92   22.90
   1  -9   0  780.52   21.40
  -1   9   0  807.42   24.90
   1   9   0  791.82   23.70
   3  -9   0   11.40    3.30
  -3  -9   0   12.40    3.90
  -3  -9   0   11.10    3.90
   3  -9   0   13.80    3.10
   3   9   0   13.60    4.30
  -3   9   0    8.70    6.10
   5  -9   0   29.00    4.70
   5  -9   0   34.90    3.90
  -5  -9   0   29.50    5.50
   5   9   0   41.00    2.80
   5   9   0   27.70    4.50
   5   9   0   38.50    4.30
  -5   9   0   32.40    2.90
  -5   9   0   36.70    8.90
   7  -9   0    6.00    2.10
   7  -9   0   -2.50    3.40
  -7   9   0    7.80    2.40
  -7   9   0  -14.60    6.90
   7   9   0    4.90    3.50
  -9  -9   0  504.75   19.90
   9  -9   0  570.54   19.30
   9   9   0  599.54   21.90
  -9   9   0  581.64   24.20
  11  -9   0  101.49    8.60
 -11  -9   0   89.59    9.60
 -11   9   0  113.49   13.70
  11   9   0   95.29    8.90
 -13  -9   0   11.00    5.70
  13  -9   0   14.10    4.90
  13   9   0   -1.60    4.30
 -13   9   0   -0.50    7.50
  15  -9   0    2.90    4.20
 -15  -9   0   -2.50    4.70
 -15   9   0    1.50    7.90
  15   9   0   -5.60    4.10
 -17  -9   0    0.90    5.40
  17  -9   0    1.40    4.80
 -17   9   0    7.30    8.70
  17   9   0    2.00    4.90
  19  -9   0    2.00    4.70
 -19  -9   0    4.80    9.30
   0 -10   0   33.20    5.30
   0 -10   0   33.90    5.00
   0  10   0   33.10    6.60
  -2 -10   0   36.00    5.50
   2 -10   0   22.40    4.50
  -2 -10   0   29.00    5.30
   2 -10   0   26.00    4.30
  -2  10   0   41.40    7.60
   2  10   0   29.70    5.80
  -4 -10   0   96.49    7.80
   4 -10   0   82.99    7.40
   4  10   0   86.29    6.90
  -4  10   0   89.89   11.00
   4  10   0   88.69    7.70
   6 -10   0   26.70    5.50
  -6 -10   0   19.50    5.60
   6 -10   0   37.70    3.70
   6  10   0   23.60    4.80
  -6  10   0   33.30    3.00
   6  10   0   43.20    3.40
  -6  10   0   19.70    8.10
   8 -10   0  550.34   14.40
   8 -10   0  586.64   14.50
  -8  10   0  593.94   31.40
   8  10   0  579.24   20.60
  10 -10   0   13.90    4.80
 -10 -10   0   -1.70    5.30
 -10  10   0    1.00    7.60
  10  10   0   -1.40    4.50
 -12 -10   0   62.09    9.00
  12 -10   0   53.19    7.50
  12  10   0   39.50    6.90
 -12  10   0   45.30   10.00
 -14 -10   0    3.50    5.20
  14 -10   0   16.80    5.50
  14  10   0   -0.90    5.00
 -14  10   0    3.80    7.80
 -16 -10   0   30.10    7.70
  16 -10   0   13.70    5.70
 -16  10   0   24.20    9.30
  16  10   0   13.20    5.50
 -18 -10   0    6.40    5.90
  18 -10   0    5.80    4.80
 -18  10   0    5.00    9.70
  18  10   0    2.20    6.00
   1 -11   0    3.10    4.10
  -1 -11   0    0.20    5.60
   1 -11   0   -5.80    3.10
  -1 -11   0   -3.70    3.30
  -1  11   0    3.90    5.50
   1  11   0    0.00    4.70
  -3 -11   0  176.78   10.10
   3 -11   0  182.68    8.40
  -3 -11   0  156.68   10.30
  -3  11   0  168.98   13.20
   3  11   0  172.18   10.10
  -5 -11   0   17.10    5.30
   5 -11   0   12.80    4.50
  -5  11   0    7.80    6.70
   5  11   0   18.00    4.90
   7 -11   0   -7.40    3.30
   7 -11   0    3.30    2.00
  -7 -11   0   -1.00    4.50
   7  11   0    1.50    3.70
  -7  11   0    2.90    6.60
  -7  11   0    1.40    1.50
  -9 -11   0   56.99    8.20
   9 -11   0   70.19    8.50
   9  11   0   57.39    8.20
  -9  11   0   47.90   10.30
  11 -11   0   30.00    6.20
 -11 -11   0   19.90    6.90
  11  11   0   22.00    5.70
 -11  11   0   20.20    8.80
 -13 -11   0    9.60    5.40
  13 -11   0   11.30    5.30
  13  11   0   11.10    5.40
 -13  11   0   21.40    9.60
 -15 -11   0    1.30    5.40
  15 -11   0   -4.10    4.50
  15  11   0    0.20    5.10
 -15  11   0    3.80    8.90
  17 -11   0    7.60    5.50
 -17 -11   0   13.60    6.70
 -17  11   0   14.70    9.60
  17  11   0    1.80    5.50
   0 -12   0  123.29    8.90
   0 -12   0  127.69    9.50
   0  12   0  112.49   11.10
  -2 -12   0  100.39    8.50
   2 -12   0   91.99    8.50
  -2 -12   0   96.29    8.90
   2 -12   0   93.59    7.40
   2  12   0   92.99    9.50
  -2  12   0   77.19   11.10
   4 -12   0   -3.40    3.40
  -4 -12   0    0.20    3.80
   4 -12   0    3.10    2.90
   4  12   0    8.40    3.70
  -4  12   0   -6.50    5.90
   4  12   0   -2.00    3.30
   6 -12   0    0.30    3.90
  -6 -12   0   -2.60    4.20
   6  12   0    5.40    4.00
  -6  12   0    6.30    7.60
   8 -12   0   18.10    2.50
  -8 -12   0   12.20    5.70
   8 -12   0    2.20    4.20
   8  12   0    3.70    4.30
  -8  12   0    7.00    7.70
  10 -12   0   23.80    6.00
 -10 -12   0   40.80    7.80
 -10  12   0   41.40   10.00
  10  12   0   41.60    7.20
  12 -12   0   42.00    7.30
 -12 -12   0   44.80    8.10
 -12  12   0   39.90   10.40
  12  12   0   35.70    7.20
  14 -12   0   -1.40    4.90
 -14 -12   0    3.40    5.80
 -14  12   0    2.70    8.90
  14  12   0   -1.50    4.70
 -16 -12   0   36.80    8.10
  16 -12   0   35.30    9.20
  16  12   0   35.70    8.40
 -16  12   0   35.10   11.30
   1 -13   0   53.09    7.50
   1 -13   0   40.10    6.90
  -1 -13   0   43.50    6.50
  -1 -13   0   40.90    7.10
   1  13   0   60.89    8.50
  -1  13   0   41.50    8.10
  -3 -13   0    9.90    4.90
   3 -13   0    6.80    4.50
   3 -13   0   14.50    4.10
   3  13   0    4.60    4.40
  -3  13   0    4.80    6.50
   5 -13   0   22.20    5.70
  -5 -13   0    6.90    5.30
   5 -13   0   24.10    4.30
  -5  13   0    8.10    7.20
   5  13   0   11.70    4.60
  -7 -13   0    3.50    4.80
   7 -13   0   -0.80    4.10
  -7  13   0   -0.10    7.40
   7  13   0    3.60    4.70
  -9 -13   0  104.89   11.20
   9 -13   0   83.19    9.30
   9  13   0   89.79   10.10
  -9  13   0  111.39   14.90
 -11 -13   0    9.40    6.30
  11 -13   0    5.30    5.10
  11  13   0    1.60    5.40
 -11  13   0    4.00    8.60
 -13 -13   0   23.60    8.20
  13 -13   0   32.90    7.30
  13  13   0   23.90    9.70
   0 -14   0   45.40    7.00
   0 -14   0   27.90    6.40
   0  14   0   42.60    8.40
   2 -14   0   11.40    5.00
   2 -14   0   22.50    5.40
  -2 -14   0   22.00    6.20
   2  14   0   15.30    5.50
  -2  14   0   22.70    8.00
   2  14   0   28.10    6.50
   4 -14   0   23.50    4.50
  -4 -14   0   12.00    5.70
   4  14   0    9.90    5.40
  -4  14   0    4.60    7.20
   6 -14   0   88.99    5.60
   8 -14   0    6.10    4.80
  -8 -14   0    8.30    6.40
  -8  14   0   10.30    9.10
   8  14   0   12.70    5.90
 -10 -14   0   37.20    8.10
  10 -14   0   20.10    6.20
 -10  14   0   30.20   10.50
  10  14   0   30.40   12.60
  12 -14   0   -6.00    4.30
 -12 -14   0   -0.60    5.00
  12  14   0   -0.90    4.50
 -12  14   0    7.30    8.50
  -1 -15   0    4.10    5.10
   1 -15   0    2.70    5.30
  -1 -15   0    3.50    5.60
  -1  15   0   11.80    7.30
  -3 -15   0   42.90    8.00
  -3  15   0   49.40   10.80
   3  15   0   29.70    6.90
   5 -15   0   -0.90    4.70
  -5 -15   0   13.30    6.70
   5  15   0    0.70    4.90
  -5  15   0    2.80    8.20
   7 -15   0   21.30    6.50
  -7 -15   0   24.30    7.10
   7  15   0   12.40    7.10
  -7  15   0   22.40    9.80
   9 -15   0   17.80    6.30
  -9 -15   0   25.80    7.50
  -9  15   0   30.80   14.00
   9  15   0    9.90    6.10
   0 -16   0  123.99   12.10
  -2 -16   0  182.48   14.00
   2 -16   0  179.68   12.30
  -2  16   0  209.68   18.40
  22   0  -1   -3.40    4.90
 -22   0   1   21.70    6.70
 -22   0   1    4.20    4.90
 -20   0   1   14.20    5.30
  20   0  -1   -7.40    4.20
 -20   0   1    5.70    4.70
  18   0  -1    2.70    4.70
 -18   0   1    1.50    4.10
 -18   0   1    6.60    5.30
  16   0  -1    2.60    3.80
 -16   0   1    3.10    4.70
 -16   0   1   -2.00    3.00
  14   0  -1   -0.90    2.90
 -14   0   1   -0.50    2.40
 -14   0   1    3.90    4.40
 -12   0   1   -0.80    2.50
  12   0  -1   -1.20    2.40
 -10   0   1   10.80    3.60
  10   0  -1    1.10    2.40
 -10   0   1    1.90    1.90
  10   0  -1    1.80    2.30
  -6   0   1    0.10    1.10
  -6   0   1    2.10    1.00
   6   0  -1    3.70    1.40
   6   0  -1    2.10    1.10
   4   0  -1    1.40    0.70
   4   0  -1    1.00    0.90
  -4   0   1    0.90    0.80
  -4   0   1   -0.80    0.90
  -4   0   1    1.90    1.10
   2   0  -1   33.80    1.40
  -2   0  -1   14.30    1.50
   2   0   1   11.80    1.00
   2   0   1   10.50    1.00
  -4   0  -1    0.50    0.80
  -4   0  -1    3.80    2.20
   4   0   1    0.00    1.10
   4   0   1    0.60    0.80
   4   0   1    5.20    2.30
  -4   0  -1    0.80    0.80
   6   0   1    0.30    1.10
  -6   0  -1   -1.00    1.10
  -6   0  -1    1.30    0.80
   6   0   1    0.40    1.10
  -6   0  -1   -0.40    2.00
   6   0   1    0.20    2.10
   8   0   1    0.10    1.50
   8   0   1    0.20    2.40
  -8   0  -1    4.10    2.00
  -8   0  -1   -0.60    2.50
 -10   0  -1    1.00    3.20
  10   0   1    3.20    2.70
 -12   0  -1    1.30    3.80
  12   0   1    1.20    2.50
 -12   0  -1    2.50    2.60
 -14   0  -1   -2.70    2.60
  14   0   1    5.60    3.60
 -14   0  -1   -1.50    4.10
 -16   0  -1    1.10    4.60
 -16   0  -1   -4.00    3.20
  16   0   1   -2.00    3.10
 -18   0  -1    7.50    5.10
 -18   0  -1    2.20    4.30
  18   0   1    1.00    4.70
  20   0   1   -7.70    4.30
 -20   0  -1   -4.20    4.20
 -23  -1   1   32.60    7.40
  23  -1  -1    7.10    5.60
 -23   1   1   20.30    6.30
  23   1  -1   12.00    6.60
  21  -1  -1   22.20    6.40
 -21  -1   1   17.30    6.00
 -21   1   1   23.30    8.10
  21   1  -1   19.20    6.70
 -21   1   1   23.00    6.40
  19  -1  -1    8.40    5.50
 -19  -1   1    6.90    4.80
 -19  -1   1    2.00    4.60
  19   1  -1    6.20    5.00
 -19   1   1    4.40    4.20
 -19   1   1    9.30    6.40
 -17  -1   1  880.71   26.50
  17  -1  -1  951.60   38.30
 -17  -1   1  845.22   26.20
  17   1  -1  915.61   38.70
 -17   1   1  880.41   25.30
 -17   1   1  867.01   28.40
 -15  -1   1  506.85   17.00
  15  -1  -1  540.65   18.60
 -15  -1   1  508.55   17.50
  15   1  -1  509.35   18.50
 -15   1   1  529.85   16.40
 -15   1   1  501.45   19.40
  13  -1  -1   83.99    6.60
 -13  -1   1   92.49    6.20
 -13  -1   1   92.39    7.20
 -13   1   1   97.09    8.90
  13   1  -1   95.49    6.80
  11  -1  -1 1469.35   37.10
 -11  -1   1 1460.15   36.00
 -11  -1   1 1491.45   36.20
  11   1  -1 1441.66   37.20
 -11   1   1 1417.66   39.70
 -11   1   1 1486.05   35.10
  11   1  -1 1428.16   34.70
  -9  -1   1  579.64   16.10
   9  -1  -1  585.54   15.20
  -9  -1   1  596.24   16.30
   9  -1  -1  533.65   17.80
  -9   1   1  586.14   15.30
  -9   1   1  620.04   17.70
  -5  -1   1 1887.51   42.40
   5  -1  -1 1919.71   42.20
   5  -1  -1 1897.11   43.50
  -5  -1   1 1918.91   43.20
   5  -1  -1 1914.91   43.40
  -5   1   1 1870.71   43.70
   5   1  -1 1931.01   42.20
  -5   1   1 1964.60   42.30
   5   1  -1 1886.21   43.10
  -5   1   1 1898.41   44.40
   5   1  -1 1837.92   43.50
  -3   1   1 2615.44   57.99
   3  -1   1 3131.59   68.99
   3  -1   1 3012.40   68.29
  -5  -1  -1 3052.49   67.59
   5  -1   1 3078.59   68.99
  -5  -1  -1 3113.09   68.19
   5  -1   1 3094.99   68.09
  -5  -1  -1 2876.71   67.79
   5  -1   1 2660.23   68.69
  -5   1  -1 3104.79   69.19
   5   1   1 3082.29   67.99
   5   1   1 3036.40   68.19
  -5   1  -1 3039.80   68.09
   5   1   1 3043.20   67.59
  -5   1  -1 3141.09   67.59
   7  -1   1  109.09    5.30
  -7  -1  -1  102.99    5.20
   7  -1   1  106.79    6.00
  -7  -1  -1  112.79    5.30
  -7   1  -1  123.49    4.90
   7   1   1  113.99    5.20
   7   1   1  114.19    5.50
  -7   1  -1  113.99    6.70
  -9  -1  -1 1246.38   31.30
   9  -1   1 1278.27   32.20
  -9  -1  -1 1235.98   33.00
  -9   1  -1 1290.87   33.40
   9   1   1 1236.78   32.10
  -9   1  -1 1289.77   31.00
   9   1   1 1249.47   30.80
 -11  -1  -1 2507.95   59.39
 -11  -1  -1 2506.15   59.19
  11  -1   1 2520.15   59.99
 -11   1  -1 2502.05   60.19
  11   1   1 2481.15   60.19
 -11   1  -1 2489.15   60.99
 -13  -1  -1   31.70    5.90
  13  -1   1   33.60    5.30
 -13  -1  -1   32.30    4.60
 -13   1  -1   34.70    4.60
  13   1   1   35.60    5.30
 -13   1  -1   29.10    6.00
  15  -1   1   37.30    5.90
 -15  -1  -1   27.80    4.90
 -15  -1  -1   43.50    6.10
  15   1   1   45.10    6.30
 -15   1  -1   36.60    5.30
 -15   1  -1   32.80    6.60
  17  -1   1    6.50    4.20
 -17  -1  -1    7.80    5.10
 -17  -1  -1    2.10    4.30
 -17   1  -1    7.00    5.60
 -17   1  -1    1.30    3.80
  17   1   1   10.10    5.00
  19  -1   1  188.38   12.90
 -19  -1  -1  176.98   12.20
 -19  -1  -1  215.18   12.50
 -19   1  -1  199.58   14.30
  19   1   1  158.38   12.10
 -19   1  -1  182.08   11.50
 -21  -1  -1   12.20    6.20
  21  -1   1   11.70    5.90
 -21   1  -1   10.20    5.00
 -21   1  -1   19.30    7.10
  21   1   1    5.80    5.50
 -24  -2   1    9.30    6.40
  24  -2  -1   -3.00    5.50
  24   2  -1    3.00    6.00
  22  -2  -1   24.90    7.20
 -22  -2   1   23.70    7.10
  22   2  -1   30.30    8.10
 -22   2   1   46.20    7.10
 -22   2   1   39.90    9.70
  20  -2  -1  640.24   24.20
 -20  -2   1  710.83   21.70
 -20  -2   1  633.04   23.10
  20   2  -1  612.74   24.70
 -20   2   1  630.14   25.60
 -20   2   1  641.04   21.00
 -18  -2   1   68.29    8.70
  18  -2  -1   53.59    7.40
 -18  -2   1   54.99    7.70
  18   2  -1   79.49    9.70
 -18   2   1   61.69    6.70
 -18   2   1   67.39    9.90
  16  -2  -1  420.96   16.40
 -16  -2   1  381.36   15.20
 -16   2   1  371.16   17.60
  16   2  -1  407.16   16.60
 -16   2   1  403.26   13.60
 -14  -2   1   17.20    4.00
 -14  -2   1   23.10    4.50
  14  -2  -1   20.80    4.60
  14   2  -1   15.60    4.10
 -14   2   1   23.20    3.70
 -14   2   1   17.50    6.30
 -12  -2   1  542.65   17.00
 -12  -2   1  535.95   15.80
  12  -2  -1  547.95   17.50
  12   2  -1  539.15   17.80
 -12   2   1  556.24   19.30
  12   2  -1  541.25   14.70
 -12   2   1  549.15   15.20
  10  -2  -1 2026.80   46.00
 -10  -2   1 1993.70   48.10
 -10  -2   1 2010.50   46.60
  10  -2  -1 1990.20   48.60
 -10   2   1 2005.80   50.19
  10   2  -1 2025.60   45.80
 -10   2   1 2029.70   46.30
  10   2  -1 2015.20   49.10
  -8  -2   1 2825.22   64.89
   8  -2  -1 2706.73   65.29
  -8  -2   1 2849.42   63.19
   8  -2  -1 2812.72   62.79
  -8   2   1 2844.62   66.19
  -8   2   1 2865.31   62.99
   8   2  -1 2878.21   62.69
   6  -2  -1  758.32   17.00
  -6  -2   1  758.02   17.20
  -6  -2   1  765.52   19.00
   6  -2  -1  733.23   18.90
   6  -2  -1  684.53   18.90
  -6  -2   1  751.22   16.80
  -6  -2   1  727.93   18.70
   6   2  -1  728.73   19.10
  -6   2   1  731.33   19.70
  -6   2   1  722.63   18.90
   6   2  -1  746.43   18.80
  -6   2   1  758.72   17.10
   4  -2  -1   12.40    1.60
  -4  -2   1   18.80    2.40
   4  -2  -1   12.00    0.80
  -4  -2   1   14.20    1.50
   4   2  -1   18.20    2.60
   4   2  -1   15.90    1.70
  -4   2   1   18.60    2.80
  -4   2   1   17.50    1.70
   0  -2   1   16.70    1.20
   0  -2  -1   14.30    1.30
   0  -2  -1   14.40    1.20
   0  -2   1   18.60    1.40
   0   2  -1   16.80    1.30
   0   2  -1   16.40    1.10
   0   2   1   15.90    1.20
   0   2   1   15.90    1.20
   0   2  -1   14.90    2.00
   0   2   1   15.10    1.30
   0   2   1   13.50    1.30
   2  -2   1 2532.85   56.09
   2  -2   1 2585.34   56.59
   2  -2   1 2606.64   57.79
  -2   2  -1 2449.75   56.89
  -2   2  -1 2512.55   56.09
   2   2   1 2533.15   56.89
  -2   2  -1 2612.24   57.99
   4  -2   1  891.81   20.90
   4  -2   1  936.51   23.00
   4  -2   1  855.61   21.50
   4  -2   1  905.61   20.90
  -4  -2  -1  914.01   22.00
  -4  -2  -1  895.51   20.50
  -4  -2  -1  820.72   21.50
   4   2   1  904.01   20.60
  -4   2  -1  907.01   23.30
  -4   2  -1  909.21   21.80
   4   2   1  916.31   21.90
   4   2   1  901.01   22.00
  -6  -2  -1  721.83   19.00
  -6  -2  -1  712.13   17.30
   6  -2   1  716.03   17.50
   6  -2   1  705.83   18.50
  -6   2  -1  743.13   20.50
  -6   2  -1  717.63   17.70
   6   2   1  720.83   19.00
   6   2   1  706.73   17.50
  -8  -2  -1  401.56   11.40
   8  -2   1  409.26   11.40
  -8  -2  -1  340.57   14.40
   8   2   1  490.75   17.60
  -8   2  -1  403.86   16.20
   8   2   1  398.56   11.40
  -8   2  -1  411.76   11.60
 -10  -2  -1   61.19    5.40
 -10  -2  -1   47.60    4.30
  10  -2   1   50.39    5.10
 -10   2  -1   57.79    4.30
 -10   2  -1   57.19    7.60
  10   2   1   68.39    5.60
  10   2   1   52.29    4.40
 -12  -2  -1  357.96   12.10
 -12  -2  -1  360.06   13.30
  12  -2   1  353.06   13.30
 -12   2  -1  355.56   15.50
  12   2   1  352.46   13.70
 -12   2  -1  364.26   13.20
 -14  -2  -1    9.80    4.30
 -14  -2  -1    6.50    3.90
  14  -2   1    8.60    3.80
  14   2   1    4.90    3.90
 -14   2  -1    4.80    2.70
 -14   2  -1    6.70    5.60
 -16  -2  -1  183.38   10.30
 -16  -2  -1  182.58   10.60
  16  -2   1  197.68   11.20
 -16   2  -1  177.38    9.30
  16   2   1  186.38   14.60
 -16   2  -1  181.48   13.10
  18  -2   1   37.20    6.70
 -18  -2  -1   35.10    6.70
 -18  -2  -1   56.59    7.40
  18   2   1   36.20    7.00
 -18   2  -1   27.60    7.70
 -18   2  -1   36.50    6.00
 -20  -2  -1  516.05   21.30
 -20  -2  -1  593.94   19.00
  20  -2   1  516.85   21.60
  20   2   1  521.25   22.50
 -20   2  -1  572.94   24.30
 -20   2  -1  515.65   19.40
 -22   2  -1   92.09   12.70
  23  -3  -1    6.00    5.60
 -23  -3   1    4.00    6.10
 -23   3   1   32.00    9.60
  23   3  -1   -3.30    5.20
  21  -3  -1   15.00    6.30
 -21  -3   1   17.50    5.80
 -21   3   1   27.10    8.70
 -21   3   1   23.80    4.80
  21   3  -1   14.20    6.30
 -19  -3   1   11.90    5.50
  19  -3  -1    3.00    5.40
 -19   3   1    9.20    7.30
 -19   3   1    9.50    3.60
  19   3  -1   12.90    5.50
 -17  -3   1   32.40    6.20
  17  -3  -1   51.49    7.30
 -17  -3   1   50.69    6.30
 -17   3   1   39.70    4.90
 -17   3   1   41.80    9.00
  17   3  -1   33.60    6.40
  15  -3  -1   19.60    4.90
 -15  -3   1   22.40    5.10
 -15  -3   1   21.80    3.40
 -15  -3   1   23.50    2.80
 -15   3   1   23.30    7.30
  15   3  -1   15.60    4.60
 -13  -3   1  142.59    6.30
 -13  -3   1  148.99    8.70
  13  -3  -1  149.29    6.20
  13  -3  -1  155.28    8.60
  13   3  -1  152.68    9.10
 -13   3   1  155.08   11.60
 -13   3   1  154.18    6.30
 -11  -3   1    1.10    1.80
 -11  -3   1    0.30    1.20
  11  -3  -1   -0.50    2.30
 -11  -3   1    3.00    3.30
  11  -3  -1    0.30    1.70
  11   3  -1    2.90    2.60
 -11   3   1    1.80    5.10
  -7  -3   1   20.70    3.40
   7  -3  -1   19.50    1.40
   7  -3  -1   15.80    1.50
   7  -3  -1   22.20    2.90
  -7   3   1   23.70    4.60
   7   3  -1   16.70    2.70
   5  -3  -1  337.57   10.70
   5  -3  -1  353.06   10.30
  -5  -3   1  339.07   10.50
  -5  -3   1  352.26   10.20
  -5   3   1  353.26   10.30
  -5   3   1  348.57   11.50
   5   3  -1  346.77   10.40
   5   3  -1  370.06   10.60
   3  -3  -1 1598.24   36.00
   3  -3  -1 1472.25   37.00
   3  -3  -1 1564.64   34.20
  -3  -3   1 1562.44   36.10
  -3  -3   1 1555.04   34.50
  -3   3   1 1574.94   36.70
  -3   3   1 1607.64   36.00
   3   3  -1 1589.24   36.90
   3   3  -1 1572.04   36.00
   3   3  -1 1456.05   35.80
   3   3  -1 1557.74   34.60
  -3   3   1 1577.74   34.20
  -1  -3   1 1237.38   28.70
   1  -3  -1 1249.18   28.00
   1  -3  -1 1217.08   28.60
  -1  -3   1 1256.07   28.70
   1  -3  -1 1225.18   28.70
  -1  -3   1 1246.68   28.60
  -1   3   1 1225.58   28.70
  -1   3   1 1191.08   28.80
   1   3  -1 1257.87   28.60
   1   3  -1 1241.88   28.60
  -1   3   1 1257.17   28.00
   1   3  -1 1254.67   28.90
   5  -3   1 4615.74  100.99
   5  -3   1 4576.74   99.59
  -5  -3  -1 4453.45   98.69
   5  -3   1 4562.34   99.59
   5   3   1 4601.54  101.49
  -5   3  -1 4400.86  100.89
   5   3   1 4466.45   98.89
  -5   3  -1 4564.54  103.09
  -7  -3  -1 2553.44   57.19
   7  -3   1 2602.34   58.19
   7  -3   1 2646.34   59.79
   7  -3   1 2569.54   57.99
  -7   3  -1 2592.14   64.79
   7   3   1 2555.74   57.39
   7   3   1 2561.24   60.39
  -9  -3  -1   59.89    5.30
   9  -3   1   70.79    5.10
  -9  -3  -1   61.79    3.30
   9  -3   1   62.59    3.70
   9   3   1   61.89    3.70
   9   3   1   66.39    5.20
  -9   3  -1   55.19    7.50
  11  -3   1  261.67   10.60
 -11  -3  -1  247.38    8.30
 -11  -3  -1  256.97   10.90
 -11   3  -1  259.07    8.90
  11   3   1  253.17   10.90
 -11   3  -1  246.28   13.20
  13  -3   1  188.98    9.60
 -13  -3  -1  179.28    9.70
 -13  -3  -1  173.48    7.40
  13   3   1  175.18    7.00
  13   3   1  176.18   10.00
 -13   3  -1  186.78    9.60
 -13   3  -1  166.18   12.50
 -15  -3  -1    7.00    2.80
 -15  -3  -1    5.80    4.20
  15  -3   1    6.10    4.00
  15   3   1   -0.80    3.60
 -15   3  -1    1.10    2.50
 -15   3  -1    1.60    5.60
 -17  -3  -1   14.00    8.00
  17  -3   1   11.00    4.90
 -17  -3  -1   14.00    4.90
  17   3   1   14.50    5.20
 -17   3  -1   14.90    8.00
 -17   3  -1   13.50    4.20
 -19  -3  -1  152.08   12.00
  19  -3   1  150.98   11.70
  19   3   1  171.48   12.70
 -19   3  -1  174.78   15.20
 -19   3  -1  148.69    9.60
  21  -3   1    0.90    3.60
  21  -3   1    4.20    5.20
 -21  -3  -1   11.20    5.90
  21   3   1    2.90    5.70
 -21   3  -1   23.30    8.60
  23  -3   1    0.30    4.30
 -23  -3  -1    4.90    6.20
  23   3   1    3.10    5.90
 -24  -4   1   -2.30    6.20
  24  -4  -1   12.90    6.10
  24   4  -1    6.40    6.40
 -24   4   1   29.10    9.50
  22  -4  -1  118.09   11.60
 -22  -4   1  124.09   12.30
  22  -4  -1  104.99    7.30
 -22   4   1  162.28   16.60
  22   4  -1  125.49   12.50
  20  -4  -1  177.18   12.60
  20  -4  -1  168.28    8.70
 -20  -4   1  194.88   13.40
 -20   4   1  179.68   15.90
  20   4  -1  207.18   13.90
  18  -4  -1  138.79    7.20
 -18  -4   1  125.89   10.40
  18  -4  -1  129.19   10.40
 -18  -4   1  156.98    6.30
  18   4  -1  132.49   11.20
 -18   4   1  126.79   13.70
 -16  -4   1  301.27   13.80
 -16  -4   1  304.37    9.10
 -16  -4   1  299.97    8.30
  16  -4  -1  321.57   16.50
  16  -4  -1  294.97   10.20
 -16   4   1  304.57   17.10
  16   4  -1  309.47   15.10
 -14  -4   1  582.84   14.70
  14  -4  -1  619.54   16.50
 -14  -4   1  598.04   15.20
  14  -4  -1  608.74   16.10
  14  -4  -1  637.94   20.40
 -14  -4   1  642.84   20.70
 -14   4   1  641.04   23.60
  14   4  -1  620.64   21.30
  12  -4  -1  544.25   17.60
  12  -4  -1  543.85   14.30
  12  -4  -1  525.95   14.10
 -12  -4   1  547.75   18.00
 -12  -4   1  521.85   12.50
 -12   4   1  537.75   20.80
  12   4  -1  567.04   18.50
  10  -4  -1 1216.68   28.00
  10  -4  -1 1190.58   31.60
 -10  -4   1 1250.67   32.20
  10  -4  -1 1204.68   28.10
 -10   4   1 1237.78   34.40
  10   4  -1 1237.58   32.50
   8  -4  -1 2063.49   45.80
   8  -4  -1 2050.39   49.30
  -8  -4   1 2111.29   49.90
   8  -4  -1 2095.49   45.80
   8   4  -1 2048.99   49.80
  -8   4   1 2086.49   51.59
   6  -4  -1  142.79    6.30
   2  -4  -1 3342.07   74.99
  -2  -4   1 3348.47   73.99
  -2  -4   1 3393.26   74.79
  -2  -4   1 3264.87   74.79
   2   4  -1 3230.78   74.59
  -2   4   1 3356.36   75.49
   2   4  -1 3343.97   74.79
  -2   4   1 3360.86   74.89
   2   4  -1 3409.06   74.49
   0  -4   1 3254.17   73.79
   0  -4  -1 3388.36   74.09
   0  -4   1 3409.46   73.49
   0   4  -1 3145.79   73.59
   0   4  -1 3421.76   74.69
   0   4   1 3243.68   73.29
   0   4   1 3235.88   73.79
   2  -4   1  145.89    4.80
  -2  -4  -1  145.39    5.70
   2  -4   1  138.29    5.20
  -2  -4  -1  143.09    5.60
   2  -4   1  138.99    6.40
  -2   4  -1  145.99    5.30
   2   4   1  144.59    5.60
  -2   4  -1  135.79    7.10
   2   4   1  138.69    4.60
   2   4   1  131.39    5.30
   2   4   1  140.09    4.30
  -2   4  -1  142.59    4.60
   4  -4   1  459.95   12.70
   4  -4   1  458.55   11.30
  -4  -4  -1  422.36   13.00
   4   4   1  458.45   13.00
  -4   4  -1  446.96   11.40
   4   4   1  438.76   10.70
  -4   4  -1  481.85   13.80
   4   4   1  440.56   10.60
  -4   4  -1  445.96   14.80
   6  -4   1   43.50    2.50
  -6  -4  -1   42.80    4.20
   6  -4   1   43.50    2.50
   6  -4   1   38.70    4.00
  -6   4  -1   32.40    5.20
   8  -4   1  344.97    9.70
  -8  -4  -1  348.97    8.40
  -8  -4  -1  345.57   12.30
   8  -4   1  354.66    9.90
   8  -4   1  362.26   11.80
  -8   4  -1  342.27   14.50
   8   4   1  350.16    8.50
   8   4   1  351.56   12.20
  10  -4   1   44.40    3.30
 -10  -4  -1   43.70    2.40
 -10  -4  -1   37.80    5.20
  10  -4   1   47.00    3.30
  10  -4   1   44.20    4.80
  10   4   1   45.30    5.10
  10   4   1   46.30    2.60
 -10   4  -1   51.29    8.10
 -12  -4  -1   95.89    4.10
 -12  -4  -1   94.09    7.70
  12  -4   1  104.39    7.20
  12  -4   1   98.69    5.20
  12   4   1   93.89    4.10
  12   4   1   88.89    7.60
 -12   4  -1   90.99   11.10
 -14  -4  -1    2.50    3.80
 -14  -4  -1    1.10    1.70
  14  -4   1    1.00    2.60
  14  -4   1   -0.30    3.00
 -14   4  -1   -3.50    5.70
 -16  -4  -1   -1.60    3.90
  16  -4   1   -2.10    3.50
  16  -4   1   -1.50    2.40
 -16  -4  -1   -2.30    2.00
  16   4   1   -3.40    3.80
 -18  -4  -1  134.89   10.50
  18  -4   1  140.99   10.80
  18  -4   1  140.09    8.10
 -18   4  -1  145.99   14.00
  18   4   1  142.39   11.60
  22  -4   1   22.90    6.90
  22  -4   1   28.50    5.30
 -22  -4  -1   39.30    8.20
  22   4   1   35.30    8.40
 -23  -5   1    5.60    5.30
  23  -5  -1    8.00    7.20
  23   5  -1   12.00    6.40
 -23   5   1   21.50    9.20
  21  -5  -1   39.20    4.50
  21  -5  -1   48.60    8.50
 -21  -5   1   57.39    8.80
  21   5  -1   59.99    9.90
 -21   5   1   50.39   10.40
 -19  -5   1   40.30    7.50
  19   5  -1   36.40    7.60
 -19   5   1   43.80   10.30
  17  -5  -1  222.08   12.40
  17  -5  -1  211.88    7.70
 -17  -5   1  229.38   12.80
  17   5  -1  233.48   13.40
 -17   5   1  210.78   16.30
 -15  -5   1    1.20    4.10
  15  -5  -1    2.10    1.80
  15  -5  -1    1.60    1.40
  15  -5  -1    0.40    3.80
 -15   5   1    2.10    5.90
 -13  -5   1  244.18   11.90
  13  -5  -1  258.37   11.70
  13  -5  -1  247.38    7.30
  13  -5  -1  248.58    7.40
  13   5  -1  236.78   12.10
 -13   5   1  268.37   15.90
  11  -5  -1  860.41   20.10
  11  -5  -1  856.71   20.00
 -11  -5   1  878.41   25.30
  11  -5  -1  852.31   24.60
  11   5  -1  877.11   25.60
 -11   5   1  887.51   28.30
   9  -5  -1  462.55   15.00
  -9  -5   1  491.75   15.90
  -9   5   1  489.25   18.40
   9   5  -1  470.65   15.70
   7  -5  -1 2342.17   54.19
  -7  -5   1 2316.67   54.59
   7   5  -1 2247.48   54.39
  -7   5   1 2258.47   56.29
   5  -5  -1  159.58    4.50
  -5  -5   1  152.78    8.00
   5  -5  -1  158.98    7.60
   5   5  -1  158.88    4.20
   5   5  -1  152.48    4.40
  -5   5   1  181.68   10.50
  -5   5   1  159.88    4.50
  -3  -5   1 5132.49  112.69
   3  -5   1  682.13   18.10
  -3  -5  -1  692.53   18.60
   3  -5   1  710.43   16.90
   3   5   1  690.13   16.80
   3   5   1  676.53   16.40
  -3   5  -1  675.83   16.80
  -3   5  -1  676.23   20.40
   5  -5   1  980.90   26.00
   5  -5   1 1042.90   23.80
  -5  -5  -1 1017.30   26.40
   5   5   1  980.20   23.00
   5   5   1 1029.30   23.10
  -5   5  -1 1032.70   28.70
  -5   5  -1 1039.20   24.10
   5   5   1 1019.40   26.30
   7  -5   1   11.60    2.60
   7  -5   1   11.10    1.70
  -7  -5  -1    7.50    2.90
   7   5   1    9.70    2.90
  -7   5  -1   13.00    5.40
   9  -5   1  261.87   10.10
   9  -5   1  255.57    7.80
   9  -5   1  246.68    8.20
  -9  -5  -1  273.77   11.30
   9   5   1  270.77   11.00
  -9   5  -1  251.37   13.90
 -11  -5  -1   95.09    7.90
  11  -5   1   96.19    4.60
  11  -5   1  101.59    7.00
  11  -5   1   98.79    4.70
  11   5   1   85.39    7.60
 -11   5  -1   98.59   11.30
  13  -5   1   35.60    5.70
 -13  -5  -1   33.60    6.20
  13  -5   1   41.10    3.70
 -13   5  -1   44.70    9.10
 -15  -5  -1   34.40    6.10
  15  -5   1   37.10    7.00
 -15   5  -1   39.40    9.00
  15   5   1   37.30    7.00
 -17  -5  -1   11.80    5.10
  17  -5   1   11.50    5.10
  17  -5   1   13.20    3.30
  17   5   1    9.90    5.20
 -17   5  -1   19.10    7.70
  19  -5   1   19.60    6.30
  19  -5   1   20.50    4.00
 -19  -5  -1   11.70    4.80
  19   5   1   28.10    7.60
 -19   5  -1    7.20    7.60
  21  -5   1   -1.40    3.00
 -21  -5  -1    2.90    5.00
  21  -5   1   -3.20    5.00
 -21   5  -1    9.60    8.20
  21   5   1    3.40    5.60
  22  -6  -1   18.90    6.90
 -22  -6   1   18.90    7.30
 -22   6   1   19.10    8.70
  20  -6  -1   17.40    6.30
 -20  -6   1   16.20    6.20
  20   6  -1   25.10    6.90
 -20   6   1   44.50   11.00
  18  -6  -1   -6.70    4.10
  18  -6  -1   -2.60    1.30
 -18  -6   1   -1.80    4.20
 -18   6   1    5.00    7.90
  18   6  -1   -0.10    4.50
 -16  -6   1   -1.00    3.90
  16  -6  -1    1.30    4.30
  16  -6  -1   -2.20    1.30
  16   6  -1    4.80    4.50
 -16   6   1   -5.20    6.60
  14  -6  -1  121.89    8.90
 -14  -6   1   96.49    9.20
  14   6  -1  110.19   11.80
 -14   6   1  116.59   12.60
 -12  -6   1   41.30    6.20
  12  -6  -1   52.99    6.40
 -12   6   1   45.30    9.00
  12   6  -1   41.90    6.50
 -10  -6   1  127.99    8.80
  10  -6  -1  122.59    7.70
  10   6  -1  123.29    8.20
 -10   6   1  124.69   12.00
  -8  -6   1    9.10    3.50
   8  -6  -1   15.40    3.40
  -8   6   1   21.00    6.00
   6  -6  -1  606.24   14.00
  -6  -6   1  593.24   17.70
   6  -6  -1  583.04   17.10
   6   6  -1  600.34   17.60
  -6   6   1  592.94   19.70
  -6   6   1  586.74   14.00
   4  -6  -1   96.29    5.40
  -4  -6   1   98.79    6.10
   4  -6  -1   97.39    4.00
  -4  -6   1   99.89    3.90
   4   6  -1  106.69    5.70
   4   6  -1   88.39    4.60
  -4   6   1  101.39    3.90
  -4   6   1  107.29    7.70
  -2  -6   1 2564.44   61.29
  -2  -6   1 2696.43   60.79
   2  -6  -1 2705.43   61.19
  -2  -6   1 2515.25   59.59
   2  -6  -1 2620.64   59.39
  -2   6   1 2691.03   62.09
   2   6  -1 2652.13   60.79
  -2   6   1 2625.44   59.29
   0  -6   1 5919.51  128.39
   0   6   1 5574.44  128.09
   0   6  -1 5696.73  128.19
   0   6  -1 5880.91  130.19
   0   6   1 5902.71  129.29
   2  -6   1  778.62   23.60
   2  -6   1  872.81   21.00
  -2  -6  -1  876.61   22.40
  -2  -6  -1  836.42   22.40
  -2   6  -1  853.61   20.80
   2   6   1  843.42   21.40
  -4  -6  -1 4880.31  113.19
   4  -6   1 5118.69  110.69
   4  -6   1 4811.52  112.49
  -4   6  -1 5094.89  111.79
   4   6   1 4972.80  113.19
  -4   6  -1 5052.09  115.69
   4   6   1 5105.29  110.69
   4   6   1 5114.49  110.19
  -6  -6  -1 1451.15   36.80
   6  -6   1 1485.15   33.30
   6  -6   1 1415.56   35.80
  -6   6  -1 1441.86   33.50
   6   6   1 1411.86   36.50
  -6   6  -1 1477.25   39.60
  -8  -6  -1   14.30    3.90
   8  -6   1   30.70    2.70
   8  -6   1   25.80    2.20
   8  -6   1   23.80    3.60
   8   6   1   20.60    3.70
  -8   6  -1   16.50    6.00
  10  -6   1 3550.84   79.09
  10  -6   1 3540.95   79.99
  10  -6   1 3511.15   83.19
 -10  -6  -1 3695.23   84.89
 -10   6  -1 3507.05   87.89
  10   6   1 3564.44   84.49
  12  -6   1  124.49    5.00
 -12  -6  -1  105.99    9.30
  12  -6   1  120.89    5.20
  12  -6   1  126.39    8.70
  12   6   1  105.59    9.70
 -12   6  -1  111.49   12.80
  14  -6   1  350.46   14.80
 -14  -6  -1  360.96   16.00
  14  -6   1  354.06   10.30
  14  -6   1  348.87   10.60
 -14   6  -1  348.77   19.10
  14   6   1  365.16   16.10
  16  -6   1   25.60    3.20
  16  -6   1   20.60    5.60
 -16  -6  -1   25.50    6.10
  16   6   1   23.70    5.60
 -16   6  -1   37.00    9.30
  18  -6   1   17.20    5.70
 -18  -6  -1   21.10    6.20
 -18   6  -1   37.60   10.10
  18   6   1   23.10    6.50
 -20  -6  -1    9.40    5.10
  20  -6   1   10.50    6.10
  20  -6   1   13.20    3.10
  20   6   1   14.20    6.20
 -20   6  -1   33.10    9.60
  22  -6   1    6.60    6.30
 -22  -6  -1    9.00    5.80
  22   6   1    8.30    6.10
 -22   6  -1   18.30   17.50
 -21  -7   1   14.10    6.30
  21  -7  -1    0.00    5.00
  21   7  -1    2.30    6.70
 -21   7   1    9.70    8.30
 -19  -7   1   52.99    9.00
  19  -7  -1   41.90    7.60
  19   7  -1   35.20    7.40
 -19   7   1   40.00   10.20
  17  -7  -1    3.60    4.40
 -17  -7   1   -0.70    4.30
  17   7  -1    2.20    4.20
 -17   7   1    0.80    7.90
 -15  -7   1   49.30    7.90
  15  -7  -1   39.20    6.40
  15   7  -1   41.60    7.00
 -15   7   1   44.20    9.70
  13  -7  -1  419.66   16.30
 -11  -7   1  717.13   23.50
  11  -7  -1  727.73   22.80
 -11   7   1  752.42   27.50
  11   7  -1  749.53   23.80
   9  -7  -1 3007.70   71.89
  -9  -7   1 3005.40   72.69
   9   7  -1 3047.90   72.79
  -9   7   1 3076.49   76.19
   7  -7  -1  385.16   13.10
   7  -7  -1  364.76    9.10
  -7  -7   1  357.16   13.70
  -7   7   1  395.56   16.90
   7   7  -1  350.06   13.20
  -5  -7   1   12.80    3.90
   5  -7  -1    8.60    2.60
   5  -7  -1   16.20    2.10
   5   7  -1   12.90    1.70
  -5   7   1   22.90    5.40
   5   7  -1   12.50    2.90
  -5   7   1   12.80    1.80
   5   7  -1   12.30    2.30
   3  -7  -1   -1.20    1.70
  -3  -7   1    2.50    2.10
   3  -7  -1    2.00    2.20
  -3  -7   1    0.90    1.60
  -3   7   1   -0.40    1.70
   3   7  -1   -1.60    2.50
  -3   7   1    0.80    4.20
  -1  -7   1  395.46   12.80
   1  -7  -1  410.76   11.90
   1  -7  -1  397.26   13.00
   1   7  -1  382.66   13.40
  -1   7   1  373.76   15.40
   1  -7   1    8.90    2.70
   1  -7   1   10.70    2.80
  -1  -7  -1   12.60    3.10
  -1  -7  -1    8.70    3.20
  -1   7  -1   10.40    5.00
   1   7   1   15.10    2.50
  -3  -7  -1  168.38    8.00
  -3  -7  -1  160.68    7.80
   3  -7   1  170.88    6.70
   3  -7   1  175.68    7.70
  -3   7  -1  163.58    6.10
   3   7   1  160.78    5.80
   3   7   1  177.78    7.40
  -3   7  -1  187.68   10.50
   5  -7   1  580.84   14.70
  -5  -7  -1  552.74   17.40
   5  -7   1  551.34   16.70
   5   7   1  574.04   17.40
  -5   7  -1  559.74   14.60
  -5   7  -1  555.44   20.20
   5   7   1  548.35   14.50
   5   7   1  533.35   13.70
   7  -7   1  169.28    8.20
   7  -7   1  174.08    6.00
   7  -7   1  164.18    5.80
  -7  -7  -1  169.38    9.40
  -7   7  -1  158.28   12.40
   7   7   1  167.98    8.70
   9  -7   1  432.56   11.80
   9  -7   1  434.36   11.80
   9  -7   1  436.26   15.50
  -9  -7  -1  460.65   17.00
   9   7   1  456.95   16.50
  -9   7  -1  451.25   20.50
  11  -7   1 3363.86   75.89
 -11  -7  -1 3500.65   82.99
  11  -7   1 3322.87   75.99
  11  -7   1 3482.55   81.49
  11   7   1 3385.36   82.59
 -11   7  -1 3507.15   86.89
  13  -7   1   64.69    3.90
 -13  -7  -1   76.69    9.00
  13  -7   1   77.89    7.90
  13  -7   1   76.79    4.20
  13   7   1   89.59    9.10
 -13   7  -1   88.49   12.50
  15  -7   1    4.30    4.00
 -15  -7  -1    0.20    4.90
  15  -7   1   -0.90    1.80
 -15   7  -1    6.20    7.70
  15   7   1    1.60    4.40
 -17  -7  -1    1.80    4.60
  17  -7   1   -5.30    3.80
  17   7   1    0.20    4.30
 -17   7  -1   -0.50    6.80
 -19  -7  -1   88.79   10.60
  19  -7   1   73.49    9.60
 -19   7  -1  100.29   14.80
  19   7   1   75.59    9.90
 -21  -7  -1    3.50    5.10
  21  -7   1    6.10    6.90
  21   7   1   -3.90    5.00
 -21   7  -1   19.90   15.30
  20  -8  -1   12.10    5.90
 -20  -8   1    2.40    5.90
 -20   8   1    4.10    8.30
  20   8  -1    0.00    5.00
 -18  -8   1    0.30    5.00
  18  -8  -1   -4.30    4.20
  18   8  -1    3.70    5.20
 -18   8   1    8.10    8.80
  16  -8  -1    3.80    4.60
 -16  -8   1    3.00    4.90
  16   8  -1    5.20    4.30
 -16   8   1    6.00    8.30
 -14  -8   1    2.10    4.60
  14  -8  -1   -3.50    3.50
 -14   8   1    1.20    6.70
  14   8  -1    3.20    4.60
 -12  -8   1  125.09   10.00
  12  -8  -1  111.69   10.10
  12   8  -1  121.59    9.70
 -12   8   1  145.79   14.00
  10  -8  -1  396.46   15.20
 -10  -8   1  379.16   16.10
 -10   8   1  389.56   19.90
  10   8  -1  388.46   15.70
  -8  -8   1   44.80    7.60
  -8   8   1   50.19    9.60
   6  -8  -1  287.97   11.70
   6  -8  -1  306.77    8.50
  -6  -8   1  294.37   12.40
  -6   8   1  305.87   15.60
  -6   8   1  295.77    8.40
   6   8  -1  287.97    8.50
   6   8  -1  310.37   12.10
   6   8  -1  294.47    8.00
   4  -8  -1   25.30    3.10
   4  -8  -1   25.80    4.20
  -4  -8   1   15.10    4.20
   4   8  -1   26.20    4.00
  -4   8   1   31.10    3.20
   4   8  -1   23.70    4.00
  -4   8   1   20.00    6.10
   2  -8  -1  109.89    6.60
   2  -8  -1  109.79    5.80
  -2  -8   1  103.69    6.90
  -2  -8   1  113.99    6.70
   2   8  -1  109.09    7.50
  -2   8   1  114.29    9.00
   0  -8   1  731.83   21.30
   0  -8  -1  757.72   21.50
   0   8  -1  735.33   22.60
   0   8   1  756.42   22.40
  -2  -8  -1    2.00    2.50
   2  -8   1   -3.20    2.70
   2  -8   1    1.50    2.20
  -2  -8  -1    4.20    3.10
  -2   8  -1    6.10    5.20
   2   8   1    2.40    4.00
   4  -8   1   31.90    4.10
  -4  -8  -1   26.20    4.40
   4  -8   1   41.70    4.80
   4   8   1   26.90    2.60
  -4   8  -1   32.20    7.00
   4   8   1   33.50    4.30
   4   8   1   41.70    5.00
  -4   8  -1   35.10    3.10
  -6  -8  -1   48.90    6.30
   6  -8   1   41.90    5.30
   6  -8   1   50.79    4.10
   6   8   1   42.50    5.40
   6   8   1   49.60    3.60
  -6   8  -1   44.20    8.80
  -6   8  -1   54.49    3.30
   6   8   1   47.20    2.50
   8  -8   1  477.45   16.40
   8  -8   1  461.05   12.40
  -8  -8  -1  441.16   17.40
   8  -8   1  431.86   12.50
   8   8   1  515.75   17.30
  -8   8  -1  446.36   21.00
  10  -8   1  654.73   17.20
  10  -8   1  712.63   22.50
 -10  -8  -1  742.63   24.20
  10  -8   1  714.33   17.50
 -10   8  -1  761.82   28.00
  10   8   1  735.93   23.70
  12  -8   1   74.59    3.60
  12  -8   1  100.29    3.40
 -12  -8  -1   81.79    8.80
  12   8   1   85.29    8.50
 -12   8  -1   81.79   12.40
 -14  -8  -1   23.80    6.30
  14  -8   1   14.00    4.70
  14   8   1   14.60    5.20
 -14   8  -1   28.10    8.70
 -16  -8  -1   -6.80    4.10
  16  -8   1    1.20    4.10
  16   8   1   -3.40    4.40
 -16   8  -1    7.10    7.50
 -18  -8  -1   -5.20    4.80
  18  -8   1    4.20    4.90
 -18   8  -1   11.00    8.90
  18   8   1   -2.50    4.20
  20  -8   1   14.30    6.60
 -20  -8  -1   12.20    5.50
 -20   8  -1   18.20   10.50
  20   8   1   18.20    7.30
 -19  -9   1   13.20    6.00
  19  -9  -1    6.30    4.90
  19   9  -1    4.40    5.40
 -19   9   1   21.40    9.40
  17  -9  -1    1.10    4.40
 -17  -9   1    1.90    5.70
 -17   9   1   10.40    8.90
  17   9  -1   -2.60    4.70
 -15  -9   1    5.50    5.30
  15  -9  -1    2.50    4.00
 -15   9   1    3.40    7.90
  15   9  -1    1.30    5.20
  13  -9  -1    3.10    4.10
 -13  -9   1    2.10    4.40
  13   9  -1    0.20    4.30
 -13   9   1    5.00    8.00
 -11  -9   1  496.75   19.10
  11  -9  -1  479.95   17.80
  11   9  -1  467.05   18.60
 -11   9   1  478.75   22.60
   9  -9  -1   23.90    5.30
  -9  -9   1   -8.90    5.20
  -9   9   1    4.50    7.60
   9   9  -1    7.20    4.20
   7  -9  -1 1278.07   34.40
  -7  -9   1 1245.18   35.20
   7  -9  -1 1300.57   29.30
  -7   9   1 1249.77   38.70
  -7   9   1 1225.48   29.40
   7   9  -1 1313.57   35.10
   5  -9  -1   72.69    4.40
   5  -9  -1   56.99    6.60
  -5  -9   1   69.39    7.60
   5   9  -1   73.79    5.40
   5   9  -1   70.69    3.80
  -5   9   1   70.39    9.90
  -5   9   1   73.09    4.00
   3  -9  -1   -1.50    2.20
  -3  -9   1    1.20    3.40
  -3  -9   1   -5.20    2.30
   3  -9  -1   -4.30    2.20
   3   9  -1   -4.80    3.30
  -3   9   1   -4.70    5.30
   1  -9  -1   -4.60    2.60
   1  -9  -1    2.40    2.90
  -1  -9   1    1.80    3.40
  -1  -9   1    4.30    3.00
   1   9  -1   -0.30    4.40
  -1   9   1    5.50    5.20
   1  -9   1  190.38    8.60
  -1  -9  -1  187.88    9.10
  -1  -9  -1  193.98    9.50
   1  -9   1  187.78    9.20
  -1   9  -1  182.88   11.80
   1   9   1  187.98   12.20
   3  -9   1   38.60    5.10
  -3  -9  -1   33.10    4.90
  -3  -9  -1   44.70    5.90
  -3   9  -1   54.99    8.60
   3   9   1   42.10    5.50
   5  -9   1   -1.50    3.20
   5  -9   1    7.20    2.80
  -5  -9  -1   -3.50    3.80
   5   9   1    6.90    1.80
   5   9   1    6.60    3.20
   5   9   1    4.20    2.90
  -5   9  -1    0.20    6.60
   7  -9   1   58.99    4.20
  -7  -9  -1   41.70    7.20
   7  -9   1   49.20    6.30
  -7   9  -1   55.29    3.50
  -7   9  -1   44.30    9.30
   7   9   1   52.39    6.40
   9  -9   1   48.30    2.60
   9  -9   1   31.90    3.20
  -9  -9  -1   41.60    8.50
   9  -9   1   35.30    5.80
   9   9   1   35.90   10.00
  11  -9   1   33.00    5.70
 -11  -9  -1   22.70    5.90
  11   9   1   33.80    6.20
 -11   9  -1   30.30    8.80
  13  -9   1  119.89    9.40
 -13  -9  -1  122.49   10.60
  13   9   1   95.79    9.70
 -13   9  -1  109.19   13.90
  15  -9   1    4.40    4.40
 -15  -9  -1   11.40    5.70
  15   9   1    3.30    4.60
 -15   9  -1    8.40    8.20
  17  -9   1    6.90    4.80
 -17  -9  -1    2.30    5.30
 -17   9  -1   16.40    8.90
  17   9   1    4.10    4.90
  19  -9   1   17.70    6.50
 -19  -9  -1   26.20    7.20
 -19   9  -1   20.10    9.60
  19   9   1   15.90    7.20
 -18 -10   1   14.50   10.70
  18 -10  -1    8.00    5.40
 -18  10   1   10.00   10.50
  18  10  -1   13.80    7.20
  16 -10  -1    8.40    4.90
 -16 -10   1    7.60    5.80
 -16  10   1   19.20   10.20
  16  10  -1   15.30    6.10
  14 -10  -1   -2.60    4.10
 -14 -10   1    2.00    5.10
 -14  10   1    5.50    8.60
  14  10  -1   -5.90    4.00
 -12 -10   1   16.20    5.90
  12 -10  -1   17.90    5.60
  12  10  -1   12.10    5.10
 -12  10   1   19.40    8.10
  10 -10  -1  444.56   17.30
 -10 -10   1  424.86   18.10
 -10  10   1  430.36   21.80
  10  10  -1  426.36   17.80
  -8 -10   1   27.60    6.90
   8 -10  -1   35.80    2.50
  -8  10   1   25.40   10.50
   8  10  -1   32.20    5.80
   6 -10  -1    4.00    4.10
   6 -10  -1    9.40    2.50
  -6 -10   1    0.10    4.60
   6  10  -1    8.30    2.20
  -6  10   1   -1.90    6.70
   6  10  -1    7.70    3.90
  -6  10   1    7.20    1.90
  -4 -10   1   74.29    7.40
   4 -10  -1   55.59    6.70
   4 -10  -1   76.09    5.10
   4  10  -1   72.89    6.50
   4  10  -1   60.39    7.10
  -4  10   1   70.49   10.70
  -2 -10   1   87.19    7.20
   2 -10  -1   73.09    7.00
   2 -10  -1   75.29    6.00
  -2 -10   1   86.69    7.00
   2  10  -1   87.19    8.30
  -2  10   1   89.29   10.40
   0 -10   1   83.19    6.80
   0 -10   1   77.59    6.70
   0 -10  -1   72.59    6.80
   0 -10  -1   76.99    6.40
   0  10   1   80.99    9.40
   0  10  -1   76.09    9.00
   2 -10   1  411.16   13.90
  -2 -10  -1  431.46   15.30
   2 -10   1  437.96   15.80
  -2 -10  -1  435.76   16.00
  -2  10  -1  421.66   18.30
   2  10   1  413.46   15.80
  -4 -10  -1   68.99    7.20
   4 -10   1   66.59    6.00
   4 -10   1   66.69    6.60
  -4  10  -1   52.29    8.80
   4  10   1   71.69    7.10
   4  10   1   64.99    6.50
   6 -10   1  115.09    5.80
  -6 -10  -1   95.49    9.00
   6 -10   1  103.09    8.10
  -6  10  -1   94.49   12.20
   6  10   1  118.59    5.40
   6  10   1  133.89    4.80
   8 -10   1   99.19    4.10
   8 -10   1   85.89    4.60
  -8 -10  -1   78.49    9.30
  -8  10  -1   63.39   10.40
   8  10   1   85.29    8.30
  10 -10   1   90.29    8.60
 -10 -10  -1   74.79    9.50
  10  10   1   94.89    9.20
 -10  10  -1  101.09   14.10
  12 -10   1  191.48   11.80
 -12 -10  -1  188.58   12.70
  12  10   1  174.88   12.20
 -12  10  -1  204.58   17.00
  14 -10   1   49.80    7.30
 -14 -10  -1   40.40    8.00
 -14  10  -1   52.39   11.20
  14  10   1   37.10    7.40
 -16 -10  -1    1.80    5.20
  16 -10   1    1.50    4.90
 -16  10  -1    3.20    8.00
  16  10   1    2.60    5.20
  18 -10   1   10.60    5.70
 -18 -10  -1   14.90    6.50
  18  10   1    9.40    5.60
 -18  10  -1    8.00    8.40
 -17 -11   1    6.60    7.40
  17 -11  -1    2.30    5.00
  17  11  -1    2.10    6.50
 -17  11   1    3.60   10.30
  15 -11  -1   15.30    6.30
 -15 -11   1   12.90    6.20
 -15  11   1    9.80    9.90
  15  11  -1   10.50    5.60
  13 -11  -1   24.80    6.20
 -13 -11   1   35.40    7.10
  13  11  -1   35.10    7.10
 -13  11   1   18.50    9.30
 -11 -11   1   12.90    6.20
  11 -11  -1   11.70    5.10
  11  11  -1    4.20    4.50
 -11  11   1    7.20    8.20
   9 -11  -1  169.18   11.00
  -9 -11   1  176.78   11.90
  -9  11   1  188.88   16.20
   9  11  -1  168.38   11.50
   7 -11  -1    9.10    2.10
  -7 -11   1    5.10    5.00
   7 -11  -1    1.40    4.30
  -7  11   1    4.20    1.60
  -7  11   1    1.90    7.00
   7  11  -1    6.70    4.10
  -5 -11   1   55.29    7.70
   5 -11  -1   63.99    7.50
   5 -11  -1   72.79    6.00
   5  11  -1   63.69    7.30
  -5  11   1   64.29    9.70
   5  11  -1   68.19    5.50
   3 -11  -1    0.50    2.80
   3 -11  -1   21.70    7.20
  -3 -11   1    2.80    3.90
   3  11  -1    2.90    3.90
  -3  11   1   -4.40    5.80
  -1 -11   1   17.20    4.70
   1 -11  -1    9.60    3.80
  -1 -11   1    9.50    4.10
   1  11  -1    9.80    5.40
  -1  11   1   12.30    6.00
  -1 -11  -1  188.68   15.50
  -1 -11  -1  184.48   10.00
   1 -11   1  178.58   10.30
   1 -11   1  173.48    9.30
  -1  11  -1  182.88   12.60
   1  11   1  177.58   11.60
  -3 -11  -1   61.09    7.50
   3 -11   1   61.79    5.80
  -3 -11  -1   55.39    7.30
   3 -11   1   65.59    9.70
   3  11   1   61.59    7.50
  -3  11  -1   55.79    8.60
  -5 -11  -1   36.10    6.70
   5 -11   1   24.60    4.90
   5  11   1   39.90    5.10
   5  11   1   34.70    6.20
  -5  11  -1   35.90    9.00
   7 -11   1   83.29    8.30
  -7 -11  -1   91.19    8.90
   7 -11   1   95.89    5.30
   7  11   1   88.89    8.60
  -7  11  -1   98.79   12.90
  -9 -11  -1  150.38   11.70
   9 -11   1  147.49    5.20
   9 -11   1  146.59   10.50
  -9  11  -1  154.08   15.40
   9  11   1  139.29   11.10
 -11 -11  -1  407.26   18.50
  11 -11   1  404.26   17.30
  11  11   1  367.96   17.70
 -11  11  -1  409.26   22.60
  13 -11   1    1.40    4.60
 -13 -11  -1    6.50    5.70
 -13  11  -1    7.00    8.30
  13  11   1    5.30    5.10
  15 -11   1    2.70    4.70
  15  11   1   -1.60    5.00
 -15  11  -1    3.40    7.90
  17 -11   1   51.39   12.70
 -17 -11  -1   38.10    8.50
 -17  11  -1   34.60   10.70
  17  11   1   30.70    7.70
 -16 -12   1   -1.60    5.20
 -16  12   1   13.00    9.40
  16  12  -1    7.90    6.40
  14 -12  -1   27.30    6.60
 -14 -12   1   26.60    7.40
  14  12  -1   18.80    6.30
 -14  12   1   27.00   10.70
 -12 -12   1   -1.80    5.00
  12 -12  -1    1.10    5.00
  12  12  -1    5.00    4.80
 -12  12   1   13.00    9.00
 -10 -12   1   58.89    9.10
  10 -12  -1   41.90    6.80
 -10  12   1   67.59   12.20
  10  12  -1   50.59    7.60
  -8 -12   1    8.40    5.40
   8 -12  -1   -1.70    3.70
   8  12  -1    5.80    4.50
  -8  12   1    3.40    7.10
   6 -12  -1   12.40    4.70
   6 -12  -1   32.30    3.90
  -6 -12   1   22.60    6.00
  -6  12   1   19.60    8.40
   6  12  -1   11.80    4.40
  -4 -12   1   15.60    5.10
   4 -12  -1   14.70    5.20
   4 -12  -1   14.10    3.70
   4  12  -1   12.20    4.90
  -4  12   1    4.70    6.50
   4  12  -1   18.80    4.10
  -2 -12   1    9.00    4.30
   2 -12  -1   11.10    4.60
  -2 -12   1    9.60    4.30
   2 -12  -1   11.40    4.00
   2  12  -1    9.10    5.20
  -2  12   1   11.80    6.50
   0 -12   1  231.38   12.30
   0 -12   1  238.48   11.50
   0 -12  -1  223.08   11.70
   0 -12  -1  221.28   12.20
   0  12  -1  248.08   14.60
   0  12   1  229.58   14.00
   2 -12   1  111.29    7.80
  -2 -12  -1  116.69    9.40
  -2 -12  -1  113.29    9.10
   2 -12   1  106.29    8.70
  -2  12  -1  116.09   12.20
   2  12   1  125.09   10.00
   4 -12   1   28.40    4.30
   4 -12   1   25.40    5.90
  -4 -12  -1   25.80    6.60
   4  12   1   21.50    5.30
  -4  12  -1   33.50    9.40
   4  12   1   43.30    5.90
  -6 -12  -1   34.00    6.60
   6 -12   1   27.40    6.00
   6  12   1   37.10    6.60
  -6  12  -1   41.00    9.80
   8 -12   1   -1.40    4.00
   8 -12   1    5.70    2.00
  -8 -12  -1    5.60    5.00
   8  12   1   -1.60    4.00
  -8  12  -1   -2.20    7.10
  10 -12   1   91.79    9.70
 -10 -12  -1  120.49   11.20
  10  12   1  111.39   10.70
 -10  12  -1  121.69   15.50
 -12 -12  -1   15.00    6.40
  12 -12   1   24.70    5.90
 -12  12  -1   25.90    9.80
  12  12   1   30.60    7.00
 -14 -12  -1   24.70    7.30
  14 -12   1   19.00    5.90
 -14  12  -1   28.30   12.00
  14  12   1   13.00    6.60
 -16 -12  -1    0.90    5.80
  16 -12   1   -5.20    4.80
  16  12   1   -1.70    4.60
 -16  12  -1    9.30    8.60
  15 -13  -1    6.10    5.40
 -15 -13   1   -0.50    5.90
 -15  13   1   -1.40    8.40
  15  13  -1   -1.00    4.50
  13 -13  -1    9.40    5.40
 -13 -13   1    3.90    5.50
 -13  13   1    4.40    8.20
  13  13  -1    1.10    5.90
  11 -13  -1    6.20    4.60
 -11 -13   1   12.10    6.00
  11  13  -1    8.80    5.90
 -11  13   1    4.60    8.40
  -9 -13   1   42.50    8.10
   9 -13  -1   29.80    6.10
  -9  13   1   38.40   10.80
   9  13  -1   48.80    8.30
   7 -13  -1   49.40    3.70
   5 -13  -1    8.10    3.20
  -5 -13   1    0.40    4.70
   5 -13  -1   -2.00    4.00
  -5  13   1    4.70    7.60
   5  13  -1    8.40    5.00
   3 -13  -1   11.20    3.80
   3 -13  -1    4.10    4.40
  -3 -13   1   -1.10    4.50
   3  13  -1   -2.60    4.00
  -3  13   1    8.40    7.90
   1 -13  -1   64.49    7.70
  -1 -13   1   63.39    8.20
   1 -13  -1   49.80    7.00
  -1 -13   1   56.39    7.60
   1  13  -1   83.09   10.90
  -1  13   1   66.99    9.50
   1 -13   1   79.59    8.40
  -1 -13  -1   89.89    8.70
   1 -13   1   89.99    7.90
  -1 -13  -1   90.09    9.00
  -1  13  -1   90.19   12.10
   1  13   1   97.39   10.40
  -3 -13  -1   14.10    5.00
   3 -13   1   22.30    4.40
   3 -13   1    5.70    4.70
  -3  13  -1   15.40    7.40
   3  13   1   16.80    5.20
   3  13   1   17.90    5.20
   5 -13   1   25.10    4.10
  -5 -13  -1   20.10    6.10
   5 -13   1   16.50    5.30
  -5  13  -1   14.40    8.20
   5  13   1   14.20    5.00
  -7 -13  -1   26.60    7.00
   7 -13   1   25.40    5.70
   7  13   1   36.00    7.00
  -7  13  -1   34.60    9.70
   9 -13   1   35.50    7.00
  -9 -13  -1   39.80    7.80
   9  13   1   26.70    7.10
  -9  13  -1   33.30   10.10
 -11 -13  -1   33.40    7.80
  11 -13   1   16.80    5.80
  11  13   1   29.00    7.10
 -11  13  -1   21.50   10.00
 -13 -13  -1    9.30    7.60
  13 -13   1   -3.70    5.00
  13  13   1    5.90    5.50
 -13  13  -1    9.00    9.40
 -12 -14   1    6.90    6.80
  12 -14  -1   -2.90    4.30
  12  14  -1   -0.20    4.70
 -12  14   1    2.50    9.30
 -10 -14   1   26.40    7.20
  10 -14  -1   28.60    7.10
 -10  14   1   31.00   10.20
  10  14  -1   29.30    7.60
  -8 -14   1  102.69   11.70
   8 -14  -1   82.29    9.60
   8  14  -1   78.19    9.90
  -8  14   1   95.19   14.40
   6 -14  -1   -4.20    4.40
  -6 -14   1    6.60    6.10
  -6  14   1    1.60    7.70
   6  14  -1    1.60    4.40
   4 -14  -1   30.10    6.50
  -4 -14   1   42.70    7.70
   4 -14  -1   53.19    6.60
   4  14  -1   18.30    5.50
  -4  14   1   30.10    8.80
  -2 -14   1   12.30    5.10
   2 -14  -1    9.40    4.40
   2 -14  -1    1.50    4.30
  -2  14   1   18.30    7.10
   2  14  -1   25.80    6.60
   0 -14   1    7.30    4.60
   0 -14  -1   12.40    4.80
   0 -14  -1    2.60    4.70
   0 -14   1   -0.10    4.30
   0  14   1    5.70    6.10
   0  14  -1   14.90    7.60
   2 -14   1    2.90    4.60
   2 -14   1    3.40    4.10
  -2 -14  -1    6.10    4.70
   2  14   1    1.80    4.00
  -2  14  -1   12.50    7.90
   4 -14   1   -4.30    3.60
  -4 -14  -1   -0.60    4.70
  -4  14  -1    8.00    7.40
   4  14   1    3.90    4.70
   6 -14   1    2.50    4.90
  -6 -14  -1    7.30    5.70
   6  14   1    7.10    5.10
  -6  14  -1    7.10    8.10
  -8 -14  -1   20.20    7.00
   8 -14   1   23.40    6.40
  -8  14  -1   22.30   10.10
   8  14   1   14.50    6.40
 -10 -14  -1    3.60    5.60
  10 -14   1    8.20    4.90
 -10  14  -1    8.90    9.00
  10  14   1   -2.20    6.00
  12 -14   1    5.30    5.30
 -12 -14  -1    8.60    6.00
  12  14   1   -3.20    4.70
 -12  14  -1   27.00   10.00
   9 -15  -1    8.30    5.90
  -9 -15   1    8.50    6.10
  -9  15   1   11.60    9.10
   9  15  -1    6.60    6.10
   7 -15  -1   18.30    6.70
  -7 -15   1   31.40    7.90
  -7  15   1   30.00   10.40
   5 -15  -1  250.17    9.20
   3 -15  -1   23.20    6.50
  -3 -15   1   42.70    8.10
   3  15  -1   29.60    7.40
  -3  15   1   37.20    9.80
   1 -15  -1   91.69   10.10
  -1 -15   1   82.19    9.80
  -1 -15  -1    4.40    5.20
  -1 -15  -1   15.60    6.30
   1 -15   1   19.30   12.50
  -1  15  -1   22.30    8.70
   3 -15   1   85.99    8.50
  -3 -15  -1   44.10    8.10
  -3  15  -1   65.69   12.00
  -5 -15  -1   26.90    7.90
   5 -15   1   13.50    6.10
  -5  15  -1   29.30   10.20
   5  15   1   17.30    6.30
  -7 -15  -1    5.80    6.60
   7 -15   1    5.90    5.80
  -7  15  -1   13.60    9.50
   7  15   1    1.80    5.90
  -9 -15  -1    9.90   13.60
  -9  15  -1   18.00   10.50
   6 -16  -1   -0.70    5.00
  -6  16   1   17.10    9.30
   6  16  -1   -5.00    5.00
  -2 -16   1   44.70    8.20
  -2  16   1   53.19   11.50
   0 -16  -1  104.69   11.90
   0 -16   1   61.89   10.00
   2 -16   1  186.48   12.70
  -2 -16  -1  183.88   14.00
  -2  16  -1  202.98   18.10
  -4 -16  -1   97.59   12.40
  -4  16  -1  111.19   16.10
 -24   0   2    8.80    6.40
  24   0  -2    5.50    5.80
  22   0  -2   19.50    7.10
 -22   0   2   40.30    7.60
 -22   0   2   23.20    6.20
 -20   0   2  133.39   10.50
 -20   0   2  147.39   12.30
  20   0  -2  132.39   11.50
 -18   0   2 2128.29   54.89
 -18   0   2 2099.99   52.69
  18   0  -2 2122.69   55.69
 -16   0   2   61.49    7.70
 -16   0   2   50.99    6.10
  16   0  -2   61.39    7.20
 -14   0   2  210.98    8.90
 -14   0   2  209.88   11.00
  14   0  -2  209.68   10.40
  12   0  -2  117.29    7.10
 -12   0   2  128.29    7.20
 -12   0   2  130.09    8.10
  10   0  -2  410.26   12.20
  10   0  -2  418.76   13.60
 -10   0   2  427.46   13.40
 -10   0   2  429.16   12.30
   8   0  -2   33.10    2.80
   8   0  -2   35.60    3.30
  -8   0   2   30.80    2.90
  -8   0   2   38.70    3.80
  -6   0   2 2365.36   54.09
   6   0  -2 2431.86   54.79
  -6   0   2 2444.66   53.79
  -6   0   2 2377.56   54.69
  -2   0  -2    7.70    1.30
  -2   0  -2    2.90    1.30
   2   0   2    5.90    1.60
   2   0   2    7.20    1.30
  -2   0  -2    5.60    0.90
   2   0   2    6.60    1.00
  -6   0  -2 1061.49   26.50
  -6   0  -2 1046.80   26.20
   6   0   2 1114.09   26.60
  -6   0  -2 1107.69   27.20
   6   0   2 1068.09   26.30
   6   0   2 1093.69   27.20
  -8   0  -2 1154.78   28.40
   8   0   2 1089.39   31.00
  -8   0  -2 1125.59   29.00
  10   0   2 6441.36  144.99
 -10   0  -2 6519.75  144.59
 -10   0  -2 6392.46  145.59
  12   0   2  263.97   11.30
 -12   0  -2  258.67   11.90
 -12   0  -2  265.17   10.70
 -14   0  -2  762.12   23.90
 -14   0  -2  752.62   22.80
  14   0   2  764.92   23.90
  16   0   2  102.69    8.70
 -16   0  -2   88.19    9.20
 -16   0  -2   80.39    8.00
  18   0   2  265.77   14.30
 -18   0  -2  232.08   13.00
 -18   0  -2  274.77   15.00
 -20   0  -2   34.20    8.60
  20   0   2    4.90    4.60
 -20   0  -2   15.70    5.70
 -22   0  -2   61.89    9.50
  22   0   2   58.99    9.40
  25  -1  -2   -2.40    4.80
 -25  -1   2   19.50    6.60
  25   1  -2   -5.50    5.30
  23  -1  -2   -2.30    4.50
 -23  -1   2    7.70    5.70
 -23   1   2    1.90    4.10
  23   1  -2   -7.70    4.60
 -23   1   2   24.20    7.90
 -21  -1   2   96.99    9.90
 -21  -1   2   67.89    8.90
  21  -1  -2   66.99    9.80
 -21   1   2   66.89    8.20
 -21   1   2   59.19    9.40
  21   1  -2   65.39    9.80
  19  -1  -2  345.87   16.40
 -19  -1   2  316.77   15.00
 -19  -1   2  311.97   14.60
 -19   1   2  317.37   13.40
 -19   1   2  302.97   16.70
  19   1  -2  317.47   16.00
  17  -1  -2  505.85   19.00
 -17  -1   2  465.15   16.90
 -17  -1   2  464.65   17.40
 -17   1   2  469.85   19.20
  17   1  -2  484.15   20.10
 -17   1   2  490.25   16.20
 -15  -1   2  309.27   12.40
  15  -1  -2  332.17   13.80
 -15  -1   2  326.87   13.60
 -15   1   2  322.87   11.60
 -15   1   2  324.97   15.10
  15   1  -2  364.56   14.40
 -13  -1   2  386.66   13.20
 -13  -1   2  382.06   13.60
  13  -1  -2  378.06   14.10
  13   1  -2  405.66   14.50
 -13   1   2  399.16   15.30
 -13   1   2  411.66   13.60
 -11  -1   2   92.99    6.30
  11  -1  -2   95.69    4.80
  11  -1  -2   84.69    5.90
 -11  -1   2   94.99    6.10
 -11   1   2   95.09    4.80
  11   1  -2   90.79    6.20
 -11   1   2  101.79    8.70
  11   1  -2   85.99    4.60
   9  -1  -2 5371.66  122.39
  -9  -1   2 5552.64  120.69
   9   1  -2 5404.96  122.29
  -7  -1   2   15.50    2.30
  -7  -1   2   16.30    2.30
  -7  -1   2   11.30    2.10
   7  -1  -2   17.10    2.40
   7  -1  -2   16.30    1.80
  -7  -1   2   15.10    1.60
   7   1  -2   13.20    2.20
   7   1  -2   14.50    2.20
  -7   1   2   15.80    2.20
  -7   1   2   14.50    1.80
  -7   1   2   24.60    3.50
   1  -1  -2  680.83   15.70
  -1  -1   2  669.13   15.70
   1  -1  -2  681.23   15.40
   1  -1  -2  677.33   15.60
  -1   1   2  667.93   15.50
   1   1  -2  684.43   15.20
   1   1  -2  685.23   15.70
  -1   1   2  643.34   15.40
   1   1  -2  688.03   15.20
  -1   1   2  676.33   15.70
   1  -1   2  604.24   14.40
   1  -1   2  607.64   13.70
  -1  -1  -2  583.24   14.50
  -1  -1  -2  597.14   14.20
   1  -1   2  625.94   15.20
  -1   1  -2  599.54   13.80
   1   1   2  594.44   14.00
   1   1   2  582.74   14.30
  -1   1  -2  603.44   15.10
   1   1   2  597.04   14.00
  -1   1  -2  605.34   14.40
   1   1   2  602.64   14.50
  -5  -1  -2  194.98    6.60
   5  -1   2  196.08    8.00
  -5  -1  -2  187.08    6.40
   5  -1   2  202.18    6.60
  -5  -1  -2  205.58    7.10
   5   1   2  198.48    6.80
   5   1   2  195.98    6.90
   5   1   2  197.58    6.80
  -5   1  -2  190.88    6.50
  -5   1  -2  194.48    8.00
  -5   1  -2  198.38    6.60
  -7  -1  -2 3996.90   90.39
  -7  -1  -2 4078.79   90.99
   7  -1   2 3910.91   90.59
   7   1   2 4092.09   90.99
  -7   1  -2 4095.39   90.29
   7   1   2 3950.90   90.49
  -7   1  -2 4020.00   91.99
  -9  -1  -2 1910.31   45.50
  -9  -1  -2 1881.61   45.00
   9  -1   2 1862.51   45.30
   9   1   2 1902.41   45.70
  -9   1  -2 1867.01   44.70
   9   1   2 1834.62   45.00
 -11  -1  -2  630.04   20.90
 -11  -1  -2  664.33   19.60
  11  -1   2  646.44   19.60
 -11   1  -2  655.33   21.20
  11   1   2  655.53   20.00
 -11   1  -2  653.83   18.90
 -13  -1  -2  356.76   13.70
 -13  -1  -2  357.46   13.70
  13  -1   2  364.76   14.10
 -13   1  -2  345.17   12.90
 -13   1  -2  357.76   15.40
  13   1   2  358.36   14.20
 -15  -1  -2   33.00    5.80
  15  -1   2   34.10    6.10
 -15  -1  -2   31.50    5.70
  15   1   2   29.20    5.60
 -15   1  -2   25.40    5.10
 -15   1  -2   26.60    6.30
 -17  -1  -2   -5.10    3.50
 -17  -1  -2   -1.20    4.50
  17  -1   2    0.80    4.00
 -17   1  -2   -2.80    3.40
 -17   1  -2   -0.10    5.10
  17   1   2    1.60    4.10
 -19  -1  -2  129.69   11.50
  19  -1   2  121.59   10.80
 -19  -1  -2  163.48   11.50
 -19   1  -2  157.48   23.30
  19   1   2  122.99   11.20
 -19   1  -2  119.09   13.00
 -21  -1  -2  133.59   12.00
  21  -1   2  103.39   11.10
 -21   1  -2  112.49   11.00
  21   1   2   92.79   10.80
  24  -2  -2   -8.00    6.20
 -24  -2   2    9.40    5.70
 -24   2   2   32.60   10.20
 -24   2   2   29.30    9.00
  22  -2  -2   18.70    6.50
 -22  -2   2   23.90    6.70
 -22   2   2   28.40    8.70
 -22   2   2   25.40    5.30
  22   2  -2   12.40    6.30
 -20  -2   2  194.78   10.80
  20  -2  -2  162.08   12.30
 -20  -2   2  173.88   12.20
  20   2  -2  159.98   12.60
 -20   2   2  175.78   10.10
  18  -2  -2    4.70    5.20
 -18  -2   2    2.90    4.30
 -18  -2   2    0.00    4.60
  18   2  -2   14.20    5.50
 -18   2   2    0.60    6.50
 -18   2   2   -3.70    3.60
 -16  -2   2  247.78   14.90
 -16  -2   2  219.08   11.00
  16  -2  -2  229.48   11.70
 -16   2   2  216.78   13.60
  16   2  -2  240.68   12.30
 -16   2   2  205.48    9.00
 -14  -2   2  775.12   21.70
 -14  -2   2  777.32   22.80
  14  -2  -2  785.42   23.70
  14   2  -2  787.12   24.20
 -14   2   2  791.12   20.80
 -14   2   2  772.02   25.20
 -12  -2   2   21.40    3.70
 -12  -2   2   19.80    3.70
  12  -2  -2   21.60    4.10
 -12  -2   2   20.70    2.60
  12  -2  -2   21.10    2.90
 -12   2   2   12.40    4.90
  12   2  -2   15.20    3.60
 -12   2   2   20.60    2.70
  10  -2  -2 9471.15  206.68
   8  -2  -2 2150.38   48.00
   8  -2  -2 2103.39   50.49
  -8  -2   2 2170.18   48.40
  -8  -2   2 2154.38   50.19
  -8  -2   2 2134.69   48.00
  -8   2   2 2181.08   48.10
  -8   2   2 2151.88   51.09
   8   2  -2 2195.18   50.89
  -6  -2   2  191.48    7.00
   6  -2  -2  202.58    6.90
  -6  -2   2  190.88    6.70
  -6  -2   2  201.98    5.20
  -6  -2   2  203.98    5.30
   6  -2  -2  204.28    5.10
   6  -2  -2  195.38    6.90
  -6   2   2  201.78    5.10
   6   2  -2  194.68    6.90
  -6   2   2  199.98    7.50
  -6   2   2  196.48    6.80
   6   2  -2  192.18    7.00
  -4  -2   2 2729.53   59.69
  -4  -2   2 2625.04   58.39
   4  -2  -2 2695.03   59.99
   4  -2  -2 2680.03   59.69
  -4  -2   2 2598.34   59.69
   4   2  -2 2717.33   59.69
  -4   2   2 2654.13   59.69
   4   2  -2 2609.54   59.69
  -2  -2   2  180.28    5.40
   2  -2  -2  183.38    5.40
   2  -2  -2  186.88    4.80
  -2  -2   2  195.08    5.80
  -2   2   2  185.78    4.80
  -2   2   2  171.88    5.50
  -2   2   2  178.78    5.70
   2   2  -2  176.18    5.30
   2   2  -2  190.48    5.30
   2   2  -2  189.68    5.70
  -2   2   2  194.58    5.50
   2  -2   2 3161.28   70.49
   2  -2   2 3079.29   68.69
   2  -2   2 3123.99   68.59
   2   2   2 2996.10   68.49
  -2   2  -2 3111.59   68.79
  -2   2  -2 3084.69   70.39
   2   2   2 3180.68   68.99
  -4  -2  -2   63.39    3.30
   4  -2   2   64.39    5.20
   4  -2   2   63.59    3.10
  -4  -2  -2   63.09    2.80
   4  -2   2   62.29    3.20
  -4  -2  -2   69.29    4.00
   4  -2   2   62.99    3.20
   4   2   2   71.09    3.80
   4   2   2   60.99    3.00
   4   2   2   55.89    3.50
  -4   2  -2   65.09    5.30
  -6  -2  -2  392.36   10.90
   6  -2   2  410.56   11.70
   6  -2   2  399.16   11.10
  -6  -2  -2  418.06   12.40
  -6   2  -2  377.96   11.50
  -6   2  -2  392.56   13.60
   6   2   2  404.86   11.30
  -6   2  -2  408.76   11.40
   6   2   2  406.16   12.20
   8  -2   2  137.69    5.70
  -8  -2  -2  132.79    5.80
  -8  -2  -2  130.19    6.90
   8  -2   2  148.59    6.70
  -8   2  -2  139.89    6.00
   8   2   2  138.29    7.30
  -8   2  -2  124.19    8.50
   8   2   2  132.89    6.80
  10  -2   2 2186.58   51.89
 -10  -2  -2 2137.59   51.99
 -10  -2  -2 2107.89   50.19
 -10   2  -2 2164.48   52.19
  10   2   2 2030.90   50.09
  10   2   2 2189.08   52.39
 -10   2  -2 2186.08   53.99
 -12  -2  -2  324.87   12.90
 -12  -2  -2  340.07   12.20
  12  -2   2  342.47   13.10
  12   2   2  345.67   13.60
 -12   2  -2  324.17   15.10
 -12   2  -2  349.47   12.10
 -14  -2  -2   56.39    6.40
 -14  -2  -2   58.79    6.40
  14  -2   2   49.30    6.20
 -14   2  -2   47.00    7.70
 -14   2  -2   48.00    5.40
  14   2   2   55.59    7.00
 -16  -2  -2   78.19    8.30
  16  -2   2   93.99    9.70
 -16  -2  -2   96.99    8.10
 -16   2  -2   88.29    7.30
  16   2   2   95.59    9.40
 -16   2  -2   94.79   10.70
 -18  -2  -2   73.49    8.20
  18  -2   2   55.09    8.00
 -18  -2  -2   59.29    8.50
 -18   2  -2   73.99   10.60
  18   2   2   63.29    9.00
 -18   2  -2   59.79    7.50
 -20  -2  -2   36.20    7.80
  20  -2   2   29.70    6.80
  20   2   2   25.10    6.80
 -20   2  -2   57.19   10.40
  22  -2   2   -0.80    5.60
 -22  -2  -2   -4.50    5.80
  22   2   2    6.60    5.50
  23  -3  -2    3.90    5.50
 -23  -3   2   16.20    6.50
  23   3  -2   10.50    6.70
 -23   3   2   20.30    8.60
 -23   3   2   22.50    4.30
  21  -3  -2   -8.60    4.60
 -21  -3   2    7.40    5.60
  21   3  -2    0.00    4.90
 -21   3   2   11.70    3.40
 -21   3   2    6.70    7.30
 -19  -3   2   28.10    6.40
  19  -3  -2   21.70    6.60
 -19   3   2   19.90    8.40
  19   3  -2   36.40    7.50
 -19   3   2   22.50    4.30
 -17  -3   2  611.14   17.50
  17  -3  -2  578.44   21.60
 -17  -3   2  583.14   20.50
  17   3  -2  625.04   22.20
 -17   3   2  593.24   23.60
 -17   3   2  600.74   18.10
  15  -3  -2   47.00    6.40
 -15  -3   2   26.40    2.80
 -15  -3   2   29.40    3.90
 -15  -3   2   22.20    4.80
 -15   3   2   23.30    7.70
 -15   3   2   25.30    3.30
  15   3  -2   21.30    5.50
 -13  -3   2  138.39    8.20
 -13  -3   2  130.19    4.90
  13  -3  -2  138.09    5.70
  13  -3  -2  142.59    8.20
 -13  -3   2  134.19    6.20
 -13   3   2  137.29    5.60
 -13   3   2  147.29   11.10
 -11  -3   2 1024.60   24.40
 -11  -3   2 1068.49   25.30
 -11  -3   2 1072.39   28.20
  11  -3  -2 1046.80   24.80
  11  -3  -2 1029.50   28.20
 -11   3   2 1072.49   30.10
  11   3  -2 1104.69   29.10
 -11   3   2 1058.99   25.10
   9  -3  -2 6073.29  133.39
   9  -3  -2 6079.29  136.89
  -9  -3   2 6100.39  133.59
  -9  -3   2 6147.08  133.19
   9   3  -2 6139.99  137.29
  -9   3   2 6159.68  133.59
   7  -3  -2  124.99    5.70
  -7  -3   2  124.39    3.30
  -7  -3   2  119.99    6.00
  -7   3   2  126.59    7.00
   3  -3  -2   18.60    2.40
  -3  -3   2   17.40    2.20
   3  -3  -2   18.90    1.80
   3  -3  -2   18.60    1.10
   3   3  -2   24.70    2.60
  -3   3   2   18.60    1.30
   3   3  -2   14.70    1.50
   3   3  -2   21.90    1.80
  -3   3   2   22.20    1.90
  -3   3   2   23.90    2.80
  -1  -3   2  200.98    6.10
  -1  -3   2  185.88    5.70
   1  -3  -2  197.08    6.00
   1  -3  -2  185.68    5.50
   1   3  -2  185.78    6.60
  -1   3   2  183.38    5.80
  -1   3   2  175.18    5.90
  -1   3   2  181.28    5.50
  -1   3   2  185.98    5.80
   1   3  -2  193.68    5.90
   1   3  -2  190.08    5.70
   1  -3   2 2501.85   55.49
  -1  -3  -2 2451.35   56.09
  -1  -3  -2 2496.95   55.29
   1  -3   2 2482.35   55.59
  -1  -3  -2 2529.65   56.09
   1   3   2 2513.25   55.29
  -1   3  -2 2503.45   57.39
   1   3   2 2466.85   55.99
  -1   3  -2 2489.75   55.79
  -1   3  -2 2471.55   55.59
  -5  -3  -2 4085.29   90.49
   5  -3   2 4191.08   92.09
   5  -3   2 4148.08   91.39
   5  -3   2 4082.69   91.29
  -5  -3  -2 4118.39   92.99
   5   3   2 4002.70   90.69
  -5   3  -2 3922.61   91.99
   5   3   2 4285.17   92.79
  -5   3  -2 4238.58   94.89
   7  -3   2  806.02   20.10
   7  -3   2  799.42   21.40
   7  -3   2  824.52   20.40
  -7  -3  -2  810.82   22.00
  -7  -3  -2  799.62   19.50
  -7   3  -2  791.22   23.80
   7   3   2  812.12   20.00
   9  -3   2  462.55   14.50
   9  -3   2  486.85   14.30
  -9  -3  -2  474.65   15.40
  -9  -3  -2  445.86   12.60
   9  -3   2  472.35   13.50
  -9   3  -2  452.55   17.30
   9   3   2  458.35   13.20
   9   3   2  473.55   15.20
  11  -3   2  164.28    8.30
 -11  -3  -2  159.28    6.60
 -11  -3  -2  156.38    8.80
  11   3   2  153.48    6.90
 -11   3  -2  166.28   11.60
  11   3   2  180.18    9.00
 -13  -3  -2   66.79    6.90
 -13  -3  -2   69.59    5.40
  13  -3   2   63.49    6.50
 -13   3  -2   65.89    5.30
  13   3   2   63.59    7.00
 -13   3  -2   58.69    8.20
 -15  -3  -2   50.39    6.90
  15  -3   2   53.89    6.90
 -15  -3  -2   65.69    8.90
  15   3   2   54.49    7.70
 -15   3  -2   39.80    5.40
 -15   3  -2   45.00    8.40
 -17  -3  -2    5.30    4.40
 -17  -3  -2   12.30    3.90
  17  -3   2   16.60    5.50
 -17   3  -2    7.50    6.60
  17   3   2    6.50    5.30
  19  -3   2   33.60    6.80
 -19  -3  -2   44.90    8.30
  19  -3   2   52.19    6.80
 -19   3  -2   63.49   10.90
  19   3   2   43.40    8.00
 -24  -4   2   11.50    6.80
  24  -4  -2   14.70    6.50
  24  -4  -2    7.50    4.10
  24   4  -2    0.90    5.60
 -24   4   2   23.00    9.20
  22  -4  -2   26.60    4.40
 -22  -4   2   28.70    7.50
  22  -4  -2   19.30    5.90
 -22   4   2   28.70    9.70
  22   4  -2   26.00    7.10
  20  -4  -2   66.69    5.50
  20  -4  -2   74.69    9.50
 -20  -4   2   72.19    9.30
  20   4  -2   73.99   10.00
 -20   4   2   74.59   11.80
 -18  -4   2  466.95   12.80
  18  -4  -2  445.66   18.50
 -18  -4   2  452.65   18.40
 -18   4   2  461.25   21.90
  18   4  -2  466.25   19.80
  16  -4  -2   10.60    4.70
  16  -4  -2    9.70    2.80
 -16  -4   2   13.00    4.90
 -16   4   2    6.20    6.20
 -16   4   2   10.60    2.50
 -14  -4   2   68.99    2.90
 -14  -4   2   68.59    7.10
  14  -4  -2   65.89    6.70
 -14  -4   2   72.99    3.50
  14  -4  -2   87.19    5.50
  14   4  -2   68.09    7.20
 -14   4   2   65.69    9.30
  12  -4  -2  500.05   13.00
 -12  -4   2  522.45   17.20
  12  -4  -2  508.35   12.90
  12  -4  -2  525.55   17.00
 -12   4   2  534.85   20.00
  12   4  -2  504.65   17.50
  10  -4  -2 2523.45   55.09
 -10  -4   2 2549.15   59.89
  10  -4  -2 2483.75   59.49
  10  -4  -2 2432.96   55.09
  10   4  -2 2568.34   60.39
 -10   4   2 2490.25   61.59
   8  -4  -2 3164.68   73.29
  -8  -4   2 3258.17   73.69
   8   4  -2 3161.98   73.79
  -8   4   2 3155.38   74.89
  -6  -4   2    2.20    2.50
   6  -4  -2    3.80    1.90
   6   4  -2    4.10    2.00
  -6   4   2    2.80    3.10
  -4  -4   2 3771.22   81.19
   4  -4  -2 3499.75   82.89
   4  -4  -2 3669.33   80.29
   4  -4  -2 3739.23   82.79
  -4  -4   2 3689.23   82.89
   4   4  -2 3615.34   80.99
  -4   4   2 3729.53   83.59
   4   4  -2 3716.53   82.79
   4   4  -2 3716.33   82.69
  -2  -4   2  616.84   15.60
  -2  -4   2  579.74   15.50
   2  -4  -2  604.84   14.50
   2  -4  -2  612.94   15.60
  -2  -4   2  600.54   15.40
  -2   4   2  596.54   15.90
  -2   4   2  570.04   15.50
   2   4  -2  587.14   15.40
  -2   4   2  592.94   14.40
   2   4  -2  615.24   15.60
  -2   4   2  567.44   15.40
   2   4  -2  608.14   15.30
   0  -4  -2 1147.99   27.00
   0  -4   2 1135.19   26.60
   0  -4   2 1065.99   27.50
   0  -4  -2 1113.99   26.50
   0  -4   2 1128.59   26.40
   0   4   2 1093.99   26.70
   0   4   2 1091.99   26.20
   0   4  -2 1107.09   26.40
   0   4   2 1114.89   26.40
   0   4   2 1125.19   27.20
   0   4  -2 1094.99   27.80
   0   4  -2 1167.48   27.40
  -2  -4  -2 1994.20   47.20
   2  -4   2 2040.10   46.80
   2  -4   2 2002.60   46.10
  -2  -4  -2 2123.99   46.00
  -2  -4  -2 2111.49   47.40
   2  -4   2 2071.09   48.60
   2   4   2 2030.70   47.30
   2   4   2 2069.09   45.90
  -2   4  -2 2037.90   46.30
   2   4   2 1939.91   47.00
  -2   4  -2 2061.69   46.90
  -2   4  -2 2064.89   49.00
   4  -4   2  152.08    6.00
   4  -4   2  155.38    5.30
  -4  -4  -2  153.78    4.60
  -4  -4  -2  154.68    6.80
   4   4   2  154.18    6.30
   4   4   2  156.28    4.80
  -4   4  -2  158.78    6.80
  -4   4  -2  156.28    5.40
  -4   4  -2  156.48    8.60
  -6  -4  -2 1023.80   23.10
  -6  -4  -2 1042.10   26.60
   6  -4   2 1008.80   24.30
   6  -4   2  996.00   26.90
   6   4   2  988.70   23.50
   6   4   2 1001.30   26.20
  -6   4  -2 1021.00   28.70
   8  -4   2   83.79    4.10
  -8  -4  -2   68.49    3.10
   8  -4   2   72.89    5.00
  -8  -4  -2   74.49    5.90
   8  -4   2   72.29    3.80
   8   4   2   72.29    5.40
   8   4   2   67.99    3.90
  -8   4  -2   61.49    8.10
 -10  -4  -2  198.18    9.70
  10  -4   2  197.38    8.80
 -10  -4  -2  193.08    6.30
  10  -4   2  214.08    7.60
 -10   4  -2  195.18   12.50
  10   4   2  196.78    9.40
  10   4   2  181.98    6.70
 -12  -4  -2  304.37    9.30
  12  -4   2  312.27   12.90
  12  -4   2  298.27   12.20
 -12  -4  -2  314.07   13.30
 -12   4  -2  305.37   16.10
  12   4   2  306.87   13.20
 -14  -4  -2    2.30    3.90
 -14  -4  -2    5.90    2.10
  14  -4   2    6.20    3.60
  14  -4   2    3.90    2.70
  14   4   2   -1.90    3.60
  14   4   2   -0.20    2.00
 -14   4  -2    6.70    5.60
 -16  -4  -2   55.89    7.60
 -16  -4  -2   52.89    4.80
  16  -4   2   43.60    6.40
  16  -4   2   45.60    5.20
 -16   4  -2   53.59    9.30
  16   4   2   44.50    7.20
 -18  -4  -2   12.40    5.40
  18  -4   2   10.00    4.00
  18  -4   2   13.50    5.10
  18   4   2   14.40    5.80
 -18   4  -2    9.30    7.10
  20  -4   2    5.30    5.30
  20  -4   2   10.50    4.30
 -20  -4  -2   13.90    6.30
  20   4   2   10.90    5.90
 -20   4  -2   17.50    8.70
  22  -4   2    7.40    5.80
 -22  -4  -2   13.20    7.20
  22  -4   2   10.10    4.60
 -22   4  -2   37.80    9.10
  23  -5  -2   -0.10    5.60
 -23  -5   2    2.30    5.80
  23   5  -2    2.90    7.20
 -23   5   2    2.80    8.20
 -21  -5   2    9.00    5.60
  21  -5  -2   10.70    2.40
  21  -5  -2   11.50    5.70
  21   5  -2    5.30    5.90
 -21   5   2   18.80    9.20
  19  -5  -2   57.39    7.80
  19  -5  -2   60.29    3.90
 -19  -5   2   62.19    8.60
  19   5  -2   69.49    9.40
 -19   5   2   68.19   11.40
  17  -5  -2    0.20    4.20
  17  -5  -2    1.50    1.70
 -17  -5   2    0.60    4.30
 -17   5   2    1.10    6.70
  17   5  -2   -1.70    4.20
  15  -5  -2   28.90    2.30
  15  -5  -2   19.90    2.60
 -15  -5   2   27.90    5.50
  15  -5  -2   23.30    5.40
 -15   5   2   26.80    7.90
  15   5  -2   22.00    5.70
  13  -5  -2  378.46   14.40
 -13  -5   2  371.66   14.80
  13   5  -2  362.26   15.00
 -13   5   2  376.46   18.20
 -11  -5   2   78.59    7.10
  11  -5  -2   81.49    6.30
  11   5  -2   76.19    6.60
 -11   5   2   90.79   10.20
  -9  -5   2 1273.07   33.30
   9  -5  -2 1269.87   32.90
   9   5  -2 1295.07   33.50
  -9   5   2 1294.27   35.40
   7  -5  -2  168.38    7.50
  -7  -5   2  182.98    8.30
   7   5  -2  173.88    7.60
  -7   5   2  170.28    9.30
  -5  -5   2  274.07    7.50
   5  -5  -2  283.67    7.00
  -5  -5   2  293.87   10.30
  -5   5   2  278.67   11.10
   5   5  -2  284.67    7.60
  -5   5   2  291.27    7.00
   5   5  -2  289.47    9.90
  -3  -5   2  699.53   18.80
   3  -5  -2  732.23   17.10
  -3  -5   2  689.63   17.80
   3  -5  -2  712.03   18.80
  -3  -5   2  711.03   18.80
   3   5  -2  710.63   18.10
  -3   5   2  719.43   19.60
  -3   5   2  709.33   17.00
   1  -5  -2  628.44   16.10
   1  -5  -2  649.74   17.10
  -1  -5   2  624.44   16.70
  -1  -5   2  669.53   16.80
  -1   5   2  584.14   16.30
   1   5  -2  622.94   16.40
  -1   5   2  610.14   16.60
   1   5  -2  629.94   17.50
  -1   5   2  660.23   17.00
   1  -5   2    3.60    1.60
   1  -5   2    1.30    2.00
  -1  -5  -2   -1.10    2.10
  -1  -5  -2    5.60    2.00
  -1   5  -2    1.50    1.60
   1   5   2    4.00    1.40
   1   5   2    1.60    1.80
   1   5   2    0.80    2.00
  -1   5  -2   -0.10    3.20
   3  -5   2  585.04   15.50
  -3  -5  -2  522.45   17.00
   3  -5   2  591.94   14.60
  -3   5  -2  578.94   20.20
   3   5   2  560.64   14.10
   3   5   2  546.45   16.00
   3   5   2  563.94   14.00
  -5  -5  -2   52.19    4.90
   5  -5   2   56.89    4.20
   5  -5   2   52.89    3.20
  -5   5  -2   38.90    5.80
   5   5   2   44.90    4.20
   5   5   2   49.90    2.50
   5   5   2   51.69    2.60
  -7  -5  -2  596.14   13.60
   7  -5   2  551.74   16.60
   7  -5   2  577.94   15.10
   7  -5   2  586.84   15.00
  -7  -5  -2  596.44   18.00
  -7   5  -2  585.44   20.40
   7   5   2  571.04   17.60
   7   5   2  560.84   13.90
   9  -5   2    2.70    2.50
   9  -5   2    2.70    1.40
   9  -5   2    2.80    1.70
  -9  -5  -2    2.60    0.90
  -9  -5  -2   -1.00    2.90
   9   5   2   -0.20    2.70
   9   5   2    4.30    1.50
  -9   5  -2   -2.50    5.10
 -11  -5  -2 2033.30   51.59
  11  -5   2 2023.80   47.50
  11  -5   2 2032.10   50.19
 -11  -5  -2 2012.40   45.00
 -11   5  -2 2067.59   54.89
  11   5   2 2011.10   51.49
  13  -5   2   26.30    5.20
 -13  -5  -2   33.20    2.40
 -13  -5  -2   26.40    5.80
  13  -5   2   27.90    5.80
 -13   5  -2   39.40    8.60
  13   5   2   30.30    2.30
  13   5   2   23.00    5.90
 -15  -5  -2   24.50    5.80
 -15  -5  -2   39.30    2.80
  15  -5   2   27.50    3.80
  15   5   2   18.50    5.30
 -15   5  -2   33.10    9.00
  17  -5   2    7.50    3.20
  17  -5   2    9.50    4.80
 -17  -5  -2    4.60    4.30
  17   5   2    9.30    5.50
 -17   5  -2    7.80    6.80
 -19  -5  -2   13.60    5.80
  19  -5   2    9.80    3.70
  19  -5   2   13.80    5.60
 -19   5  -2   21.70    7.90
  19   5   2   11.00    6.00
 -21  -5  -2    7.80    6.20
  21  -5   2    2.00    5.30
  21  -5   2   -0.30    3.40
 -21   5  -2   20.60    8.90
  21   5   2    4.50    5.50
 -22  -6   2   -0.90    5.20
  22  -6  -2    2.50    4.70
  22   6  -2    0.20    6.10
 -22   6   2    3.90    8.20
  20  -6  -2    1.20    4.80
 -20  -6   2   21.40    6.40
  20   6  -2   10.30    5.70
 -20   6   2    6.30    8.50
  18  -6  -2   54.49    7.40
 -18  -6   2   64.39    8.60
  18   6  -2   76.59    9.00
 -18   6   2   57.29   10.20
 -16  -6   2  282.97   14.00
  16  -6  -2  283.17   13.70
 -16   6   2  295.87   18.00
  16   6  -2  280.47   14.50
 -14  -6   2  271.67   13.10
  14  -6  -2  268.27   12.50
 -14   6   2  269.87   16.60
  14   6  -2  246.08   13.00
 -12  -6   2  102.29    8.50
  12  -6  -2  109.59    7.80
  12   6  -2   86.69    8.20
 -12   6   2  110.29   12.40
 -10  -6   2 1295.67   34.40
  10  -6  -2 1254.57   33.50
 -10   6   2 1283.87   36.90
  10   6  -2 1262.07   34.20
  -8  -6   2   16.90    4.30
   8  -6  -2   14.80    3.00
   8   6  -2   20.20    3.50
  -8   6   2   21.10    5.60
  -6  -6   2   13.00    3.20
  -6  -6   2   15.70    1.40
   6  -6  -2   15.60    1.20
   6  -6  -2   15.70    2.90
   6   6  -2   12.00    1.40
  -6   6   2   14.30    1.10
   6   6  -2   11.80    2.50
  -6   6   2   11.00    4.20
  -4  -6   2   -0.40    1.50
  -4  -6   2   -0.60    2.70
   4  -6  -2    1.70    1.90
   4  -6  -2   -0.20    1.20
  -4   6   2   11.90    3.90
   4   6  -2   -1.10    1.50
   4   6  -2    0.20    1.50
  -2  -6   2    2.00    2.50
   2  -6  -2    2.30    1.80
  -2  -6   2    7.00    2.80
   2  -6  -2    4.90    1.90
  -2   6   2    7.40    3.20
  -2   6   2    5.20    2.00
   2   6  -2    0.90    2.60
   0  -6   2   29.20    3.60
   0  -6  -2   31.00    3.60
   0  -6  -2   19.40    3.20
   0  -6   2   22.90    3.20
   0   6   2   30.70    4.30
   0   6  -2   24.70    4.60
   0   6   2   35.40    3.10
  -2  -6  -2 1647.04   39.80
  -2  -6  -2 1564.24   40.90
   2  -6   2 1626.84   38.10
   2   6   2 1662.93   38.50
   2   6   2 1624.74   38.20
  -2   6  -2 1664.23   38.20
   4  -6   2  539.15   15.20
  -4  -6  -2  517.45   15.90
   4  -6   2  538.05   13.90
  -4   6  -2  533.85   18.50
   4   6   2  495.05   13.10
  -4   6  -2  503.75   13.90
   4   6   2  517.75   15.70
   4   6   2  512.25   13.30
   6  -6   2  810.12   21.90
  -6  -6  -2  815.22   23.20
   6  -6   2  816.42   19.90
   6   6   2  817.42   18.80
   6   6   2  754.92   18.70
   6   6   2  789.02   22.70
  -6   6  -2  850.71   26.20
  -8  -6  -2  107.19    7.70
   8  -6   2  119.59    6.70
   8  -6   2  106.39    4.80
   8  -6   2  115.29    4.70
  -8   6  -2   99.79   10.80
   8   6   2  109.89    7.30
 -10  -6  -2  822.82   25.40
  10  -6   2  839.62   23.90
  10  -6   2  832.82   20.70
  10  -6   2  785.22   20.50
  10   6   2  812.72   24.90
 -10   6  -2  814.22   28.50
  12  -6   2 1487.15   39.50
  12  -6   2 1492.35   35.80
 -12  -6  -2 1526.05   41.30
  12   6   2 1488.85   41.10
 -12   6  -2 1506.65   44.60
 -14  -6  -2  174.48   11.60
  14  -6   2  187.08   12.70
  14  -6   2  173.38   10.40
  14   6   2  181.68   11.70
 -14   6  -2  189.98   15.10
  16  -6   2    4.80    4.30
 -16  -6  -2    2.20    4.80
  16  -6   2    8.90    2.80
  16   6   2   10.40    5.20
 -16   6  -2    9.60    7.00
  18  -6   2   10.00    5.40
  18  -6   2    6.70    2.80
 -18  -6  -2    4.60    4.60
  18   6   2    0.60    4.60
 -18   6  -2   10.90    8.00
  20  -6   2   14.30    5.90
 -20  -6  -2    5.30    5.40
  20  -6   2    9.80    3.30
  20   6   2    1.40    5.50
 -20   6  -2   27.90    9.00
  21  -7  -2    2.50    4.70
 -21  -7   2    1.90    5.30
  21   7  -2    2.70    5.30
 -21   7   2    0.50    8.30
  19  -7  -2    6.90    4.80
 -19  -7   2   -0.10    4.70
 -19   7   2    0.20    7.50
  19   7  -2    2.00    5.00
 -17  -7   2    2.10    4.90
  17  -7  -2   -3.00    4.10
 -17   7   2    0.70    7.20
  17   7  -2    2.00    4.40
  15  -7  -2   61.69    7.70
 -15  -7   2   59.89    8.40
 -15   7   2   71.99   11.70
  15   7  -2   65.69    8.40
 -13  -7   2  567.64   20.50
  13  -7  -2  566.84   19.60
 -13   7   2  572.34   23.90
  13   7  -2  559.54   20.80
 -11  -7   2  894.71   27.40
  11  -7  -2  931.51   26.80
 -11   7   2  949.80   31.10
  11   7  -2  895.11   27.50
   9  -7  -2   92.99    7.30
  -9  -7   2   61.29    8.20
   9   7  -2  100.79    7.70
  -9   7   2   74.99   11.30
  -7  -7   2   78.99    7.40
   7  -7  -2   92.99    6.30
   7   7  -2  100.79    6.50
  -7   7   2   90.79    9.90
   5  -7  -2   16.40    3.10
  -5  -7   2   16.40    2.10
  -5  -7   2   14.60    4.10
   5  -7  -2   16.60    2.00
   5   7  -2   19.70    3.30
  -5   7   2   17.60    5.40
   5   7  -2   19.10    2.50
  -5   7   2   15.20    2.00
  -3  -7   2 2609.24   60.89
   3  -7  -2 2595.14   58.59
   3  -7  -2 2665.43   61.09
  -3  -7   2 2477.35   58.99
  -3  -7   2 2567.64   60.59
  -3   7   2 2666.33   62.09
  -3   7   2 2520.95   58.39
   3   7  -2 2598.14   60.19
   1  -7  -2 1930.81   46.30
  -1  -7   2 1914.91   45.60
  -1  -7   2 1845.12   45.90
   1  -7  -2 1888.01   44.80
  -1   7   2 1974.20   47.80
   1   7  -2 1924.11   46.90
   1  -7   2  312.57   10.30
   1  -7   2  301.17   10.70
  -1  -7  -2  318.37   11.20
  -1   7  -2  299.57   12.80
   1   7   2  311.07   10.80
   1   7   2  293.87    9.60
   3  -7   2   80.99    5.00
  -3  -7  -2   88.59    6.10
  -3  -7  -2   81.69    5.80
   3  -7   2   85.19    5.40
   3   7   2   76.19    3.80
   3   7   2   78.19    5.20
  -3   7  -2   83.29    8.50
  -3   7  -2   80.59    4.30
  -5  -7  -2   -2.80    2.70
   5  -7   2   -1.80    2.10
   5  -7   2    4.10    2.30
   5   7   2    4.70    2.20
   5   7   2    1.60    1.10
  -5   7  -2    1.20    1.40
  -5   7  -2    5.20    5.60
   5   7   2    1.70    2.60
   7  -7   2   19.40    3.40
  -7  -7  -2   26.30    5.50
   7  -7   2   26.50    2.70
   7  -7   2   28.40    3.50
  -7   7  -2   17.90    6.90
   7   7   2   21.00    4.10
  -9  -7  -2 1606.74   42.70
   9  -7   2 1609.94   41.10
   9  -7   2 1566.34   37.70
   9  -7   2 1615.04   37.50
   9   7   2 1662.93   42.60
  -9   7  -2 1619.94   46.40
  11  -7   2  293.37    9.00
 -11  -7  -2  296.27   14.50
  11  -7   2  305.47   13.40
  11  -7   2  290.77    9.50
  11   7   2  306.87   14.40
 -11   7  -2  306.87   17.90
  13  -7   2    9.30    5.40
 -13  -7  -2   15.70    5.50
  13  -7   2    6.50    2.60
  13   7   2   11.00    5.00
 -13   7  -2   10.30    7.60
 -15  -7  -2   25.70    6.30
  15  -7   2   33.90    6.20
  15  -7   2   29.60    3.50
  15   7   2   40.80    7.50
 -15   7  -2   28.10    8.10
 -17  -7  -2    3.20    5.00
  17  -7   2    3.00    3.00
  17  -7   2    8.20    5.00
 -17   7  -2   11.40    7.60
  17   7   2    6.00    5.60
 -19  -7  -2   29.50    6.90
  19  -7   2   34.70    7.10
  19   7   2   37.70    7.70
 -19   7  -2   40.20    9.90
  22  -8  -2    1.60    5.40
 -22  -8   2   -4.20    5.40
 -22   8   2    5.20    9.60
  22   8  -2    4.60    5.80
 -20  -8   2   19.30    6.80
  20  -8  -2   14.10    5.70
  20   8  -2   18.40    6.80
 -20   8   2   14.60    9.90
 -18  -8   2   45.00    8.60
  18  -8  -2   37.80    7.30
 -18   8   2   37.70   10.40
  18   8  -2   51.39    8.70
  16  -8  -2   10.10    4.90
 -16  -8   2    9.30    5.30
 -16   8   2    8.00    8.50
  16   8  -2   10.10    4.80
 -14  -8   2   24.40    6.00
  14  -8  -2   35.20    6.30
  14   8  -2   19.60    5.80
 -14   8   2   42.00   10.20
  12  -8  -2   36.10    5.90
  10  -8  -2  519.75   18.00
 -10  -8   2  514.25   19.20
 -10   8   2  514.95   22.40
  10   8  -2  506.65   18.70
   8  -8  -2 3075.49   72.19
  -8  -8   2 2985.00   72.79
  -8   8   2 3026.50   75.99
   8   8  -2 3016.90   72.59
   6  -8  -2  298.77    8.40
  -6  -8   2  307.57   12.80
   6  -8  -2  305.27   12.00
  -6   8   2  318.67   15.40
   6   8  -2  292.27    8.90
  -6   8   2  307.37    8.30
   6   8  -2  315.97   12.00
   6   8  -2  289.77    8.50
   4  -8  -2  203.48    7.10
  -4  -8   2  190.08    7.10
  -4  -8   2  204.78    9.50
   4  -8  -2  190.58    8.90
   4   8  -2  185.58    8.10
   4   8  -2  193.58    9.10
  -4   8   2  215.58   11.70
  -4   8   2  184.08    6.80
  -2  -8   2    6.40    2.50
  -2  -8   2    5.90    3.50
   2  -8  -2    7.70    2.60
   2  -8  -2    5.20    2.60
  -2   8   2   13.00    5.00
   2   8  -2   10.70    4.00
   0  -8  -2  103.39    6.50
   0  -8  -2   96.89    6.20
   0  -8   2  102.29    6.40
   0  -8   2  101.19    6.60
   0   8  -2   91.19    8.40
   0   8   2  115.09    8.20
  -2  -8  -2 1410.06   36.90
   2  -8   2 1397.66   36.30
   2  -8   2 1461.05   36.50
  -2  -8  -2 1451.85   36.40
  -2   8  -2 1452.45   39.20
   2   8   2 1430.46   35.80
   4  -8   2  274.57   10.70
   4  -8   2  268.77    9.40
  -4  -8  -2  265.67   11.40
   4   8   2  259.07    8.30
  -4   8  -2  264.37   14.40
   4   8   2  267.17    9.80
   4   8   2  260.67   11.00
   6  -8   2  140.49    6.40
   6  -8   2  141.39    7.80
  -6  -8  -2  127.89    8.70
   6   8   2  148.09    8.50
  -6   8  -2  133.09    5.60
  -6   8  -2  124.19   12.30
   6   8   2  137.39    5.80
   6   8   2  131.89    4.60
  -8  -8  -2   14.00    5.40
   8  -8   2   20.00    4.70
   8  -8   2   25.20    2.90
   8  -8   2   22.90    3.50
   8   8   2   32.70    5.60
  -8   8  -2   17.90    8.20
  10  -8   2 1130.39   31.70
  10  -8   2 1146.39   27.40
  10  -8   2 1113.99   27.30
  10   8   2 1190.38   34.00
  12  -8   2   19.90    3.00
 -12  -8  -2   17.60    5.80
  12   8   2   18.70    5.60
 -12   8  -2   20.80    7.80
  14  -8   2    2.10    4.10
 -14  -8  -2    8.20    4.90
  14  -8   2    2.40    2.30
  14   8   2    0.50    4.20
 -14   8  -2    6.30    6.70
 -16  -8  -2   -2.30    4.40
  16  -8   2   -2.90    4.10
  16   8   2    1.60    4.50
 -16   8  -2    4.00    7.40
  18  -8   2   16.00    6.00
 -18  -8  -2    3.20    5.40
 -18   8  -2   26.00    9.30
  18   8   2    1.10    4.70
  20  -8   2   -0.60    9.50
 -20  -8  -2    4.90    4.90
  20   8   2   -4.20    4.90
 -20   8  -2   14.70    8.70
  21  -9  -2   10.80    6.00
 -21  -9   2    4.80    5.70
  21   9  -2   -2.20    4.80
 -21   9   2    9.80    9.20
 -19  -9   2   19.40    7.10
  19  -9  -2   -0.50    4.40
 -19   9   2    9.00    9.40
  19   9  -2    7.90    5.70
 -17  -9   2  265.67   15.80
  17  -9  -2  265.07   14.50
 -17   9   2  259.07   19.70
  17   9  -2  260.37   15.40
  15  -9  -2   87.49    8.80
 -15  -9   2   86.99    9.70
  15   9  -2   86.69    9.80
 -15   9   2   91.89   13.60
 -13  -9   2  128.59   10.30
  13  -9  -2  119.29    9.40
  13   9  -2   99.69    9.60
 -13   9   2  109.99   13.90
  11  -9  -2  560.54   19.60
 -11  -9   2  563.04   20.70
  11   9  -2  536.35   20.20
 -11   9   2  569.44   24.40
  -9  -9   2 2491.55   62.79
   9  -9  -2 2444.16   61.59
  -9   9   2 2555.34   66.59
   9   9  -2 2545.65   62.59
   7  -9  -2  509.85   13.10
  -7  -9   2  529.05   19.40
   7  -9  -2  558.44   18.60
   7   9  -2  514.25   13.10
  -7   9   2  548.45   23.00
   7   9  -2  560.84   18.60
  -7   9   2  513.45   13.20
   7   9  -2  519.95   13.50
  -5  -9   2  605.54   16.60
   5  -9  -2  647.54   16.50
   5  -9  -2  622.54   20.00
  -5  -9   2  627.64   20.30
  -5   9   2  627.44   23.30
  -5   9   2  627.14   16.30
   5   9  -2  634.94   17.60
   5   9  -2  629.74   20.00
  -3  -9   2   -1.50    2.60
   3  -9  -2   -4.90    2.70
  -3  -9   2    1.20    3.70
   3  -9  -2   -0.60    2.20
  -3   9   2    2.90    5.50
   1  -9  -2  347.27   12.00
   1  -9  -2  340.27   13.10
  -1  -9   2  342.07   12.90
  -1  -9   2  335.67   12.50
   1   9  -2  344.27   14.40
  -1   9   2  355.16   14.60
   1  -9   2   77.59    6.20
  -1  -9  -2   72.19    6.40
  -1  -9  -2   78.29    6.50
   1  -9   2   71.39    6.30
  -1   9  -2   63.59    9.00
   1   9   2   77.69    9.50
  -3  -9  -2  230.18   10.60
  -3  -9  -2  213.68   10.20
   3  -9   2  216.58    9.90
   3  -9   2  220.08    9.90
   3   9   2  200.88    9.70
  -3   9  -2  192.18   13.20
   5  -9   2  198.28    8.00
   5  -9   2  185.08    9.40
  -5  -9  -2  183.58   10.20
  -5   9  -2  171.38   13.60
   5   9   2  193.48    6.50
   5   9   2  195.18    8.20
   5   9   2  184.58    9.70
  -7  -9  -2  173.78   11.00
   7  -9   2  184.78    7.30
   7  -9   2  176.28    9.90
  -7   9  -2  175.18   14.10
  -7   9  -2  179.58    9.70
   7   9   2  186.38   10.30
  -9  -9  -2   -5.00    4.30
   9  -9   2   -1.40    3.70
   9   9   2    4.50    3.90
  -9   9  -2    0.80    7.20
 -11  -9  -2    5.90    5.20
  11  -9   2    4.70    2.40
  11  -9   2    9.20    4.40
  11   9   2    5.40    4.30
 -11   9  -2    3.20    7.50
  13  -9   2  208.78   11.90
 -13  -9  -2  221.58   13.60
  13   9   2  198.48   13.10
 -13   9  -2  229.88   17.40
  15  -9   2    3.40    4.30
 -15  -9  -2    1.60    5.10
 -15   9  -2   -3.80    6.80
  15   9   2   -4.60    3.90
 -17  -9  -2    0.60    5.00
  17  -9   2    0.80    4.60
  17   9   2   -1.40    5.10
 -17   9  -2    9.00    8.20
  19  -9   2   10.50    6.80
 -19  -9  -2    7.20    5.20
 -19   9  -2   12.60    8.30
  19   9   2    7.60    6.10
 -20 -10   2   14.90    6.50
  20 -10  -2    4.80    5.10
  20  10  -2   -6.40    4.80
 -20  10   2   13.30    9.90
  18 -10  -2   22.30    5.90
 -18 -10   2   19.60    7.10
 -18  10   2   31.00   11.10
  18  10  -2   24.80    7.60
 -16 -10   2   39.30    8.30
  16 -10  -2   30.00    6.30
 -16  10   2   26.60    9.50
  16  10  -2   29.50    7.10
  14 -10  -2   -1.90    4.30
 -14 -10   2    5.00    5.30
 -14  10   2   -2.50    7.20
  14  10  -2   -1.40    4.00
 -12 -10   2  188.18   12.50
  12 -10  -2  177.38   11.50
  12  10  -2  157.98   11.40
 -12  10   2  189.38   16.40
  10 -10  -2  306.37   14.20
 -10 -10   2  305.97   15.30
 -10  10   2  320.27   19.30
  10  10  -2  319.77   15.10
   8 -10  -2   92.79   14.70
  -8 -10   2   75.59    9.70
   8  10  -2   95.99    9.90
  -8  10   2   70.49   10.50
   6 -10  -2  319.17   14.00
   6 -10  -2  359.36   10.20
  -6 -10   2  336.47   14.70
   6  10  -2  357.16   14.50
  -6  10   2  308.07   18.00
  -6  10   2  324.97    9.80
   6  10  -2  324.77    9.80
   6  10  -2  334.07   10.70
  -4 -10   2   -0.70    3.90
   4 -10  -2    6.50    2.70
   4  10  -2   -0.80    3.30
  -4  10   2   -3.20    6.20
  -2 -10   2    5.70    3.90
  -2 -10   2    8.40    3.60
   2 -10  -2    5.00    3.10
   2 -10  -2    7.40    4.00
  -2  10   2   16.30    6.40
   2  10  -2   11.30    4.80
   0 -10  -2   94.09    7.70
   0 -10  -2  107.29    7.30
   0 -10   2   95.49    7.30
   0 -10   2   97.09    7.40
   0  10   2  109.09    9.80
   0  10  -2   99.49    9.80
   2 -10   2 1157.98   30.30
  -2 -10  -2 1189.38   31.90
   2 -10   2 1192.98   32.40
  -2 -10  -2 1154.88   32.80
   2  10   2 1175.38   32.00
  -2  10  -2 1169.08   35.10
   4 -10   2  153.78    7.40
  -4 -10  -2  138.29    9.20
   4 -10   2  145.49    8.90
   4  10   2  144.89    9.30
  -4  10  -2  140.79   12.60
   4  10   2  151.28    8.40
  -6 -10  -2    8.70    5.10
   6 -10   2   12.20    4.30
   6 -10   2   12.60    3.30
   6  10   2   17.40    2.90
   6  10   2    9.90    4.50
  -6  10  -2    7.60    7.10
  -8 -10  -2   19.10    6.30
   8 -10   2   26.80    3.40
  -8  10  -2   31.40    9.50
   8  10   2   25.50    5.30
 -10 -10  -2  109.09   10.50
  10 -10   2  113.69    5.00
  10 -10   2  118.69    9.10
  10  10   2  112.89    9.80
 -10  10  -2  108.19   13.80
 -12 -10  -2   56.29    8.30
  12 -10   2   51.49    7.10
 -12  10  -2   58.79   11.10
  12  10   2   47.70    7.70
  14 -10   2    3.40    4.70
 -14 -10  -2   -0.20    4.30
  14  10   2   -2.00    5.10
 -14  10  -2   -7.60    6.90
 -16 -10  -2    5.10    5.60
  16 -10   2   -4.20    4.50
  16  10   2   -2.10    4.20
 -16  10  -2    4.80    8.80
 -18 -10  -2  100.69   12.00
  18 -10   2  116.39   17.20
 -18  10  -2  114.29   15.90
  18  10   2   89.79   11.30
 -17 -11   2   37.70   10.80
  17 -11  -2   35.70    7.30
  17  11  -2   26.20    7.80
 -17  11   2   30.10   14.50
  15 -11  -2    2.00    5.00
 -15 -11   2    9.40    5.80
  15  11  -2    7.40    5.50
 -15  11   2    0.60    8.50
 -13 -11   2    3.90    5.30
  13 -11  -2   -1.20    4.50
  13  11  -2    3.80    4.40
 -13  11   2   -2.70    7.30
 -11 -11   2  294.17   15.30
  11 -11  -2  298.47   14.60
 -11  11   2  309.17   19.80
  11  11  -2  276.77   15.00
  -9 -11   2  148.69   11.30
   9 -11  -2  148.49   10.40
  -9  11   2  169.48   15.60
   9  11  -2  152.38   10.80
   7 -11  -2   26.50    2.70
  -7 -11   2   13.10    6.10
   7 -11  -2   21.80    5.00
  -7  11   2   21.00    9.90
   7  11  -2   24.50    5.60
   5 -11  -2  117.99    6.00
   5 -11  -2   74.39    7.90
  -5 -11   2  100.69    8.80
   5  11  -2  108.69    8.60
  -5  11   2   95.39   12.30
  -3 -11   2  128.89   10.80
  -3 -11   2  139.99    9.30
   3 -11  -2  130.79    9.30
   3 -11  -2  128.49    7.30
  -3  11   2  140.29   12.30
   3  11  -2  138.19    9.30
   1 -11  -2   -3.40    3.20
  -1 -11   2    0.80    3.50
   1 -11  -2   -0.90    4.00
  -1 -11   2    0.20    3.90
  -1  11   2    1.40    5.60
   1  11  -2    4.60    5.00
  -1 -11  -2  302.17   12.90
  -1 -11  -2  299.07   13.80
   1 -11   2  303.47   13.30
   1 -11   2  302.47   12.30
  -1  11  -2  300.47   15.70
   1  11   2  298.07   14.40
   3 -11   2    1.00    3.30
  -3 -11  -2   -3.50    3.80
   3 -11   2   -2.40    3.70
   3  11   2    2.00    4.20
   3  11   2    5.20    3.70
  -3  11  -2   -0.20    5.70
   5 -11   2   45.80    6.40
   5 -11   2   58.29    5.30
  -5 -11  -2   39.30    6.20
   5  11   2   58.89    5.60
   5  11   2   40.80    6.00
   7 -11   2   -2.70    3.40
   7 -11   2    3.50    3.20
  -7 -11  -2    3.60    4.60
  -7  11  -2   -0.80    7.10
   7  11   2   -2.80    3.50
  -9 -11  -2   43.20    7.70
   9 -11   2   45.10    7.00
   9 -11   2   51.69    4.00
   9  11   2   44.00    7.50
  -9  11  -2   43.50    9.90
 -11 -11  -2  187.28   13.30
  11 -11   2  183.98   11.80
 -11  11  -2  173.78   16.50
  11  11   2  158.98   12.20
  13 -11   2  122.79   10.40
 -13 -11  -2  106.09   11.30
  13  11   2   77.89   10.30
 -13  11  -2  101.79   14.90
 -15 -11  -2    0.10    5.50
  15 -11   2   -4.00    4.70
  15  11   2    1.50    5.20
 -15  11  -2    1.50    9.30
 -17  11  -2   10.30    8.50
  16 -12  -2   13.90    9.00
 -16 -12   2    0.50    5.60
  16  12  -2    2.80    5.50
 -16  12   2    2.00    9.30
  14 -12  -2   -7.00    3.70
 -14 -12   2   -3.50    4.90
 -14  12   2   -2.10    9.30
  14  12  -2   -3.80    4.50
 -12 -12   2    7.70    5.70
  12 -12  -2    2.80    4.50
  12  12  -2    3.90    4.60
 -12  12   2    3.80    8.50
 -10 -12   2  161.28   12.00
  10 -12  -2  149.19   11.00
 -10  12   2  168.18   16.10
  10  12  -2  163.58   11.70
   8 -12  -2   26.20    6.10
  -8 -12   2   20.80    5.80
   8  12  -2   24.70    6.10
  -8  12   2   28.40    9.50
   6 -12  -2    7.60    4.10
  -6 -12   2   10.20    5.10
   6 -12  -2   14.10    2.60
  -6  12   2   11.80    7.90
   6  12  -2   19.60    5.20
  -4 -12   2   30.20    5.90
   4 -12  -2   34.70    6.30
   4 -12  -2   41.70    5.30
  -4  12   2   29.80    8.50
   4  12  -2   30.70    5.50
   4  12  -2   49.30    6.60
  -2 -12   2    1.20    3.90
   2 -12  -2    2.20    3.70
   2 -12  -2    3.40    3.30
  -2 -12   2    1.50    3.80
   2  12  -2    1.90    4.70
  -2  12   2    2.20    6.10
   0 -12   2  215.78   10.80
   0 -12  -2  223.38   12.40
   0 -12   2  204.68   11.60
   0 -12  -2  209.68   11.20
   0  12   2  215.68   13.50
   0  12  -2  218.38   14.10
  -2 -12  -2    2.30    4.30
   2 -12   2   -2.60    3.40
  -2 -12  -2    4.50    4.20
   2 -12   2    2.00    3.50
  -2  12  -2   -3.60    5.50
   2  12   2    2.10    4.70
   4 -12   2   57.59    7.30
   4 -12   2   69.99    6.20
   4  12   2   75.39    8.20
   4  12   2   67.69    7.10
  -4  12  -2   81.39   12.10
   6 -12   2   58.49    5.30
   6 -12   2   37.60    6.30
  -6 -12  -2   47.80    7.20
   6  12   2   44.00    6.80
  -6  12  -2   57.09   10.60
   8 -12   2   33.80    4.00
   8 -12   2   23.10    6.00
  -8 -12  -2   25.10    6.70
   8  12   2   31.60    7.00
  -8  12  -2   27.80    9.00
 -10 -12  -2  284.17   15.90
  10 -12   2  265.97   14.20
  10  12   2  278.77   15.60
 -10  12  -2  270.07   19.80
  12 -12   2  185.78   12.50
 -12 -12  -2  169.58   13.60
  12  12   2  163.18   12.80
 -12  12  -2  183.38   18.30
  14 -12   2    1.20    4.70
 -14 -12  -2    1.40    6.50
  14  12   2    1.60    6.50
 -14  12  -2   10.00    8.90
  15 -13  -2    7.40    5.60
 -15 -13   2    9.90    6.40
  15  13  -2    5.80    5.70
 -15  13   2   19.10   10.10
 -13 -13   2   23.60    6.80
  13 -13  -2   17.50    6.30
 -13  13   2   22.70   10.20
  13  13  -2   17.10    6.10
  11 -13  -2    4.80    4.80
 -11 -13   2    4.40    6.00
 -11  13   2    3.90    8.30
  11  13  -2   -2.50    4.20
   9 -13  -2   98.49    9.50
  -9 -13   2  102.59   10.50
  -9  13   2  105.79   14.70
   9  13  -2  102.59   10.50
   7 -13  -2    4.00    4.50
  -7 -13   2    3.70    5.10
  -7  13   2    1.30    7.60
   7  13  -2    1.50    4.20
  -5 -13   2   60.29    8.50
   5 -13  -2   41.30    7.00
   5 -13  -2   71.19    5.80
  -5  13   2   58.29   10.40
   3 -13  -2   81.19    7.50
  -3 -13   2   63.29    8.80
   3  13  -2   66.69    8.40
   3  13  -2   94.89    9.10
   1 -13  -2    2.90    4.00
  -1 -13   2    6.30    4.20
   1 -13  -2    8.90    4.30
  -1 -13   2   -2.70    3.60
  -1  13   2    0.50    5.60
   1  13  -2    8.10    5.80
   1 -13   2    9.40    4.20
  -1 -13  -2    1.30    4.20
  -1 -13  -2    7.90    4.30
   1 -13   2   -0.50    3.80
   1  13   2    2.30    5.40
  -1  13  -2    8.40    6.40
   3 -13   2    7.30    3.60
   3 -13   2    3.90    4.30
  -3 -13  -2   12.00    4.80
   3  13   2    4.50    4.40
  -3  13  -2    2.00    6.60
   3  13   2    2.10    4.40
   5 -13   2    7.20    4.40
   5 -13   2   16.00    3.90
  -5 -13  -2    8.20    5.20
  -5  13  -2   16.00    7.50
   5  13   2    4.30    4.40
  -7 -13  -2   26.70    7.00
   7 -13   2   30.70    6.80
   7 -13   2   43.90    5.50
   7  13   2   15.10    5.30
  -7  13  -2   29.10    8.70
   9 -13   2   12.90    5.10
  -9 -13  -2   13.80    6.00
   9  13   2   11.60    6.10
  -9  13  -2   12.80    8.60
  11 -13   2   25.70    6.70
 -11 -13  -2   29.70    7.60
 -11  13  -2   24.80    9.40
  11  13   2   13.50    5.80
 -13 -13  -2    2.20    5.90
  13 -13   2    3.50    5.40
 -13  13  -2    5.90    8.40
  13  13   2   -0.10    4.90
  12 -14  -2    5.80    5.60
  12  14  -2    2.40    5.30
  10 -14  -2    5.80    5.00
 -10 -14   2    5.00    5.90
  10  14  -2    0.20    4.90
 -10  14   2   -1.20    8.40
   8 -14  -2   53.99    8.10
  -8 -14   2   48.60    9.10
   8  14  -2   48.60    8.20
  -8  14   2   54.09   12.00
   6 -14  -2  113.99    7.10
   4 -14  -2   -4.90    3.60
  -4 -14   2    1.10    4.80
   4  14  -2    0.20    4.00
  -4  14   2    6.50    7.50
   2 -14  -2   65.19    7.60
  -2 -14   2   48.30    7.50
  -2  14   2   39.40    9.10
   0 -14   2   11.40    5.40
   0 -14  -2   25.40    6.10
   0 -14  -2    4.30    5.20
   0 -14   2   10.80    4.90
   0  14  -2   33.30    9.20
   0  14   2   13.20    6.40
   2 -14   2   24.10    6.10
  -2 -14  -2   66.69    9.30
   2 -14   2   37.80    6.40
   2  14   2   45.80    7.60
   2  14   2   30.30    6.60
  -2  14  -2   45.40    9.80
   4 -14   2   23.80    6.00
   4 -14   2   26.40    5.00
  -4 -14  -2   28.30    7.30
   4  14   2   19.20    6.20
  -4  14  -2   19.60    8.70
  -6 -14  -2   -1.40    5.60
   6 -14   2    4.60    4.70
  -6  14  -2   -3.20    7.50
   6  14   2   -7.70    4.40
   8 -14   2   33.20    7.00
  -8 -14  -2   33.20    8.00
  -8  14  -2   45.50   10.80
   8  14   2   26.80    7.30
 -10 -14  -2   -0.50    5.80
  10 -14   2   -2.80    4.40
  10  14   2   -6.80    5.10
 -10  14  -2    2.80   15.30
   9 -15  -2   17.20    6.40
  -9 -15   2   31.30    7.50
   9  15  -2    9.60    6.80
  -9  15   2   25.30   10.80
  -7 -15   2  107.69   12.80
   7 -15  -2   53.69    9.30
  -7  15   2   74.49   13.30
   7  15  -2   65.79   10.70
  -3 -15   2    8.10    5.70
   3 -15  -2   -1.60    4.20
  -3  15   2    1.00    7.20
   3  15  -2    1.10    4.80
  -1 -15   2    5.50    5.90
   1 -15  -2    3.00    5.30
  -1 -15   2   -0.30    5.40
   1 -15  -2   21.10   11.60
  -1  15   2   11.60    7.00
  -1 -15  -2   43.60    8.10
   1 -15   2   18.90    6.00
   1 -15   2   39.70    7.70
   3 -15   2  116.19    9.70
  -3 -15  -2  101.39   11.90
  -3  15  -2  134.89   16.40
  -5 -15  -2    2.40    6.20
   5 -15   2   -3.60    4.20
  -5  15  -2   15.30    9.10
  -7 -15  -2   11.10    6.30
   7 -15   2   10.50    5.50
  -7  15  -2   14.40    8.70
   7  15   2    7.00    6.40
   6 -16  -2   15.90    6.70
   6  16  -2    8.40    6.40
  -6  16   2   37.20   10.50
   2 -16  -2  128.99   10.30
  -2  16   2  112.19   16.30
   0 -16   2   38.50    8.50
  -4 -16  -2  101.19   13.10
  24   0  -3   -7.00    4.50
 -24   0   3    9.10    5.50
 -22   0   3    1.40    7.90
 -22   0   3   12.70    6.30
  22   0  -3   -2.40    4.30
  20   0  -3   -5.00    4.40
 -20   0   3    4.70    4.10
 -20   0   3    7.80    5.70
 -18   0   3    3.60    5.40
 -18   0   3    4.30    4.10
  18   0  -3    4.20    4.70
  16   0  -3    4.20    3.60
  14   0  -3   -0.40    2.60
 -14   0   3   -3.30    2.30
 -14   0   3    4.20    4.30
  12   0  -3   -0.30    2.00
 -12   0   3    2.80    3.20
 -12   0   3   -1.90    1.60
 -10   0   3    1.70    1.90
 -10   0   3    3.20    2.60
  10   0  -3    0.20    2.00
  -8   0   3    1.30    1.70
   8   0  -3    4.40    1.90
  -8   0   3    2.00    1.70
   6   0  -3   -0.10    1.00
  -6   0   3   -0.30    0.80
  -6   0   3   -0.60    1.20
  -6   0   3    1.10    1.40
  -4   0   3    3.50    0.90
   4   0  -3    1.50    0.80
  -4   0   3    3.90    1.10
   4   0  -3    2.90    0.90
  -4   0   3    4.50    0.90
  -2   0   3    2.70    0.70
   2   0  -3    4.10    0.70
  -2   0   3    4.30    0.80
  -2   0   3    2.80    0.50
   2   0  -3    2.50    0.70
   2   0  -3    4.40    0.60
   0   0   3    4.50    1.00
   0   0   3    8.10    1.40
   0   0   3    6.70    1.20
   0   0  -3    6.50    1.30
   4   0   3    0.50    1.10
   4   0   3    1.50    1.90
   4   0   3   -0.40    1.10
  -4   0  -3   -0.70    1.60
  -4   0  -3    3.00    1.60
  -6   0  -3   -2.20    1.80
  -6   0  -3    0.70    1.50
  -6   0  -3    0.30    1.00
   6   0   3    1.00    2.20
   6   0   3    0.40    1.20
  -8   0  -3   -0.10    2.50
   8   0   3   -1.20    1.70
 -10   0  -3    0.00    2.40
 -10   0  -3   -3.20    3.20
  10   0   3   -1.00    2.40
 -12   0  -3   -0.70    2.70
  12   0   3   -0.80    2.80
 -12   0  -3   -2.30    3.60
 -14   0  -3   -2.90    3.10
 -14   0  -3    2.10    3.90
  14   0   3    1.80    3.50
 -16   0  -3    2.40    4.50
 -16   0  -3    1.60    3.70
 -18   0  -3    1.90    4.80
  18   0   3    1.50    4.30
 -18   0  -3   -2.70    4.10
  20   0   3    0.70    4.90
 -20   0  -3    2.00    5.00
  22   0   3   -8.20    4.40
 -22   0  -3    5.70    5.60
 -23  -1   3    5.60    5.40
  23  -1  -3   -4.50    4.80
 -23   1   3    2.40    4.90
  23   1  -3    4.30    5.20
 -23   1   3    9.30    6.40
 -21  -1   3    9.70   11.10
  21  -1  -3   -5.30    4.60
 -21  -1   3    8.60    5.10
 -21   1   3    9.80    4.50
  21   1  -3    0.10    5.20
 -21   1   3    7.80    6.00
 -19  -1   3 1309.07   36.80
 -19  -1   3 1317.77   37.40
  19  -1  -3 1399.76   39.90
 -19   1   3 1335.47   39.60
  19   1  -3 1384.66   40.10
 -19   1   3 1421.06   36.30
 -17  -1   3  395.96   15.70
 -17  -1   3  400.06   15.10
  17  -1  -3  407.46   16.60
 -17   1   3  388.16   13.90
  17   1  -3  417.96   17.00
 -17   1   3  378.66   17.20
  15  -1  -3   26.40    5.00
 -15  -1   3   20.00    4.30
 -15   1   3   26.00    6.70
 -15   1   3   27.00    4.10
  15   1  -3   19.20    4.50
  13  -1  -3   22.30    3.90
 -13  -1   3   21.90    4.30
 -13  -1   3   21.90    3.70
 -13   1   3   22.30    5.10
  13   1  -3   17.30    3.60
 -13   1   3   21.50    3.10
 -11  -1   3  250.97    8.20
  11  -1  -3  257.27   10.10
  11  -1  -3  243.88    8.10
 -11  -1   3  265.07    9.30
  11   1  -3  258.57   10.20
 -11   1   3  256.27    8.30
   9  -1  -3 4076.29   90.59
  -9  -1   3 4094.89   91.69
  -9  -1   3 4069.39   91.19
  -9   1   3 4122.39   92.59
   9   1  -3 4112.79   92.89
   7  -1  -3 2013.80   44.70
  -7  -1   3 2007.60   45.80
   7  -1  -3 2018.30   46.50
  -7  -1   3 2031.20   45.20
  -7  -1   3 1963.90   44.90
  -7  -1   3 1891.51   46.10
  -7   1   3 1965.40   46.00
  -7   1   3 1958.70   46.30
  -7   1   3 2064.39   46.40
  -7   1   3 2045.40   44.80
   7   1  -3 2022.50   45.70
   7   1  -3 2000.80   46.50
  -5  -1   3  254.77    6.90
  -5  -1   3  269.47    7.80
  -5  -1   3  252.67    7.40
   5  -1  -3  259.97    6.60
   5  -1  -3  252.57    7.60
  -5   1   3  252.47    7.60
   5   1  -3  238.88    7.50
  -5   1   3  267.47    6.70
  -5   1   3  249.38    7.50
   5   1  -3  253.97    6.90
   5   1  -3  265.57    7.60
  -5   1   3  258.77    7.90
   3  -1  -3 1121.29   26.10
  -3  -1   3 1119.59   25.90
   3  -1  -3 1144.69   26.40
   3  -1  -3 1109.59   25.70
  -3  -1   3 1180.18   26.30
  -3   1   3 1163.98   25.80
   3   1  -3 1145.69   26.00
  -3   1   3 1141.19   26.10
   3   1  -3 1164.88   26.30
   3   1  -3 1142.89   26.20
  -3   1   3 1138.29   26.40
   1  -1  -3  290.97    7.30
  -1  -1   3  250.87    7.50
   1  -1  -3  265.07    6.60
  -1  -1   3  252.67    7.20
   1  -1  -3  271.77    7.30
  -1   1   3  269.57    7.20
   1   1  -3  242.08    7.10
   1   1  -3  270.57    6.20
  -1   1   3  263.87    7.30
   1   1  -3  250.47    7.50
  -1   1   3  267.57    6.60
   1   1  -3  286.57    6.20
   5  -1   3  254.67    9.80
   5  -1   3  275.47    8.30
  -5  -1  -3  272.67    9.00
  -5  -1  -3  258.17    8.40
  -5  -1  -3  260.17    8.00
   5  -1   3  256.77    8.30
   5   1   3  256.77    8.40
  -5   1  -3  260.17    8.50
   5   1   3  255.57    9.70
  -5   1  -3  270.57    9.80
  -7  -1  -3   40.30    4.00
   7  -1   3   49.20    3.70
  -7  -1  -3   42.20    4.00
   7   1   3   38.80    3.70
   7   1   3   39.80    4.50
  -7   1  -3   41.50    3.60
  -7   1  -3   44.60    5.20
  -9  -1  -3   44.40    4.80
  -9  -1  -3   37.30    4.80
   9  -1   3   48.60    4.60
  -9   1  -3   47.60    5.40
  -9   1  -3   43.10    5.80
   9   1   3   47.50    4.70
 -11  -1  -3  328.77   12.80
  11  -1   3  337.47   12.70
 -11  -1  -3  338.87   14.70
  11   1   3  346.17   13.10
 -11   1  -3  352.26   14.40
 -11   1  -3  331.77   12.30
 -13  -1  -3  234.38   11.30
 -13  -1  -3  221.58   10.80
  13  -1   3  233.88   11.10
 -13   1  -3  229.28   10.50
  13   1   3  227.28   11.20
 -13   1  -3  218.48   12.40
 -15  -1  -3  212.58   11.60
  15  -1   3  184.28   10.70
 -15  -1  -3  185.48   10.70
  15   1   3  190.58   11.20
 -15   1  -3  198.48   12.50
 -15   1  -3  183.18   10.30
  17  -1   3   11.80    4.60
 -17  -1  -3    7.30    5.10
 -17  -1  -3    8.50    5.00
 -17   1  -3   10.70    6.20
  17   1   3    4.40    4.50
 -17   1  -3    9.30    4.50
 -19  -1  -3   27.50    6.80
  19  -1   3   21.50    6.50
 -19  -1  -3   37.00    6.60
 -19   1  -3   35.10    8.10
 -19   1  -3   23.60    6.20
  19   1   3   16.90    5.80
 -21  -1  -3  175.78   14.00
  21  -1   3  177.08   13.50
  21   1   3  185.28   14.00
 -21   1  -3  193.58   13.40
 -22  -2   3   23.70    6.80
  22  -2  -3   13.30    5.80
  22   2  -3   20.90    6.60
 -22   2   3   33.50    5.60
 -22   2   3   27.70    8.10
 -20  -2   3    5.80    5.30
  20  -2  -3    4.70    5.70
 -20   2   3    8.20    3.60
  20   2  -3    0.40    5.40
 -20   2   3   -0.30    6.20
  18  -2  -3 1576.94   42.80
 -18  -2   3 1489.55   39.40
 -18  -2   3 1539.65   40.90
 -18   2   3 1512.95   38.40
  18   2  -3 1546.95   43.20
 -18   2   3 1492.15   43.60
  16  -2  -3   30.20    6.00
 -16  -2   3   24.20    5.30
  16   2  -3   31.70    5.90
 -16   2   3   14.80    6.70
 -14  -2   3   82.79    6.60
  14  -2  -3   84.29    6.80
 -14  -2   3   82.39    6.40
 -14  -2   3   73.19    4.70
  14   2  -3   79.09    6.90
 -14   2   3   88.89    9.30
 -14   2   3   72.59    4.70
 -12  -2   3  315.97    9.40
 -12  -2   3  322.37   11.60
  12  -2  -3  335.37   12.20
 -12  -2   3  322.17   10.70
  12  -2  -3  322.07    9.60
 -12   2   3  329.97   13.40
  12   2  -3  325.07   12.40
 -12   2   3  330.07    9.70
 -10  -2   3 2668.53   64.19
 -10  -2   3 2658.13   60.39
  10  -2  -3 2647.24   63.29
  10  -2  -3 2726.53   60.39
 -10  -2   3 2703.53   60.99
  10   2  -3 2793.12   63.89
 -10   2   3 2759.42   60.49
 -10   2   3 2682.43   65.79
  -8  -2   3 3985.70   89.99
  -8  -2   3 4055.19   88.09
   8  -2  -3 4041.20   87.69
   8  -2  -3 3829.22   90.29
  -8   2   3 4035.00   90.69
  -8   2   3 4024.50   87.79
   8   2  -3 4044.40   90.69
  -6  -2   3 4058.49   88.79
  -6  -2   3 3831.32   90.09
   6  -2  -3 4102.49   88.19
   6  -2  -3 4133.19   90.49
   6   2  -3 4119.79   90.59
   6   2  -3 4046.90   90.09
  -6   2   3 4031.60   90.39
  -4  -2   3   15.80    1.50
  -4  -2   3   20.20    2.80
   4  -2  -3   17.50    1.80
  -4  -2   3   15.20    1.40
  -4   2   3   14.50    1.60
   4   2  -3   18.70    1.80
  -4   2   3   20.30    1.10
  -4   2   3   18.30    1.00
  -4   2   3   15.50    2.30
   4   2  -3   14.90    1.30
   0  -2   3  423.76   11.90
   0  -2  -3  402.66   10.60
   0  -2  -3  407.56   10.90
   0  -2  -3  427.46   10.50
   0  -2   3  427.56   10.10
   0  -2   3  403.36   10.80
   0   2  -3  411.86   10.80
   0   2   3  416.16   10.90
   0   2  -3  417.46   11.80
   0   2  -3  426.96   10.10
   0   2   3  406.86   10.70
   0   2   3  417.96   10.40
   4  -2   3   66.69    3.40
  -4  -2  -3   61.89    3.40
   4  -2   3   79.79    6.60
  -4  -2  -3   78.59    3.60
   4  -2   3   73.49    3.80
   4   2   3   66.29    3.60
  -4   2  -3   66.49    5.40
   4   2   3   67.79    3.80
   6  -2   3 1224.48   29.30
  -6  -2  -3 1179.78   28.90
  -6  -2  -3 1299.77   30.80
  -6   2  -3 1092.99   32.10
   6   2   3 1212.28   29.80
   8  -2   3  110.29    5.90
  -8  -2  -3  107.09    6.40
  -8  -2  -3  104.39    5.40
   8   2   3  107.99    6.10
   8   2   3  107.19    6.10
  -8   2  -3  110.69    5.80
 -10  -2  -3   23.20    3.60
  10  -2   3   26.60    4.20
 -10  -2  -3   18.30    3.70
 -10   2  -3   20.80    3.50
 -10   2  -3   16.40    5.40
  10   2   3   28.20    4.50
 -12  -2  -3    3.90    3.10
 -12  -2  -3    0.80    3.10
  12  -2   3    1.60    2.90
 -12   2  -3   -1.40    4.50
 -12   2  -3    2.90    2.70
  12   2   3    2.60    3.10
 -14  -2  -3  288.47   13.10
  14  -2   3  292.17   13.10
 -14  -2  -3  304.37   12.30
 -14   2  -3  280.17   14.80
 -14   2  -3  274.57   11.80
  14   2   3  299.27   13.70
 -16  -2  -3   -0.80    3.20
 -16  -2  -3    1.90    3.70
 -16   2  -3    0.40    5.10
 -16   2  -3   -1.80    3.20
  16   2   3   -1.20    4.00
  18  -2   3    4.40    4.50
 -18  -2  -3    6.80    5.50
 -18  -2  -3   12.70    5.40
 -18   2  -3    2.60    4.30
  18   2   3    5.20    5.50
 -18   2  -3    8.10    6.70
 -20  -2  -3  103.69   12.50
  20  -2   3   81.79   10.30
  20   2   3   93.69   11.00
 -20   2  -3  124.89   14.10
 -20   2  -3   99.39    9.60
 -22   2  -3  211.98   15.50
 -25  -3   3   22.80    7.40
  25  -3  -3   16.60    6.60
 -25   3   3   41.20   10.30
  25   3  -3    3.40    5.90
 -23  -3   3    8.40    6.10
  23  -3  -3    9.10    5.30
  23   3  -3    3.70    5.70
 -23   3   3   10.10    7.80
 -23   3   3    7.00    3.60
  21  -3  -3   25.00    6.90
 -21  -3   3   27.20    6.50
 -21   3   3   38.30    9.30
 -21   3   3   28.10    4.50
  21   3  -3   33.50    7.20
 -19  -3   3  359.46   16.30
  19  -3  -3  368.56   17.30
 -19   3   3  359.36   27.10
  19   3  -3  378.96   17.70
 -19   3   3  364.46   12.80
 -17  -3   3   40.40    6.50
  17  -3  -3   36.60   11.70
 -17  -3   3   39.60    5.20
 -17   3   3   29.20    8.10
  17   3  -3   30.40    6.90
 -15  -3   3  160.78    7.50
  15  -3  -3  153.88    6.70
  15  -3  -3  160.68    9.50
 -15  -3   3  154.18    5.80
 -15  -3   3  160.38    9.30
 -15   3   3  169.98   12.80
  15   3  -3  159.28    9.90
 -15   3   3  158.08    6.50
 -13  -3   3   27.20    4.60
 -13  -3   3   31.60    4.30
  13  -3  -3   37.20    5.00
  13  -3  -3   40.60    5.10
 -13  -3   3   30.20    2.40
  13   3  -3   33.90    5.20
 -13   3   3   32.20    2.80
 -13   3   3   32.70    6.40
  11  -3  -3  766.42   18.20
 -11  -3   3  769.12   18.30
  11  -3  -3  772.82   21.80
 -11  -3   3  765.22   19.00
 -11  -3   3  779.02   21.70
 -11   3   3  770.02   23.10
 -11   3   3  777.92   18.40
  11   3  -3  729.43   22.00
  -9  -3   3  106.09    3.70
  -9  -3   3  109.39    4.10
   9  -3  -3  115.19    3.50
  -9  -3   3  112.79    6.70
   9  -3  -3  110.39    6.20
  -9   3   3  113.09    3.50
   9   3  -3  101.89    6.20
  -9   3   3  109.59    7.60
  -7  -3   3  112.19    3.60
  -7  -3   3  112.09    5.90
   7  -3  -3  113.19    5.50
  -7   3   3  111.69    6.40
   7   3  -3  116.99    3.50
   5  -3  -3   11.90    1.90
  -5  -3   3   10.10    2.40
  -5  -3   3   11.60    1.70
  -5  -3   3   10.20    1.40
  -5   3   3   13.50    2.10
   5   3  -3   11.80    1.30
  -5   3   3    9.10    2.40
   5   3  -3    8.70    1.70
   5   3  -3   12.50    2.50
  -3  -3   3  252.37    8.10
  -3  -3   3  266.77    7.90
   3  -3  -3  271.57    6.90
   3  -3  -3  261.27    7.80
  -3   3   3  280.57    8.00
  -3   3   3  268.87    6.90
  -3   3   3  271.07    8.40
   3   3  -3  258.27    7.60
  -3   3   3  266.97    8.10
   3   3  -3  260.87    7.60
   3   3  -3  255.97    8.00
   3   3  -3  262.47    7.60
   1  -3  -3  688.43   16.90
   1  -3  -3  690.83   16.60
  -1  -3   3  680.83   16.80
  -1  -3   3  674.93   16.40
   1  -3  -3  674.33   16.80
  -1  -3   3  668.53   17.70
  -1   3   3  663.93   16.70
   1   3  -3  704.13   17.70
  -1   3   3  678.33   16.50
   1   3  -3  673.03   17.60
   1  -3   3   69.09    3.50
   1  -3   3   66.89    3.10
   1  -3   3   67.99    5.00
  -1  -3  -3   71.19    3.20
  -1  -3  -3   65.59    3.70
  -1  -3  -3   84.09    3.60
  -1   3  -3   67.29    3.40
   1   3   3   71.69    3.70
  -1   3  -3   67.79    5.00
   1   3   3   73.39    3.40
   1   3   3   70.29    3.20
  -3  -3  -3 1168.98   27.40
  -3  -3  -3 1190.18   29.10
   3  -3   3 1170.18   28.00
   3  -3   3 1183.38   27.90
  -3   3  -3 1175.68   30.50
   3   3   3 1152.28   28.20
   3   3   3 1226.78   27.80
   3   3   3 1208.38   28.50
  -5  -3  -3 1303.37   30.70
   5  -3   3 1347.57   31.60
   5  -3   3 1333.47   31.50
  -5  -3  -3 1321.57   33.20
   5  -3   3 1343.17   31.70
  -5   3  -3 1300.17   34.80
   5   3   3 1356.36   32.40
   5   3   3 1293.87   31.10
  -7  -3  -3   16.10    2.40
  -7  -3  -3   21.40    3.70
   7  -3   3   21.00    2.90
   7  -3   3   21.20    2.60
   7   3   3   17.00    3.20
  -7   3  -3   22.20    5.30
   7   3   3   24.20    3.20
  -9  -3  -3  673.13   20.10
  -9  -3  -3  644.84   17.50
   9  -3   3  665.13   18.60
   9  -3   3  660.93   18.90
   9   3   3  669.63   19.80
  -9   3  -3  668.13   22.10
   9   3   3  638.34   18.00
  11  -3   3   33.70    4.20
  11  -3   3   31.00    4.60
 -11  -3  -3   32.50    3.80
 -11  -3  -3   42.30    5.70
 -11   3  -3   35.10    7.40
  11   3   3   39.70    5.40
  13  -3   3  226.98   10.20
 -13  -3  -3  237.68   10.40
  13  -3   3  224.58   10.90
 -13  -3  -3  234.48   11.50
 -13   3  -3  241.58   13.90
  13   3   3  213.48   11.60
  15  -3   3   43.60    5.70
 -15  -3  -3   38.80    5.70
 -15  -3  -3   34.60    7.70
  15  -3   3   50.49    6.80
 -15   3  -3   58.69    8.60
  17  -3   3    2.90    3.70
 -17  -3  -3   -0.10    4.20
 -17  -3  -3    4.80    3.80
  17  -3   3    2.80    4.30
  17   3   3   -2.30    4.50
 -17   3  -3   -0.10    5.80
  19  -3   3   -1.70    4.60
 -19  -3  -3   -1.60    4.80
  19  -3   3   -0.50    3.90
 -19   3  -3    2.30    6.90
  19   3   3    5.20    4.70
 -21  -3  -3   92.39   12.40
  21  -3   3   93.59   10.70
  21  -3   3   84.79    9.10
  21   3   3   97.39   11.50
  24  -4  -3   -2.30    3.60
  24  -4  -3   -5.80    5.10
 -24  -4   3   15.60    7.50
 -24   4   3    4.80    8.10
  24   4  -3   -2.80    5.80
 -22  -4   3   12.00    5.60
  22  -4  -3    3.60    2.80
  22  -4  -3    6.20    5.20
  22   4  -3    7.40    6.00
 -22   4   3   18.50    8.40
  20  -4  -3    1.40    4.90
 -20  -4   3    0.80    4.50
  20   4  -3    3.80    5.10
 -20   4   3    1.80    7.40
  18  -4  -3   16.80    6.20
 -18  -4   3   17.30    5.80
  18   4  -3   15.60    5.70
 -18   4   3   14.60    3.00
 -18   4   3   21.40    9.60
 -16  -4   3   48.70    3.10
  16  -4  -3   38.40    3.60
 -16  -4   3   31.70    5.60
 -16  -4   3   48.00    2.40
  16  -4  -3   34.30    6.00
  16   4  -3   23.60    5.30
 -16   4   3   29.10    7.70
 -16   4   3   36.50    3.20
  14  -4  -3  304.27   12.90
  14  -4  -3  314.87    8.80
 -14  -4   3  303.57    8.70
 -14  -4   3  323.07   13.30
 -14  -4   3  312.27    8.30
 -14   4   3  346.27   16.50
 -14   4   3  312.77    8.90
  14   4  -3  325.97   13.90
  12  -4  -3  707.43   21.50
  12  -4  -3  726.23   16.90
 -12  -4   3  745.03   22.00
  12   4  -3  721.43   22.20
 -12   4   3  738.73   24.00
  10  -4  -3  138.69    7.20
 -10  -4   3  137.79    8.00
  10   4  -3  152.48    7.80
 -10   4   3  149.59    9.50
   8  -4  -3  318.27   10.80
  -8  -4   3  296.37   11.20
  -8   4   3  313.67   12.30
   8   4  -3  325.07   11.10
  -6  -4   3  847.12   19.70
  -6  -4   3  863.81   23.50
   6  -4  -3  835.62   22.80
   6   4  -3  836.32   19.40
  -6   4   3  824.82   24.10
   6   4  -3  855.51   22.00
   4  -4  -3 3443.06   74.99
  -4  -4   3 3374.86   77.29
   4  -4  -3 3413.66   76.99
  -4  -4   3 3496.15   76.39
   4   4  -3 3389.46   75.99
   4   4  -3 3348.36   76.89
  -4   4   3 3489.35   78.89
   4   4  -3 3401.66   76.79
  -4   4   3 3436.36   74.89
  -2  -4   3 5052.09  113.99
   0  -4  -3 1850.51   42.60
   0  -4  -3 1847.72   42.90
   0  -4   3 1837.72   44.30
   0  -4  -3 1859.01   43.10
   0  -4   3 1850.11   42.60
   0  -4   3 1873.81   42.70
   0   4   3 1968.60   43.50
   0   4   3 1852.61   42.70
   0   4  -3 1852.91   42.70
   0   4  -3 1878.51   42.70
   0   4  -3 1849.91   44.30
   0   4   3 1770.92   42.80
   2  -4   3 4912.11  107.09
  -2   4  -3 4817.62  107.29
  -2   4  -3 4802.22  109.89
  -4  -4  -3  875.51   23.30
   4  -4   3  867.41   21.50
  -4  -4  -3  850.71   20.60
   4  -4   3  882.31   21.90
   4   4   3  884.31   22.60
  -4   4  -3  867.31   21.70
   4   4   3  858.41   21.00
  -4   4  -3  906.11   23.30
   6  -4   3 1911.11   44.20
  -6  -4  -3 1922.01   43.00
   6  -4   3 1937.01   44.20
   6  -4   3 1794.02   46.90
  -6  -4  -3 1911.71   46.30
   6   4   3 1835.42   43.30
  -6   4  -3 1924.01   48.40
   6   4   3 1940.81   45.80
   8  -4   3 1134.49   28.50
   8  -4   3 1102.39   27.40
  -8  -4  -3 1090.99   29.60
  -8  -4  -3 1099.69   26.10
  -8   4  -3 1116.69   32.10
   8   4   3 1081.19   26.70
   8   4   3 1076.59   29.10
 -10  -4  -3  313.37   12.90
 -10  -4  -3  305.47    9.40
  10  -4   3  318.97   11.60
  10   4   3  316.17   12.50
 -10   4  -3  298.87   15.20
  10   4   3  306.77   10.50
  12  -4   3  795.62   23.30
  12  -4   3  780.92   21.70
 -12  -4  -3  783.82   24.50
 -12  -4  -3  776.12   20.10
 -12   4  -3  771.42   27.00
  12   4   3  728.23   20.20
  12   4   3  790.92   24.40
  14  -4   3  251.27   11.90
 -14  -4  -3  237.48    9.00
  14  -4   3  227.78   10.00
 -14  -4  -3  265.67   19.60
  14   4   3  224.98   12.60
 -14   4  -3  234.98   14.90
  16  -4   3    2.50    3.90
  16  -4   3    1.60    2.90
 -16  -4  -3    5.80    4.30
 -16  -4  -3    7.90    4.50
  16   4   3    2.40    4.70
 -16   4  -3    3.50    6.10
  18  -4   3    3.90    3.70
 -18  -4  -3    3.00    5.00
  18  -4   3    7.50    4.90
 -18   4  -3    7.20    7.40
  18   4   3   10.00    5.90
  20  -4   3   10.00    6.00
  20  -4   3   11.20    4.60
 -20  -4  -3   10.90    5.90
  20   4   3   18.30    6.40
 -20   4  -3   16.90    8.40
 -23  -5   3    8.70    6.30
  23  -5  -3    6.10    5.40
 -23   5   3   16.90    9.80
  23   5  -3    8.80    6.50
 -21  -5   3    7.00    5.10
  21  -5  -3    6.90    1.90
  21  -5  -3    4.80    5.40
  21   5  -3    9.00    6.10
 -21   5   3   12.70    8.50
  19  -5  -3  135.59   11.10
 -19  -5   3  145.49   11.10
  19  -5  -3  138.79    5.20
  19   5  -3  149.69   11.80
 -19   5   3  151.78   14.70
 -17  -5   3  568.54   20.50
  17  -5  -3  537.75   13.60
  17  -5  -3  566.34   20.60
  17  -5  -3  516.25   13.50
 -17   5   3  587.54   24.20
  17   5  -3  563.44   21.50
 -15  -5   3   27.90    5.80
  15  -5  -3   19.40    4.60
 -15   5   3   24.10    7.40
  15   5  -3   22.30    5.10
  13  -5  -3   27.20    5.10
 -13  -5   3    7.80    4.50
  13   5  -3    9.80    4.10
 -13   5   3   23.80    7.20
  11  -5  -3  679.93   20.60
 -11  -5   3  698.53   21.20
 -11   5   3  702.13   23.40
  11   5  -3  686.73   21.30
  -9  -5   3 1133.59   30.70
   9  -5  -3 1172.28   30.40
   9   5  -3 1195.68   30.90
  -9   5   3 1173.98   32.30
   7  -5  -3  518.45   15.50
  -7  -5   3  534.75   16.00
  -7  -5   3  515.05   12.30
   7   5  -3  522.45   15.60
   7   5  -3  520.25   12.00
  -7   5   3  515.95   17.00
  -5  -5   3 2233.18   54.09
   5  -5  -3 2217.78   49.30
  -5  -5   3 2288.37   50.69
  -5   5   3 2282.27   53.49
   5   5  -3 2152.08   50.29
  -5   5   3 2253.17   49.30
  -3  -5   3  555.44   15.10
   3  -5  -3  507.95   15.80
  -3  -5   3  540.85   14.60
  -3  -5   3  519.85   15.70
   3  -5  -3  514.45   13.10
  -3   5   3  515.25   15.10
   3   5  -3  497.05   14.20
  -3   5   3  509.95   13.00
  -1  -5   3  840.82   21.30
   1  -5  -3  846.82   21.70
  -1  -5   3  859.11   21.40
   1  -5  -3  840.22   21.00
   1   5  -3  859.41   21.50
  -1   5   3  874.11   21.60
  -1   5   3  820.32   21.10
   1   5  -3  855.21   22.60
  -1   5   3  808.92   20.70
  -3  -5  -3 1748.43   38.80
   3  -5   3 1676.33   39.80
   3  -5   3 1697.93   39.20
   3   5   3 1665.43   38.80
  -3   5  -3 1674.13   39.50
  -3   5  -3 1670.53   43.30
  -5  -5  -3  654.83   15.80
   5  -5   3  650.33   17.90
   5  -5   3  658.83   16.80
  -5  -5  -3  637.34   18.90
   5   5   3  668.13   18.60
  -5   5  -3  647.84   21.20
  -5   5  -3  638.64   17.00
   5   5   3  616.34   16.00
   7  -5   3 1389.06   32.80
   7  -5   3 1367.96   34.10
  -7  -5  -3 1354.66   31.20
  -7  -5  -3 1393.66   35.70
   7  -5   3 1353.86   32.90
  -7   5  -3 1432.56   38.50
   7   5   3 1357.86   35.10
   7   5   3 1296.87   31.70
   9  -5   3    4.90    2.10
  -9  -5  -3   -2.30    3.00
  -9  -5  -3    5.80    1.30
   9  -5   3   15.50    3.40
  -9   5  -3   -3.60    5.20
   9   5   3   15.40    4.10
   9   5   3    8.60    2.50
  11  -5   3  195.88    9.60
 -11  -5  -3  188.18   10.80
  11  -5   3  189.58    8.30
 -11  -5  -3  184.88    6.00
 -11   5  -3  181.58   13.40
  11   5   3  171.88    6.60
  11   5   3  185.28   10.30
 -13  -5  -3   60.39   11.60
  13  -5   3   79.89    5.80
  13  -5   3   93.49    7.80
 -13  -5  -3   93.39    4.50
 -13   5  -3   78.29   11.30
  13   5   3   63.49    4.40
  13   5   3   73.89    8.30
 -15  -5  -3   17.60    5.40
  15  -5   3   19.10    3.90
  15  -5   3   17.10    4.90
  15   5   3   15.50    5.30
 -15   5  -3   19.90    7.60
  17  -5   3    7.40    4.90
  17  -5   3    5.00    3.50
 -17  -5  -3    1.70    4.20
  17   5   3    8.70    5.70
 -17   5  -3    8.10    6.90
  19  -5   3    7.90    5.30
  19  -5   3    3.70    3.60
 -19  -5  -3    1.60    4.90
 -19   5  -3   10.90    7.30
  19   5   3    7.60    5.40
  21  -5   3  108.59   11.20
  21  -5   3   81.49    7.50
 -21   5  -3  133.89   15.80
  22  -6  -3    7.40    5.30
 -22  -6   3    8.70    5.60
 -22   6   3    2.70    8.20
  22   6  -3   -7.00    4.90
  20  -6  -3   55.09    8.30
 -20  -6   3   46.60    7.60
  20   6  -3   47.90    8.70
 -20   6   3   54.49   10.50
 -18  -6   3  129.19   10.80
  18  -6  -3  122.59   10.30
 -18   6   3  132.69   14.40
  18   6  -3  139.29   11.20
  16  -6  -3    4.90    4.50
 -16  -6   3   -0.20    4.70
  16   6  -3    4.60    4.60
 -16   6   3   13.80    8.00
  14  -6  -3   16.00    4.40
 -14  -6   3   14.30    4.80
 -14   6   3   18.80    7.40
  14   6  -3   19.80    5.70
 -12  -6   3   -2.50    4.40
  12  -6  -3   -3.60    2.80
  12   6  -3   -3.60    3.80
 -12   6   3    0.80    6.40
 -10  -6   3 1734.43   44.30
  10  -6  -3 1730.13   43.70
 -10   6   3 1745.83   46.50
  10   6  -3 1752.12   44.40
   8  -6  -3  213.48    9.20
  -8  -6   3  227.88   10.20
  -8   6   3  228.38   11.80
   8   6  -3  221.38    9.40
  -6  -6   3   18.00    2.20
   6  -6  -3   14.10    2.80
  -6  -6   3   16.60    3.90
  -6   6   3    8.40    3.80
   6   6  -3   15.70    1.80
  -6   6   3   14.90    1.10
   6   6  -3   13.70    2.60
   4  -6  -3   42.10    3.70
  -4  -6   3   38.50    4.70
   4  -6  -3   39.90    2.50
  -4   6   3   39.40    2.60
   4   6  -3   34.70    3.40
   4   6  -3   31.40    3.20
  -4   6   3   41.00    5.20
  -2  -6   3   40.80    4.60
  -2  -6   3   45.90    3.90
   2  -6  -3   49.60    4.00
   2  -6  -3   42.60    3.40
  -2   6   3   42.00    3.30
  -2   6   3   42.30    4.70
   2   6  -3   37.00    4.60
   0  -6   3  469.45   15.00
   0  -6  -3  486.55   14.30
   0  -6  -3  467.65   13.70
   0  -6   3  466.65   13.60
   0   6   3  446.26   13.00
   0   6   3  481.55   13.70
   0   6  -3  476.95   15.60
  -2  -6  -3 1205.98   32.00
   2  -6   3 1203.78   31.20
   2  -6   3 1193.18   29.00
  -2  -6  -3 1207.38   30.50
   2   6   3 1179.98   28.50
  -2   6  -3 1256.57   30.60
   2   6   3 1171.88   28.70
  -2   6  -3 1149.98   32.30
  -4  -6  -3   50.99    5.00
   4  -6   3   48.80    3.90
   4  -6   3   47.60    4.00
  -4   6  -3   49.90    7.40
   4   6   3   52.89    3.30
   4   6   3   46.00    2.90
  -4   6  -3   50.69    3.40
   4   6   3   48.80    4.50
   6  -6   3    6.30    2.30
   6  -6   3    6.50    1.90
  -6  -6  -3    3.00    3.10
   6  -6   3    6.40    2.40
   6   6   3    5.60    1.40
  -6   6  -3    1.80    4.90
   6   6   3    5.80    2.90
   6   6   3    6.40    1.70
   8  -6   3   73.69    4.40
   8  -6   3   72.49    5.50
  -8  -6  -3   50.49    6.60
   8   6   3   58.59    5.90
   8   6   3   62.99    3.50
  -8   6  -3   76.59   10.00
 -10  -6  -3   66.59    8.30
  10  -6   3   94.09    7.10
  10  -6   3   94.99    5.40
 -10   6  -3   86.99   11.40
  10   6   3   90.99    7.70
 -12  -6  -3  125.29   11.90
  12  -6   3  152.48    8.10
  12  -6   3  145.49    9.20
  12   6   3  134.19   10.00
 -14  -6  -3  360.56   16.70
  14  -6   3  347.37   11.90
 -14   6  -3  343.67   19.10
  14   6   3  355.06   16.30
  16  -6   3   -1.90    3.90
  16  -6   3    4.90    2.60
 -16  -6  -3    5.10    4.60
  16   6   3   -1.00    4.40
 -16   6  -3   -0.30    6.50
 -18  -6  -3   27.30    7.60
  18  -6   3   23.90    5.80
  18  -6   3   30.30    4.60
  18   6   3   23.70    6.50
 -18   6  -3   32.40    9.50
  20  -6   3    5.10    5.50
 -20  -6  -3   19.50   10.20
  20  -6   3    5.20    3.30
 -20   6  -3    6.50    7.60
  20   6   3    7.50    5.50
  23  -7  -3   -2.30    4.90
 -23  -7   3    4.70    6.30
  23   7  -3   -2.20    5.20
 -23   7   3    8.30   10.70
  21  -7  -3   13.20    5.90
 -21  -7   3   18.60    7.00
 -21   7   3   25.90   11.20
  21   7  -3   13.70    5.90
  19  -7  -3  105.99   10.10
 -19  -7   3  105.09   10.80
 -19   7   3   94.39   14.30
  19   7  -3   83.99   10.10
 -17  -7   3   23.90    6.80
  17  -7  -3   13.60    5.30
  17   7  -3   12.10    5.00
 -17   7   3   10.60    8.30
 -15  -7   3  126.39   10.40
  15  -7  -3  122.89    9.30
  15   7  -3  120.89    9.70
 -15   7   3  126.39   13.80
 -13  -7   3   43.40    6.60
  13  -7  -3   60.69    7.20
  13   7  -3   54.09    7.60
 -13   7   3   64.19    9.80
  11  -7  -3   43.30    5.90
 -11  -7   3   39.10    6.40
  11   7  -3   27.70    5.80
 -11   7   3   30.60    7.70
   9  -7  -3 3700.63   88.39
  -9  -7   3 3854.51   89.39
   9   7  -3 3816.22   89.19
  -9   7   3 3838.72   91.69
  -7  -7   3 2153.18   51.29
   7  -7  -3 2079.29   50.59
  -7  -7   3 2030.70   46.50
   7   7  -3 2028.40   46.70
   7   7  -3 2109.59   50.99
  -7   7   3 2114.19   52.99
   5  -7  -3  614.64   18.20
   5  -7  -3  622.34   15.40
  -5  -7   3  641.14   18.80
  -5  -7   3  627.54   17.50
   5   7  -3  617.44   18.20
  -5   7   3  613.04   15.30
   5   7  -3  602.74   16.50
  -5   7   3  637.64   20.10
   3  -7  -3   25.30    3.30
  -3  -7   3   33.50    4.10
  -3  -7   3   32.00    4.50
  -3  -7   3   23.90    4.10
   3  -7  -3   31.70    4.10
  -3   7   3   24.20    4.80
   3   7  -3   28.60    4.00
  -3   7   3   27.30    3.20
   1  -7  -3  616.04   18.00
   1  -7  -3  594.44   16.70
  -1  -7   3  605.54   17.40
  -1  -7  -3 1297.67   32.80
   1  -7   3 1269.47   32.10
  -1  -7  -3 1286.67   32.20
   1  -7   3 1251.07   31.50
  -1   7  -3 1295.07   34.60
   1   7   3 1266.47   31.60
   3  -7   3 1200.88   30.40
   3  -7   3 1232.08   29.40
  -3  -7  -3 1191.08   31.20
   3   7   3 1177.98   29.00
   3   7   3 1192.48   31.30
   3   7   3 1161.58   28.60
  -3   7  -3 1201.78   33.90
   5  -7   3   41.30    4.20
   5  -7   3   34.50    4.30
  -5  -7  -3   37.90    5.40
   5   7   3   29.60    2.60
   5   7   3   36.20    3.40
   5   7   3   26.30    4.40
  -5   7  -3   36.50    7.40
   7  -7   3  191.38    7.30
   7  -7   3  178.48    8.50
  -7  -7  -3  177.88   10.10
   7   7   3  188.88    5.80
   7   7   3  188.88    9.50
   7   7   3  179.98    5.60
  -7   7  -3  171.58   13.40
   9  -7   3 1088.19   29.90
   9  -7   3 1098.19   27.10
  -9  -7  -3 1092.39   31.80
   9   7   3 1093.19   31.30
  -9   7  -3 1116.19   35.40
  11  -7   3  933.01   24.00
 -11  -7  -3  988.50   29.90
  11  -7   3  947.11   27.50
  11   7   3  950.60   29.00
 -11   7  -3  914.31   32.90
 -13  -7  -3  226.28   13.10
  13  -7   3  200.58   10.40
 -13   7  -3  213.68   16.20
  13   7   3  218.38   12.60
  15  -7   3   10.40    3.00
 -15  -7  -3   14.40    5.70
  15  -7   3    4.60    4.40
  15   7   3   11.20    5.40
 -15   7  -3   10.60    7.50
  17  -7   3   -2.40    4.10
  17  -7   3   -3.70    2.30
 -17  -7  -3   -3.40    4.10
 -17   7  -3    9.50    7.40
  17   7   3   -1.60    4.80
  19  -7   3    1.30    4.60
 -19  -7  -3   -0.60    4.70
  19  -7   3   -6.20    2.80
  19   7   3   12.30    5.80
 -19   7  -3    2.40    7.60
 -22  -8   3    3.20    5.60
  22  -8  -3    1.30    5.30
 -22   8   3    1.60    8.60
  22   8  -3   -3.10    5.30
  20  -8  -3    1.90    5.20
 -20  -8   3    2.90    5.40
 -20   8   3    4.90    8.50
  20   8  -3   -0.90    4.90
  18  -8  -3   36.10    7.00
 -18  -8   3   45.50    8.20
  18   8  -3   34.70    7.10
 -18   8   3   27.50    9.30
 -16  -8   3   34.20    7.50
  16  -8  -3   26.90    6.10
  16   8  -3   24.50    6.20
 -16   8   3   38.10   10.30
 -14  -8   3  114.09    9.80
  14  -8  -3  120.29    9.30
  14   8  -3  107.59    9.60
 -14   8   3  100.49   13.30
  12  -8  -3  461.85   17.10
 -12  -8   3  401.16   20.60
  12   8  -3  451.95   18.60
 -12   8   3  470.25   24.60
 -10  -8   3 2345.57   58.39
  10  -8  -3 2340.57   57.39
 -10   8   3 2340.97   61.39
  10   8  -3 2254.87   57.99
  -8  -8   3 1182.88   33.70
   8  -8  -3 1227.88   33.00
  -8   8   3 1181.08   36.30
   8   8  -3 1256.17   33.40
  -6  -8   3  338.67   13.50
   6  -8  -3  328.27    9.10
   6  -8  -3  324.77   12.60
   6   8  -3  351.76   12.80
  -6   8   3  343.07    9.10
  -6   8   3  338.27   15.40
   6   8  -3  328.07   10.10
   4  -8  -3  162.18    6.30
  -4  -8   3  166.88    8.90
   4  -8  -3  155.38    8.20
  -4   8   3  182.68   10.60
   4   8  -3  158.98    7.50
   4   8  -3  169.68    8.30
  -4   8   3  173.08    6.30
  -2  -8   3  186.48    9.00
   2  -8  -3  189.88    8.80
   2  -8  -3  194.18    7.60
  -2  -8   3  176.38    8.50
  -2   8   3  194.08   10.10
   2   8  -3  185.78    9.70
   0  -8   3  417.86   13.50
   0  -8  -3  399.66   14.00
   0  -8  -3  402.56   13.30
   0  -8   3  405.66   13.70
   0   8  -3  398.16   15.60
   0   8   3  397.96   15.50
  -2  -8  -3 3872.51   89.39
   2  -8   3 3820.92   89.09
  -2  -8  -3 3834.62   89.89
   2  -8   3 3951.40   89.59
  -2   8  -3 3888.21   92.29
   2   8   3 3852.81   88.09
   4  -8   3 1416.76   35.80
  -4  -8  -3 1423.86   36.70
   4  -8   3 1406.26   34.20
  -4   8  -3 1447.06   40.10
   4   8   3 1392.96   33.80
   4   8   3 1310.57   33.10
   4   8   3 1411.46   36.70
  -6  -8  -3   -4.40    3.30
   6  -8   3    5.70    2.90
   6  -8   3    1.40    2.70
   6   8   3    1.60    2.50
  -6   8  -3   -4.00    6.60
   6   8   3    2.80    3.00
   8  -8   3  263.37   11.80
  -8  -8  -3  255.07   13.00
   8  -8   3  271.57    9.40
  -8   8  -3  269.47   16.60
   8   8   3  281.37   12.70
  10  -8   3  249.18   11.80
 -10  -8  -3  249.78   13.30
  10  -8   3  234.18    8.80
  10   8   3  291.47   19.80
 -10   8  -3  262.37   16.60
  12  -8   3  188.28   11.60
  12  -8   3  179.48    7.50
 -12  -8  -3  220.78   12.80
  12   8   3  221.58   12.40
 -12   8  -3  193.48   15.70
  14  -8   3   -2.70    2.40
 -14  -8  -3    2.50    4.70
  14  -8   3   -0.50    4.00
  14   8   3    2.30    4.20
 -14   8  -3    4.00    6.90
 -16  -8  -3   -5.80    3.90
  16  -8   3    0.20    4.10
 -16   8  -3    5.10    7.70
  16   8   3   -0.60    4.70
 -18  -8  -3   10.60    5.80
  18  -8   3   12.10    5.50
 -18   8  -3   13.70    8.90
  18   8   3    9.40    5.60
  21  -9  -3   19.40    6.10
 -21  -9   3   11.20    6.20
  21   9  -3   10.20    6.30
 -21   9   3   15.10    9.80
 -19  -9   3    2.20    5.30
  19  -9  -3    2.00    5.20
  19   9  -3    2.20    4.90
 -19   9   3    2.70    8.90
  17  -9  -3   -0.50    4.70
 -17  -9   3    5.60    5.80
  17   9  -3   -0.80    4.10
 -17   9   3    2.00    7.60
 -15  -9   3    9.10    5.40
  15  -9  -3    3.90    4.30
 -15   9   3   -3.40    7.20
  15   9  -3    3.00    4.80
 -13  -9   3    4.40    4.50
  13  -9  -3    6.40    4.40
 -13   9   3    3.70    7.50
  13   9  -3   -7.50    3.90
  11  -9  -3  462.45   17.30
 -11  -9   3  451.95   18.30
 -11   9   3  459.95   21.80
  11   9  -3  465.25   18.10
  -9  -9   3   51.39    8.20
   9  -9  -3   93.49    8.70
  -9   9   3   73.19   11.20
   9   9  -3   77.69    8.80
   7  -9  -3  827.82   19.70
   7  -9  -3  879.71   25.60
  -7  -9   3  867.71   26.40
   7   9  -3  888.21   25.60
   7   9  -3  767.22   20.20
  -7   9   3  837.52   19.70
  -7   9   3  856.71   29.20
   7   9  -3  817.72   20.80
  -5  -9   3   92.59    8.60
   5  -9  -3  100.29    5.00
   5  -9  -3   87.29    8.00
  -5   9   3  101.19   11.60
   5   9  -3   99.49    7.60
   5   9  -3   97.59    6.10
  -5   9   3   88.49    4.90
   3  -9  -3   51.49    6.10
   3  -9  -3   75.89    5.10
  -3  -9   3   73.89    6.10
  -3  -9   3   65.79    6.90
  -3   9   3   74.59    9.20
   1  -9  -3    5.60    3.10
   1  -9  -3    4.90    3.10
  -1  -9   3    5.40    3.00
  -1  -9   3    9.10    4.10
  -1   9   3   10.50    4.80
   1   9  -3    4.10    4.50
  -1  -9  -3  447.56   15.10
  -1  -9  -3  437.66   15.80
   1  -9   3  446.06   15.20
   1  -9   3  449.46   14.60
   1   9   3  453.85   15.80
  -1   9  -3  446.16   17.90
   3  -9   3   72.39    6.10
   3  -9   3   66.19    5.90
  -3  -9  -3   70.99    6.80
   3   9   3   75.19    6.60
   3   9   3   76.19    6.70
  -3   9  -3   63.99    8.80
  -5  -9  -3  185.68   10.10
   5  -9   3  183.08    8.50
   5  -9   3  163.68    9.10
   5   9   3  194.78    8.10
   5   9   3  193.28    9.90
  -5   9  -3  167.08   13.50
   5   9   3  184.98    6.50
   7  -9   3  365.26   14.00
  -7  -9  -3  363.46   15.50
   7  -9   3  374.16   11.80
  -7   9  -3  346.37   18.60
   7   9   3  349.07    9.80
   7   9   3  371.56   15.00
   7   9   3  351.36    9.20
   9  -9   3   32.30    4.00
   9  -9   3   29.60    5.40
  -9  -9  -3   19.60    5.90
   9   9   3   26.30    5.70
  -9   9  -3   19.90    7.40
 -11  -9  -3   40.90    7.20
  11  -9   3   49.00    6.70
  11  -9   3   36.30    4.30
 -11   9  -3   40.00    9.70
  11   9   3   43.90    6.90
  13  -9   3   10.60    4.70
  13  -9   3    8.60    2.70
 -13  -9  -3    7.70    5.10
  13   9   3   12.10    5.70
 -13   9  -3   14.40    7.60
 -15  -9  -3    0.50    5.00
  15  -9   3    1.60    4.40
  15   9   3   -3.60    4.80
 -15   9  -3    4.30    7.50
 -17  -9  -3   12.40    7.50
  17  -9   3    9.70    5.50
  17   9   3    4.80    5.10
 -17   9  -3    6.90    8.10
  20 -10  -3   11.80    5.80
 -20 -10   3    9.70    6.10
  20  10  -3    1.80    5.40
 -20  10   3   10.90   10.20
 -18 -10   3   12.50    6.90
  18 -10  -3    7.90    5.10
  18  10  -3   -0.60    4.90
 -18  10   3   10.20    9.70
  16 -10  -3  114.49   10.50
 -16 -10   3  112.59   11.50
 -16  10   3  118.09   15.40
  16  10  -3  106.49   10.80
 -14 -10   3   81.59    9.80
  14 -10  -3   65.89    8.40
  14  10  -3   81.79    9.20
 -14  10   3   65.29   11.90
  12 -10  -3    0.20    4.50
 -12 -10   3    4.30    5.10
  12  10  -3   -3.30    3.70
 -12  10   3    1.50    7.10
 -10 -10   3  156.38   11.60
  10 -10  -3  166.88   10.70
 -10  10   3  161.68   15.20
  10  10  -3  167.08   11.10
  -8 -10   3  339.07   15.70
   8 -10  -3  338.77   16.70
   8  10  -3  341.77    8.80
  -8  10   3  337.77   19.10
   8  10  -3  340.97    9.20
  -6 -10   3   47.50    7.20
   6 -10  -3   58.99    4.10
   6 -10  -3   62.89    7.70
   6  10  -3   59.69    7.30
   6  10  -3   74.19    6.00
  -6  10   3   47.70    3.80
  -6  10   3   53.49   10.20
  -4 -10   3  101.79    8.20
   4 -10  -3   70.39    7.50
   4 -10  -3  101.89    6.30
   4  10  -3   68.59    7.70
  -4  10   3   81.39   10.80
   4  10  -3   88.29    6.80
  -2 -10   3   87.09    7.10
  -2 -10   3   94.89    7.70
   2 -10  -3   81.19    7.40
   2 -10  -3   90.49    6.20
  -2  10   3  108.09   10.30
   2  10  -3   98.79    8.40
   0 -10   3   -0.40    3.20
   0 -10  -3    5.50    3.30
   0 -10  -3   -1.60    3.10
   0 -10   3    3.00    3.80
   0  10   3    9.90    5.40
   0  10  -3   -2.40    4.70
  -2 -10  -3  294.17   13.30
   2 -10   3  306.47   11.70
   2 -10   3  308.57   12.80
  -2 -10  -3  290.67   12.70
   2  10   3  306.07   13.00
  -2  10  -3  312.57   15.90
  -4 -10  -3   15.00    4.90
   4 -10   3    9.50    3.50
   4 -10   3   10.60    4.00
  -4  10  -3    4.30    6.10
   4  10   3   11.60    4.20
   4  10   3    7.30    3.60
  -6 -10  -3   -8.10    3.50
   6 -10   3   -4.60    2.80
   6 -10   3   -2.30    3.60
   6  10   3    0.60    3.50
   6  10   3   -0.50    2.70
   8 -10   3   -1.40    3.40
  -8 -10  -3   -5.40    4.40
   8 -10   3    7.70    7.60
   8  10   3   -3.50    3.50
  -8  10  -3    1.10    6.50
  10 -10   3   20.60    5.30
 -10 -10  -3   21.30    6.60
  10 -10   3   14.20    3.20
 -10  10  -3   17.00    7.90
  10  10   3   17.00    4.90
  12 -10   3   11.00    2.60
  12 -10   3   18.90    5.40
 -12 -10  -3   10.00    5.80
 -12  10  -3   22.40    8.90
  12  10   3   17.40    5.70
  14 -10   3    8.70    4.90
 -14 -10  -3   12.00    5.90
 -14  10  -3    7.50    7.90
  16 -10   3    7.40    5.10
  16  10   3    2.30    4.80
 -19 -11   3    5.50    6.20
  19 -11  -3   12.00    5.90
  19  11  -3    2.50    4.90
 -19  11   3   -0.10    8.60
 -17 -11   3    5.30    5.80
  17 -11  -3    4.50    4.70
 -17  11   3    2.00    9.10
  17  11  -3    3.00    5.10
  15 -11  -3   16.50    6.30
 -15 -11   3   10.00    6.30
  15  11  -3    9.60    5.60
 -15  11   3    8.30    8.70
  13 -11  -3   -4.40    4.20
 -13 -11   3    2.60    5.40
 -13  11   3    0.70    8.40
  13  11  -3    1.20    4.30
 -11 -11   3  105.89   10.10
  11 -11  -3   92.49    9.10
  11  11  -3  103.29    9.80
 -11  11   3  103.59   14.50
  -9 -11   3    4.80    5.40
   9 -11  -3    1.80    4.40
   9  11  -3    9.30    4.40
  -9  11   3    4.00    7.20
   7 -11  -3   99.99    8.70
   7 -11  -3  106.99    4.60
  -7 -11   3   94.39   11.30
   7  11  -3   98.79    8.60
   7  11  -3  133.59    4.40
   7  11  -3  112.79    5.60
   5 -11  -3  164.88    7.50
  -5 -11   3  142.19   10.30
   5 -11  -3  117.09    9.30
  -5  11   3  145.89   13.40
   5  11  -3  137.39    9.60
   5  11  -3  159.98    8.30
  -3 -11   3   14.20    4.70
  -3 -11   3   12.50    4.60
   3 -11  -3    7.60    4.20
   3 -11  -3   17.80    3.70
  -3  11   3    9.50    6.70
   3  11  -3   14.10    4.30
   1 -11  -3  439.26   17.10
  -1 -11   3  441.96   16.10
  -1 -11   3  441.06   16.90
   1 -11  -3  461.95   15.70
  -1  11   3  469.25   18.70
   1  11  -3  469.45   18.50
  -1 -11  -3  357.56   15.20
  -1 -11  -3  358.16   14.20
   1 -11   3  357.66   13.50
   1 -11   3  345.07   14.50
   1  11   3  359.26   15.60
  -1  11  -3  371.86   17.40
   3 -11   3   98.29    7.00
  -3 -11  -3  105.49    8.50
   3 -11   3   88.99    7.90
   3  11   3   98.49    8.60
   3  11   3  109.59    8.70
  -3  11  -3  107.69   12.20
   5 -11   3    6.90    3.70
   5 -11   3    8.60    3.40
  -5  11  -3    8.60    7.00
   5  11   3   11.30    3.80
   5  11   3    3.30    3.70
  -7 -11  -3   25.90    6.10
   7 -11   3   29.50    4.30
   7 -11   3   22.40    4.80
  -7  11  -3   24.10    8.70
   7  11   3   20.90    5.00
   9 -11   3   35.40    6.40
  -9 -11  -3   38.20    8.10
   9 -11   3   32.80    3.90
  -9  11  -3   36.90   10.00
   9  11   3   33.10    6.70
 -11 -11  -3  439.96   19.80
  11 -11   3  433.26   17.80
  11 -11   3  410.96   11.50
  11  11   3  428.36   19.20
 -11  11  -3  402.26   23.20
  13 -11   3   37.80    7.10
 -13 -11  -3   20.00    6.70
  13  11   3   25.80    7.00
 -13  11  -3   18.00    9.10
 -15 -11  -3    4.50    5.70
  15 -11   3   -0.60    4.60
 -15  11  -3   10.60    8.20
  16 -12  -3    5.10    5.80
 -14 -12   3    3.60    5.90
  14 -12  -3    3.60    5.00
 -14  12   3    4.70    9.30
  14  12  -3    6.90    5.40
  12 -12  -3    5.00    4.40
 -12 -12   3   14.40    6.30
 -12  12   3   13.80    9.60
  12  12  -3    6.90    4.70
  10 -12  -3   21.40    5.50
 -10 -12   3   40.30    7.70
  10  12  -3   43.50    7.60
 -10  12   3   33.80    9.50
   8 -12  -3    4.10    4.30
  -8 -12   3   17.10    6.10
   8  12  -3    8.10    4.70
  -8  12   3   14.70    8.50
  -6 -12   3   13.40    5.40
   6 -12  -3    9.30    4.50
   6 -12  -3   12.80    2.50
   6  12  -3   11.80    4.80
  -6  12   3    7.30    7.90
   4 -12  -3    2.40    2.60
   4 -12  -3   -3.00    3.50
  -4 -12   3   -0.30    4.00
   4  12  -3    3.00    3.00
  -4  12   3   -7.00    6.20
   4  12  -3   -3.30    3.30
   2 -12  -3    5.40    4.30
  -2 -12   3   11.50    4.70
  -2 -12   3    3.40    4.40
   2 -12  -3    4.90    3.30
   2  12  -3    7.10    4.80
  -2  12   3    1.00    6.20
   0 -12  -3   50.09    6.70
   0 -12   3   51.69    7.00
   0 -12   3   44.50    6.50
   0 -12  -3   43.80    6.80
   0  12  -3   57.09    8.80
   0  12   3   47.60    8.10
   2 -12   3    3.00    3.70
  -2 -12  -3    6.10    4.20
   2 -12   3    6.00    3.90
  -2 -12  -3   -0.60    3.80
  -2  12  -3    1.80    5.80
   2  12   3    3.70    4.90
  -4 -12  -3   15.70    5.10
   4 -12   3    9.90    4.70
   4 -12   3   14.90    4.00
   4  12   3    8.20    4.30
  -4  12  -3   11.00    6.60
   4  12   3   17.20    4.90
  -6 -12  -3    6.10    4.80
   6 -12   3    0.90    4.00
   6 -12   3    8.80    3.20
   6  12   3   -2.30    3.90
  -6  12  -3    9.20    7.10
   8 -12   3    1.50    4.50
  -8 -12  -3   11.40    5.60
   8  12   3   10.30    5.50
  -8  12  -3   19.10    8.40
  10 -12   3   47.90    7.10
 -10 -12  -3   52.89    8.40
  10 -12   3   77.89    4.10
 -10  12  -3   66.99   11.50
  10  12   3   65.89    9.40
  12 -12   3   10.80    5.20
 -12 -12  -3    8.00    5.90
 -12  12  -3   11.80    8.90
  12  12   3    2.70    4.90
  14 -12   3    1.90    4.90
 -14 -12  -3    8.70    6.30
 -14  12  -3   14.70    8.50
  14  12   3    6.00    6.10
  15 -13  -3    6.70    5.60
 -15 -13   3   -0.90    5.40
 -15  13   3   10.40   10.30
  15  13  -3    3.60    5.10
 -13 -13   3    2.20    5.50
  13 -13  -3    0.90    4.90
  13  13  -3    3.80    5.30
 -13  13   3   -8.60    8.40
 -11 -13   3    3.60    6.00
  11 -13  -3   -4.70    3.80
  11  13  -3   -3.00    4.70
 -11  13   3    6.20    8.30
  -9 -13   3    8.80    5.60
   9 -13  -3   21.40    5.50
  -9  13   3    8.80    8.80
   9  13  -3   13.50    5.70
   7 -13  -3  146.39    5.40
  -7 -13   3  112.69   10.70
   7 -13  -3  115.29   10.10
  -7  13   3  111.39   14.90
   7  13  -3  118.09   10.30
   5 -13  -3   98.49    6.50
  -5 -13   3   83.39    9.40
   5 -13  -3   80.59    9.00
  -5  13   3   74.99   11.20
   5  13  -3   77.49    8.70
   3 -13  -3    9.50    4.60
   3 -13  -3   16.20    4.10
  -3 -13   3   14.90    5.10
   3  13  -3   12.70    5.10
   3  13  -3   22.20    5.20
   1 -13  -3   14.00    5.20
  -1 -13   3   14.70    5.10
  -1 -13   3   22.50    5.30
   1 -13  -3   22.90    5.10
  -1  13   3   20.30    7.40
   1  13  -3   25.80    6.40
  -1 -13  -3   -0.80    4.10
   1 -13   3    0.30    4.00
  -1 -13  -3    3.20    4.00
   1 -13   3   -1.00    3.50
   1  13   3   -1.60    5.20
  -1  13  -3    6.00    7.90
  -3 -13  -3   10.30    4.90
   3 -13   3    9.30    4.10
   3 -13   3    8.80    4.60
  -3  13  -3   22.60    8.20
   3  13   3    8.80    4.80
   3  13   3    7.90    4.90
   5 -13   3   71.09    6.30
  -5 -13  -3   60.59    8.40
   5 -13   3   51.19    7.70
  -5  13  -3   73.69   11.70
   5  13   3   47.80    7.50
   7 -13   3    1.10    4.20
  -7 -13  -3   10.90    6.10
   7 -13   3   17.90    3.50
   7  13   3   11.90    5.70
  -7  13  -3    9.50    8.20
   9 -13   3   24.70    6.10
  -9 -13  -3   29.50    7.40
   9  13   3   27.20    7.30
  -9  13  -3   32.70    9.90
  11 -13   3   -2.60    4.50
 -11 -13  -3    6.60    5.90
 -11  13  -3   12.30    9.70
  11  13   3    2.60    8.60
 -13 -13  -3   10.60    6.50
  13 -13   3    0.00    7.20
  13  13   3   -1.60    5.20
 -13  13  -3   22.80    8.90
  12 -14  -3    6.80    6.00
 -12 -14   3   20.90    8.20
 -12  14   3   15.20   11.60
  12  14  -3   16.60    6.30
 -10 -14   3   27.60    7.60
  10 -14  -3   10.50    5.20
 -10  14   3   24.00   10.40
  10  14  -3   14.30    6.30
  -8 -14   3   25.30    7.10
   8 -14  -3   40.20    7.60
   8  14  -3   31.80    6.90
  -8  14   3   35.20   10.70
  -6 -14   3    1.60    5.20
   6 -14  -3   -0.60    4.40
  -6  14   3   -5.70    7.50
   6  14  -3    0.70    4.50
   4 -14  -3    2.70    4.70
  -4 -14   3   11.10    5.70
   4  14  -3    8.00    4.60
  -4  14   3    1.30    7.20
   2 -14  -3   19.70    5.00
  -2 -14   3   11.20    4.80
   2 -14  -3    2.80    4.40
  -2  14   3    9.30    7.10
   0 -14   3   -0.90    4.30
   0 -14  -3    1.00    4.30
   0 -14  -3    6.80    8.20
   0  14  -3   22.40    6.70
   0  14   3   12.70    6.60
   2 -14   3   36.10    6.20
  -2 -14  -3   42.20    7.40
   2 -14   3   22.40    6.00
   2  14   3   26.80    6.90
   2  14   3   33.20    7.00
  -2  14  -3   50.39   10.20
   4 -14   3    9.80    4.10
  -4 -14  -3   15.10    5.90
   4 -14   3   -1.40    4.20
   4  14   3   -0.70    4.30
  -4  14  -3   -0.60    7.30
   6 -14   3   -0.70    4.60
  -6 -14  -3   10.00    6.50
  -6  14  -3   18.20    8.80
   6  14   3    8.80    5.20
  -8 -14  -3    0.40    6.00
   8 -14   3    2.20    4.70
  -8  14  -3    8.80    8.20
   8  14   3    0.20    5.60
  10 -14   3    1.40    4.70
  10  14   3   -4.70    4.60
 -10  14  -3   13.70    8.60
 -11 -15   3   38.10    8.50
  11 -15  -3   17.80    6.40
  11  15  -3   14.70    6.50
 -11  15   3   14.30    9.90
   9 -15  -3    8.70    5.40
  -9 -15   3   13.20    6.60
  -9  15   3    2.00    8.80
   9  15  -3   -1.90    5.10
   7 -15  -3   55.59   11.40
  -7 -15   3   65.39    9.70
   7  15  -3   58.19    9.30
  -7  15   3   49.20   11.90
  -5 -15   3    9.70    6.10
   5 -15  -3    4.50    5.30
  -5  15   3   10.90    9.00
   5  15  -3   10.80    5.70
  -3 -15   3   10.10    5.70
   3 -15  -3    5.70    5.10
  -3  15   3    5.20    7.80
   3  15  -3    8.00    5.50
  -1 -15   3   -3.60    5.00
  -1 -15   3    5.90    5.40
   1 -15  -3   -0.60    5.20
   1 -15  -3   23.50    6.60
  -1  15   3   12.20    7.10
   1 -15   3  306.07   15.40
  -1 -15  -3  327.87   16.70
   1  15   3  263.67   16.20
   1  15   3  311.87   17.60
  -1  15  -3  380.06   20.50
   3 -15   3  140.19   10.20
   3 -15   3   89.59   10.30
  -3 -15  -3  124.19   12.90
  -3  15  -3  147.79   16.70
   5 -15   3   32.70    7.50
  -5 -15  -3   38.10    8.60
   5  15   3   20.50    7.60
  -5  15  -3   54.99   12.20
  -7 -15  -3   18.20    7.00
   7 -15   3   10.00    7.20
  -7  15  -3   23.10    9.90
  -6 -16   3   17.40    6.80
   6 -16  -3    1.30    5.10
  -6  16   3    8.10    8.50
   6  16  -3   -2.40    4.80
   2 -16  -3  158.08   10.90
   0 -16   3    0.80    6.00
   2 -16   3  139.69   11.50
  -2 -16  -3  148.59   13.40
 -24   0   4   22.50    7.20
  24   0  -4   10.50    6.10
 -24   0   4    2.10    4.90
 -22   0   4   39.60    7.20
  22   0  -4   23.20    6.50
 -22   0   4   24.00    6.90
 -20   0   4    2.10    3.80
  20   0  -4   -3.50    4.70
 -20   0   4    9.20    5.70
 -18   0   4 1355.76   35.80
  18   0  -4 1387.96   39.10
 -18   0   4 1364.36   38.20
 -16   0   4  480.65   18.00
 -16   0   4  451.55   15.60
  16   0  -4  505.25   18.00
  14   0  -4   29.40    4.60
 -14   0   4   42.80    6.00
 -14   0   4   39.40    4.70
 -12   0   4    8.80    2.60
  12   0  -4    9.80    2.90
 -12   0   4    9.70    3.30
  10   0  -4  449.46   14.80
 -10   0   4  575.14   14.80
 -10   0   4  564.74   15.30
  10   0  -4  547.95   16.30
   8   0  -4 4737.33  106.09
   6   0  -4   30.90    2.40
  -6   0   4   26.60    2.20
  -6   0   4   37.20    2.70
  -6   0   4   27.70    2.10
   6   0  -4   29.70    2.30
  -4   0  -4 1742.03   41.10
   4   0   4 1810.02   43.10
  -4   0  -4 1824.82   43.00
   4   0   4 1831.12   41.50
  -4   0  -4 1795.42   42.60
   4   0   4 1826.82   43.70
   6   0   4 1211.88   29.80
  -6   0  -4 1232.38   31.10
   8   0   4   14.10    3.20
  -8   0  -4   12.80    3.00
  -8   0  -4    8.30    3.80
 -10   0  -4   65.59    6.90
  10   0   4   70.99    5.80
 -10   0  -4   62.09    5.70
  12   0   4   95.49    7.40
 -12   0  -4  102.99    7.50
 -12   0  -4   90.89    8.70
  14   0   4  148.79    9.50
 -14   0  -4  148.39    9.50
 -14   0  -4  159.68   10.90
  16   0   4  139.09   10.00
 -16   0  -4  138.89   10.20
 -16   0  -4  143.99   11.20
  18   0   4   -2.60    4.30
 -18   0  -4    3.70    5.40
 -18   0  -4    1.50    4.30
 -20   0  -4  174.28   13.50
  20   0   4  181.58   13.30
 -22   0  -4  100.89   11.80
  22   0   4   79.49   13.20
 -23  -1   4    5.40    5.20
  23  -1  -4    1.50    4.80
 -23   1   4    8.90    4.80
 -23   1   4    5.60    6.70
  23   1  -4   -6.00    4.80
 -21  -1   4   10.70    5.10
 -21  -1   4   15.70    5.60
  21  -1  -4    5.30    5.20
  21   1  -4   15.40    6.30
 -21   1   4    9.40    6.10
 -21   1   4   22.40    5.40
 -19  -1   4   32.70    5.80
 -19  -1   4   30.00    6.30
  19  -1  -4   36.80    7.30
  19   1  -4   28.80    6.60
 -19   1   4   30.30    7.50
 -19   1   4   42.80    6.00
 -17  -1   4  100.59    9.20
  17  -1  -4  117.09    9.20
 -17  -1   4   88.29    8.20
 -17   1   4   94.49    7.10
 -17   1   4   89.99   10.50
  17   1  -4  132.99    9.80
 -15  -1   4   48.70    5.70
  15  -1  -4   66.69    6.40
 -15   1   4   65.99    8.60
  15   1  -4   61.79    6.50
 -13  -1   4  635.14   18.30
 -13  -1   4  638.34   18.30
  13  -1  -4  631.34   19.50
 -13   1   4  626.54   17.10
 -13   1   4  627.84   19.60
  13   1  -4  625.94   19.60
 -11  -1   4  510.55   14.30
 -11  -1   4  487.45   13.50
  11  -1  -4  484.45   13.30
  11  -1  -4  500.75   15.60
 -11  -1   4  487.65   15.70
 -11   1   4  514.05   13.60
  11   1  -4  513.45   15.80
  -9  -1   4 3949.80   86.89
   9  -1  -4 3933.51   86.39
  -9  -1   4 3929.81   87.59
  -9  -1   4 3918.11   86.99
   9   1  -4 3467.65   89.29
  -9   1   4 3962.90   88.19
   9   1  -4 4139.29   88.89
  -7  -1   4   25.30    3.20
   7  -1  -4   23.90    2.00
  -7  -1   4   29.20    2.50
   7  -1  -4   30.50    2.90
  -7  -1   4   28.70    2.20
   7   1  -4   28.00    2.70
  -7   1   4   25.80    2.50
  -7   1   4   24.00    2.90
  -7   1   4   25.60    2.30
   7   1  -4   23.80    2.20
  -7   1   4   32.60    2.60
   7   1  -4   27.40    3.00
   5  -1  -4    4.00    1.40
  -5  -1   4    4.50    1.60
   5  -1  -4    4.20    1.10
   5  -1  -4    6.40    1.00
  -5  -1   4    4.90    1.20
  -5   1   4    6.80    1.20
   5   1  -4    4.80    1.10
   5   1  -4    8.10    1.70
   5   1  -4    4.90    1.00
  -5   1   4    3.70    1.00
  -3  -1   4  101.79    4.10
   3  -1  -4  106.29    4.10
  -3  -1   4  114.19    4.20
   3  -1  -4  105.69    3.50
  -3  -1   4  104.49    3.30
   3   1  -4  103.79    4.00
   3   1  -4  105.99    3.40
  -3   1   4  114.09    3.80
   3   1  -4  113.29    4.10
  -3   1   4  107.59    3.60
  -3  -1  -4 3360.46   75.99
   3  -1   4 3439.56   76.09
   3  -1   4 3348.86   74.59
  -3  -1  -4 3395.36   74.79
   3  -1   4 3198.28   76.89
   3  -1   4 3489.55   75.99
  -3  -1  -4 3245.68   76.09
   3   1   4 3399.46   76.09
  -3   1  -4 3408.96   74.69
  -3   1  -4 3432.06   77.09
   3   1   4 3434.36   74.99
   3   1   4 3281.57   76.09
   5  -1   4    7.10    1.70
  -5  -1  -4    3.30    1.90
  -5  -1  -4    5.60    1.90
  -5   1  -4    4.60    2.60
   5   1   4    3.90    1.60
   5   1   4    6.00    2.20
  -5   1  -4    5.50    1.90
  -5   1  -4    6.80    1.50
  -7  -1  -4   85.39    5.40
  -7  -1  -4   88.49    5.60
   7  -1   4   93.89    5.00
   7   1   4   89.49    5.30
  -7   1  -4   93.39    5.50
   9  -1   4  291.47   10.70
  -9  -1  -4  296.37   11.60
  -9  -1  -4  281.87   11.30
  -9   1  -4  303.77   11.20
   9   1   4  300.47   11.20
  -9   1  -4  289.07   12.50
 -11  -1  -4  108.99    7.60
  11  -1   4  111.49    7.20
 -11  -1  -4  106.19    7.80
  11   1   4  114.19    7.50
 -11   1  -4   99.39    8.80
 -11   1  -4  105.59    7.10
 -13  -1  -4 1748.63   46.20
  13  -1   4 1798.12   46.00
 -13  -1  -4 1846.52   45.90
 -13   1  -4 1790.92   47.50
  13   1   4 1760.22   46.20
 -13   1  -4 1734.63   45.50
 -15  -1  -4   23.80    5.80
  15  -1   4   22.40    5.10
 -15  -1  -4   19.70    4.90
 -15   1  -4   25.90    6.40
 -15   1  -4   23.00    5.50
  15   1   4   23.60    5.60
  17  -1   4   -2.60    3.70
 -17  -1  -4    0.90    4.40
 -17  -1  -4    3.50    4.40
  17   1   4   -0.50    4.10
 -17   1  -4   -4.40    6.90
 -17   1  -4    2.70    6.90
 -19  -1  -4   41.10    8.10
  19  -1   4   38.40    7.40
 -19   1  -4   29.70    7.30
  19   1   4   28.20    6.70
 -19   1  -4   54.59   10.10
 -21  -1  -4   14.90    6.70
 -21   1  -4   14.90    6.10
  22  -2  -4   39.20    7.70
 -22  -2   4   27.40    6.90
  22   2  -4   18.20    6.60
 -22   2   4   36.70    6.00
 -22   2   4   19.90    7.60
  20  -2  -4  276.17   15.00
 -20  -2   4  291.77   13.90
 -20  -2   4  286.47   12.90
 -20   2   4  251.17   15.80
 -20   2   4  290.77   11.70
  20   2  -4  266.77   15.10
 -18  -2   4  504.75   18.60
 -18  -2   4  515.05   17.60
  18  -2  -4  547.35   20.40
  18   2  -4  557.64   20.80
 -18   2   4  485.85   21.20
 -18   2   4  515.95   16.40
  16  -2  -4   26.10    5.20
 -16  -2   4   21.00    5.50
 -16  -2   4   27.60    6.40
 -16   2   4   15.90    6.90
  16   2  -4   24.00    5.10
 -14  -2   4   14.40    2.70
 -14  -2   4   10.70    3.60
  14  -2  -4   24.50    4.60
 -14  -2   4   19.10    4.10
  14  -2  -4   16.50    3.50
 -14   2   4   15.30    2.70
 -14   2   4   16.70    5.40
  14   2  -4   15.20    3.90
 -12  -2   4    3.80    2.60
 -12  -2   4    2.60    1.30
  12  -2  -4    0.90    1.80
  12  -2  -4    3.10    2.40
 -12  -2   4    0.20    2.30
  12   2  -4   -1.10    2.00
 -12   2   4    1.40    3.60
 -12   2   4    3.30    1.60
 -10  -2   4 1522.45   35.50
  10  -2  -4 1528.25   34.80
  10  -2  -4 1544.15   37.90
 -10  -2   4 1526.05   37.40
 -10  -2   4 1527.45   35.30
  10   2  -4 1514.15   38.10
 -10   2   4 1535.65   34.90
   8  -2  -4 6219.68  136.09
   8   2  -4 6261.27  138.89
  -6  -2   4  759.02   19.00
  -6  -2   4  679.93   18.40
   6  -2  -4  743.43   17.20
   6  -2  -4  750.32   18.90
  -6  -2   4  739.23   18.00
   6   2  -4  760.72   18.90
   6   2  -4  735.63   18.70
  -6   2   4  778.62   17.20
  -6   2   4  713.43   18.80
  -6   2   4  743.53   19.30
   6   2  -4  766.22   17.80
  -6   2   4  728.63   19.00
  -4  -2   4 4316.77   96.79
   2  -2  -4 1018.90   25.00
  -2  -2   4 1069.39   25.10
   2  -2  -4 1059.09   24.50
  -2  -2   4 1021.70   25.40
   2  -2  -4 1091.19   24.90
   2   2  -4 1051.69   25.50
  -2   2   4 1060.29   24.50
   2   2  -4 1054.19   24.00
  -2   2   4 1086.29   25.30
  -2   2   4 1050.59   24.70
   2   2  -4 1084.09   24.10
  -2  -2  -4  689.53   17.70
  -2  -2  -4  732.43   18.60
   2  -2   4  713.93   19.60
   2  -2   4  710.43   18.10
   2  -2   4  726.73   16.80
   2   2   4  713.83   17.30
   2   2   4  700.43   18.30
  -2   2  -4  694.93   16.90
   2   2   4  731.63   17.50
   2   2   4  678.83   17.90
  -2   2  -4  687.93   18.00
  -2   2  -4  714.83   19.50
  -4  -2  -4 4329.67   94.99
   4  -2   4 4123.89   92.99
  -4  -2  -4 4112.99   93.69
   4  -2   4 4117.09   93.99
   4  -2   4 4193.38   94.09
   4   2   4 4353.56   93.89
  -4   2  -4 4266.77   95.99
   4   2   4 4076.69   93.89
  -6  -2  -4 1999.30   47.20
   6  -2   4 2023.80   46.90
  -6  -2  -4 1992.90   48.50
   6  -2   4 2047.70   47.70
  -6   2  -4 2033.10   50.09
   6   2   4 1979.10   47.50
   6   2   4 2030.60   47.60
  -8  -2  -4 1949.30   48.40
  -8  -2  -4 1959.70   46.90
  -8   2  -4 1972.00   49.80
   8   2   4 2007.20   47.80
  10  -2   4 2040.30   49.20
 -10  -2  -4 1994.40   50.29
 -10   2  -4 2040.80   49.20
 -10   2  -4 2003.20   51.69
  10   2   4 1989.80   49.80
 -12  -2  -4   18.00    4.00
  12  -2   4    7.70    3.50
 -12  -2  -4   16.10    4.50
 -12   2  -4    8.80    5.20
  12   2   4   15.00    4.50
 -12   2  -4    9.50    3.50
 -14  -2  -4  161.98    9.70
  14  -2   4  169.88    9.90
 -14  -2  -4  155.78   10.00
 -14   2  -4  159.28   11.80
  14   2   4  156.88   10.10
 -14   2  -4  158.38    9.30
 -16  -2  -4   17.60    5.30
  16  -2   4   15.40    4.70
 -16  -2  -4   17.00    4.90
 -16   2  -4   15.40   11.60
 -16   2  -4   18.70    5.20
  16   2   4   18.90    5.60
 -18  -2  -4   11.20    5.00
 -18  -2  -4   -6.80    4.50
  18  -2   4    1.20    4.40
  18   2   4   -3.20    4.50
 -18   2  -4   -1.70    6.00
 -20   2  -4   43.50   10.00
 -25  -3   4   10.30    6.40
  25  -3  -4    5.90    5.50
 -25   3   4    9.50    8.00
 -23  -3   4   -4.00    4.90
  23  -3  -4    1.70    5.10
  23   3  -4    3.60    5.30
 -23   3   4    4.70    7.40
  21  -3  -4  111.99   10.60
 -21  -3   4  113.29   10.20
  21   3  -4  110.59   11.00
 -21   3   4  120.99    7.00
 -21   3   4   99.39   13.00
  19  -3  -4 1491.85   42.10
 -19  -3   4 1499.65   45.90
 -19   3   4 1441.86   44.20
 -19   3   4 1493.85   37.10
  19   3  -4 1490.05   43.00
 -17  -3   4  304.37   13.50
 -17  -3   4  295.27   11.10
  17  -3  -4  276.37   17.70
  17   3  -4  322.07   20.70
 -17   3   4  291.87   16.40
 -17   3   4  289.67    9.90
 -15  -3   4  483.15   13.40
  15  -3  -4  480.35   13.50
 -15  -3   4  501.45   15.00
  15  -3  -4  497.05   17.50
 -15  -3   4  517.65   17.30
 -15   3   4  496.15   13.70
 -15   3   4  498.75   19.70
  15   3  -4  508.85   18.30
 -13  -3   4  375.66   13.70
  13  -3  -4  386.16   10.40
  13  -3  -4  377.16   13.80
 -13  -3   4  366.96   11.40
  13   3  -4  377.36   14.30
 -13   3   4  383.46   10.40
 -13   3   4  380.36   15.50
 -11  -3   4  531.75   13.80
 -11  -3   4  561.44   14.30
  11  -3  -4  547.05   13.30
  11  -3  -4  558.74   17.00
 -11  -3   4  554.94   16.90
 -11   3   4  545.15   13.40
 -11   3   4  564.74   18.20
  11   3  -4  537.55   17.20
  -9  -3   4  381.76   10.30
  -9  -3   4  417.16   10.40
   9  -3  -4  391.56    9.50
  -9  -3   4  399.96   13.10
   9  -3  -4  396.46   12.70
  -9   3   4  387.16    9.50
   9   3  -4  379.16   12.80
  -9   3   4  403.46   13.60
   7  -3  -4  211.78    8.00
  -7  -3   4  206.38    8.40
  -7  -3   4  207.48    6.40
  -7   3   4  213.08    5.30
  -7   3   4  202.18    8.60
   7   3  -4  224.48    6.20
   7   3  -4  220.78    8.00
  -3  -3   4 3163.38   73.09
   3  -3  -4 3292.47   72.19
   3  -3  -4 3281.87   72.79
   3   3  -4 3336.77   72.49
   3   3  -4 3227.48   73.09
  -3   3   4 3177.38   73.09
   3   3  -4 3276.77   73.09
  -3   3   4 3316.47   72.89
  -3   3   4 3259.17   72.09
   1  -3  -4 2723.53   62.49
  -1  -3   4 2794.82   61.89
  -1  -3   4 2848.62   63.99
   1  -3  -4 2611.34   62.59
   1  -3  -4 2746.03   62.69
  -1  -3   4 2805.12   62.79
   1   3  -4 2823.72   62.89
  -1   3   4 2909.81   63.49
   1   3  -4 2791.62   63.79
  -1   3   4 2807.62   62.49
   1   3  -4 2751.32   61.79
  -1   3   4 2850.91   63.79
   1  -3   4 4639.74  107.99
   1  -3   4 4917.41  106.19
   1   3   4 4967.30  105.99
  -1   3  -4 4776.82  106.29
   1   3   4 4643.74  106.39
  -5  -3  -4   45.00    4.50
   5  -3   4   43.00    3.50
  -5  -3  -4   46.80    3.40
   5  -3   4   41.70    3.60
  -5   3  -4   39.50    5.90
   5   3   4   50.49    4.00
   5   3   4   41.40    3.30
  -7  -3  -4   19.10    3.90
   7  -3   4   20.70    3.00
  -7  -3  -4   20.90    3.00
  -7   3  -4   18.80    4.90
   7   3   4   25.80    3.60
   7   3   4   26.70    3.90
  -9  -3  -4  288.37   10.00
   9  -3   4  296.07   10.80
   9  -3   4  298.47   10.80
  -9  -3  -4  283.37   11.90
   9   3   4  314.87   12.50
   9   3   4  302.47   11.60
  -9   3  -4  291.27   13.90
 -11  -3  -4 1427.06   35.10
  11  -3   4 1403.76   36.30
 -11  -3  -4 1395.16   37.80
  11  -3   4 1363.06   35.90
  11   3   4 1428.56   37.60
 -11   3  -4 1390.06   39.80
 -13  -3  -4  225.68   10.10
  13  -3   4  222.98   10.80
  13  -3   4  220.58   10.30
 -13  -3  -4  202.98   11.30
  13   3   4  219.48   11.70
 -13   3  -4  216.08   13.50
  15  -3   4   60.39    6.60
  15  -3   4   59.29    7.10
 -15  -3  -4   59.29    6.90
 -15  -3  -4   66.59    7.80
  15   3   4   57.09    7.70
 -17  -3  -4   54.29    8.00
  17  -3   4   72.39    8.20
 -17  -3  -4   80.49    7.80
  17  -3   4   54.99    7.10
 -17   3  -4   75.39   11.20
  17   3   4   79.09    9.30
  19  -3   4   14.40    5.60
 -19   3  -4    7.30    7.60
  21  -3   4  189.78   13.90
 -21  -3  -4  203.08   15.60
  21  -3   4  226.68   13.00
  21   3   4  200.38   14.80
 -24  -4   4   66.49   10.50
  24  -4  -4   30.50   12.10
 -24   4   4   50.59   11.10
  24   4  -4   29.90   13.00
  20  -4  -4   -5.50    4.20
 -20  -4   4    1.20    4.50
  20   4  -4   -1.40    4.50
 -20   4   4   -3.40    6.70
  18  -4  -4  737.83   25.10
  18  -4  -4  706.63   18.80
 -18  -4   4  759.92   19.10
 -18   4   4  737.73   19.10
  18   4  -4  771.62   26.40
 -16  -4   4    6.30    2.10
  16  -4  -4    1.20    4.00
 -16  -4   4    0.90    3.80
 -16   4   4    7.30    6.90
  16   4  -4   -0.70    3.40
 -16   4   4    3.60    1.60
 -14  -4   4   21.80    2.40
 -14  -4   4   26.30    3.10
 -14  -4   4   21.30    5.20
  14  -4  -4   18.70    2.20
  14  -4  -4   26.50    5.00
 -14   4   4   21.40    1.90
 -14   4   4   22.60    6.90
  14   4  -4   23.00    4.90
 -12  -4   4  156.48    8.90
  12  -4  -4  169.08    8.50
 -12  -4   4  152.08    4.90
 -12  -4   4  154.58    5.50
 -12   4   4  162.38   10.80
  12   4  -4  157.28    8.60
 -10  -4   4  207.88    9.50
  10  -4  -4  210.38    9.00
 -10  -4   4  214.88    6.00
 -10  -4   4  206.48    6.00
  10   4  -4  218.08    9.30
 -10   4   4  221.88   10.80
  -8  -4   4    3.60    3.50
   8  -4  -4    9.90    2.90
  -8  -4   4   11.70    1.70
   8   4  -4   13.30    2.80
   8   4  -4   12.20    1.50
  -8   4   4    4.70    3.50
  -6  -4   4   72.99    3.50
   6  -4  -4   64.69    5.20
   6   4  -4   68.59    3.20
  -6   4   4   74.59    2.20
  -6   4   4   70.49    2.20
   6   4  -4   76.49    4.50
  -4  -4   4  342.17   10.30
   4  -4  -4  348.67    9.10
   4  -4  -4  342.07   10.40
  -4  -4   4  362.96   10.90
   4   4  -4  360.46   10.10
   4   4  -4  351.16   10.30
  -4   4   4  342.67    8.90
   4   4  -4  334.47   10.00
  -4   4   4  342.47   11.00
  -2  -4   4 2095.19   47.30
  -2  -4   4 2131.19   51.79
   2  -4  -4 2062.29   47.10
   2  -4  -4 2085.89   46.50
  -2  -4   4 2090.49   46.60
   2  -4  -4 2111.39   47.40
   2   4  -4 2050.39   47.70
  -2   4   4 1990.70   46.30
  -2   4   4 2028.70   47.00
   2   4  -4 1903.61   46.90
  -2   4   4 1902.91   46.80
   0  -4   4  135.99    7.00
   0  -4   4  127.69    5.30
   0  -4  -4  130.39    5.10
   0  -4  -4  133.09    5.50
   0  -4  -4  130.09    5.30
   0  -4   4  125.89    4.70
   0   4  -4  116.29    6.40
   0   4   4  112.39    5.00
   0   4   4  124.89    4.90
   0   4  -4  128.29    5.20
   0   4   4  121.49    5.00
  -2  -4  -4  137.19    6.20
   2  -4   4  139.89    5.50
  -2  -4  -4  133.19    5.00
   2  -4   4  138.59    5.10
   2   4   4  133.39    5.70
  -2   4  -4  109.49    5.70
  -2   4  -4  118.59    7.30
  -2   4  -4  130.49    5.40
  -4  -4  -4  667.73   19.00
   4  -4   4  671.33   17.60
  -4  -4  -4  670.53   16.70
   4  -4   4  676.63   17.40
  -4   4  -4  651.13   17.60
   4   4   4  650.33   18.20
  -4   4  -4  674.03   20.70
  -6  -4  -4  445.66   12.30
  -6  -4  -4  451.55   15.00
   6  -4   4  449.86   13.30
   6   4   4  448.86   13.70
   6   4   4  460.75   14.30
  -6   4  -4  469.35   17.10
  -8  -4  -4   30.60    4.80
   8  -4   4   30.60    3.80
  -8  -4  -4   29.20    3.30
   8   4   4   35.50    4.60
  -8   4  -4   21.30    5.70
   8   4   4   32.20    4.10
 -10  -4  -4   79.69    7.00
 -10  -4  -4   90.49    5.00
  10  -4   4   86.69    5.60
  10  -4   4   84.69    6.20
  10   4   4   86.99    6.10
 -10   4  -4   84.29   10.00
  10   4   4  104.39    7.20
 -12  -4  -4  825.92   22.10
  12  -4   4  850.41   23.90
 -12  -4  -4  823.62   26.20
  12  -4   4  856.81   24.80
 -12   4  -4  838.72   28.70
  12   4   4  865.21   26.10
  14  -4   4   42.30    6.00
 -14  -4  -4   45.80    6.90
  14  -4   4   56.39    5.90
 -14   4  -4   57.59    9.50
  16  -4   4   57.59    7.40
 -16  -4  -4   39.50    7.00
 -16  -4  -4   62.59    6.10
  16  -4   4   50.49    6.10
 -16   4  -4   55.89    9.40
  16   4   4   54.69    8.30
 -18   4  -4   18.80    8.10
  20  -4   4  161.48   12.90
 -20  -4  -4  171.68   14.30
  20  -4   4  146.89   10.30
  20   4   4  176.08   13.80
 -20   4  -4  210.48   17.60
 -23  -5   4   23.90    7.50
  23  -5  -4   16.10    5.90
  23   5  -4   19.60    7.40
 -23   5   4   22.40    9.90
 -21  -5   4   21.00    6.20
  21  -5  -4   21.30    6.50
 -21   5   4   32.30    9.90
  21   5  -4   22.10    7.40
 -19  -5   4   31.30    6.80
  19  -5  -4   16.00    5.50
 -19   5   4   16.90    7.80
  19   5  -4   15.60    5.80
  17  -5  -4   39.60    6.90
 -17  -5   4   50.39    7.50
  17   5  -4   47.80    7.00
 -17   5   4   51.99   10.70
 -15  -5   4    0.80    4.00
  15  -5  -4    1.50    3.40
  15   5  -4   -0.30    3.60
 -15   5   4   -3.00    5.80
 -13  -5   4  269.27   12.40
  13  -5  -4  273.47   11.80
 -13   5   4  274.77   14.90
  13   5  -4  264.97   12.40
  11  -5  -4 1090.49   29.50
 -11  -5   4 1102.79   30.10
  11   5  -4 1089.39   30.10
 -11   5   4 1093.19   31.60
  -9  -5   4   -2.50    3.40
   9  -5  -4    0.30    2.00
  -9  -5   4    2.60    1.30
   9   5  -4    2.90    0.80
   9   5  -4    3.20    2.30
  -9   5   4    6.50    3.80
  -7  -5   4    2.00    3.30
  -7  -5   4    5.90    1.80
   7  -5  -4    4.50    2.40
   7   5  -4    3.00    1.80
  -7   5   4    3.10    3.20
  -5  -5   4   62.79    4.20
   5  -5  -4   55.39    4.80
   5  -5  -4   58.49    2.60
   5   5  -4   58.99    3.40
  -5   5   4   56.29    2.60
  -5   5   4   55.19    5.80
   5   5  -4   56.39    4.40
  -3  -5   4  390.46   11.60
  -3  -5   4  384.56   12.20
  -3  -5   4  399.46   12.10
   3  -5  -4  389.16   10.60
  -3   5   4  380.46   10.40
  -3   5   4  381.36   12.20
   3   5  -4  374.96   11.70
  -1  -5   4   91.09    4.40
   1  -5  -4   81.29    4.80
   1  -5  -4   82.59    4.50
  -1  -5   4   94.79    5.10
   1   5  -4   85.49    5.70
   1   5  -4   84.19    4.10
  -1   5   4   84.19    4.80
  -1   5   4   83.59    4.20
  -1   5   4   82.29    4.30
   1  -5   4   25.00    3.40
  -1  -5  -4   24.70    3.50
  -1  -5  -4   29.90    3.10
  -1  -5  -4   23.70    3.40
   1  -5   4   26.20    2.80
   1   5   4   28.20    2.60
  -1   5  -4   17.50    5.70
  -3  -5  -4   10.90    3.10
   3  -5   4    9.20    2.20
  -3  -5  -4   11.10    2.00
   3  -5   4   14.20    2.50
   3   5   4    9.10    2.30
  -3   5  -4   22.30    5.10
   3   5   4   11.00    2.00
  -5  -5  -4 1956.60   47.40
   5  -5   4 1952.20   45.10
   5  -5   4 1924.81   45.70
  -5  -5  -4 1906.01   43.90
  -5   5  -4 1901.81   49.50
   5   5   4 1903.01   46.50
   7  -5   4  119.09    5.70
  -7  -5  -4  114.39    7.50
   7  -5   4  115.39    6.20
  -7  -5  -4  117.09    4.60
   7   5   4  120.79    7.00
  -7   5  -4  112.69   10.20
  -9  -5  -4  262.87    8.00
   9  -5   4  275.47   10.50
  -9  -5  -4  254.07   12.00
   9   5   4  257.27   11.30
   9   5   4  277.97   11.10
  -9   5  -4  228.18   14.30
 -11  -5  -4  167.18    6.50
  11  -5   4  174.28    8.10
 -11  -5  -4  167.78   10.30
  11  -5   4  179.68    9.40
  11   5   4  183.38   10.30
  11   5   4  161.38    7.30
 -11   5  -4  167.18   12.90
 -13  -5  -4  652.73   17.10
  13  -5   4  655.93   19.40
 -13  -5  -4  639.24   22.60
  13  -5   4  643.94   20.80
  13   5   4  590.44   17.10
  13   5   4  643.84   23.00
 -13   5  -4  657.13   25.60
  15  -5   4  183.08    9.40
 -15  -5  -4  185.78   12.20
  15  -5   4  203.48   11.40
 -15  -5  -4  220.18    7.70
  15   5   4  175.68   12.30
 -15   5  -4  211.58   15.60
  17  -5   4    5.10    3.60
 -17  -5  -4    6.80    4.70
  17  -5   4    5.20    4.40
 -17   5  -4    2.70    6.10
  17   5   4    9.20    5.60
  19  -5   4    3.50    4.90
  19  -5   4    6.10    3.80
 -19  -5  -4    1.60    5.10
 -19   5  -4    3.30    7.10
  19   5   4    7.80    5.80
  24  -6  -4    1.90    5.50
 -24   6   4   10.80   10.80
  24   6  -4   -0.10    5.80
  22  -6  -4   14.30    5.60
 -22  -6   4   32.60    7.60
 -22   6   4   31.20    9.90
  22   6  -4   25.50    7.20
 -20  -6   4   33.50    6.90
  20  -6  -4   42.90    7.70
 -20   6   4   41.20   10.10
  20   6  -4   40.90    7.90
 -18  -6   4   67.19    9.00
  18  -6  -4   70.69    8.70
  18   6  -4   69.09    8.60
 -18   6   4   77.79   11.90
 -16  -6   4   -2.50    4.60
  16  -6  -4   -3.30    4.10
 -16   6   4    1.40    7.70
  16   6  -4   -2.80    4.00
  14  -6  -4  159.68    9.60
 -14  -6   4  171.28   10.60
 -14   6   4  165.08   13.20
  14   6  -4  139.29    9.90
 -12  -6   4  451.45   16.60
  12  -6  -4  434.16   15.70
  12   6  -4  422.36   16.40
 -12   6   4  445.36   18.80
  10  -6  -4  307.87   12.10
 -10  -6   4  296.47   12.70
  10   6  -4  310.77   12.50
 -10   6   4  324.37   14.80
  -8  -6   4  755.72   18.40
   8  -6  -4  779.02   21.90
  -8  -6   4  799.12   22.60
   8   6  -4  774.82   22.10
   8   6  -4  750.12   18.00
  -8   6   4  803.72   23.90
  -6  -6   4  192.38    8.80
   6  -6  -4  182.88    5.10
  -6  -6   4  182.28    6.90
   6  -6  -4  181.68    7.80
   6   6  -4  177.88    6.20
  -6   6   4  186.08    5.10
   6   6  -4  187.68    7.90
  -6   6   4  171.68    9.20
  -4  -6   4   -2.00    2.80
  -4  -6   4    0.70    2.50
   4  -6  -4   -0.40    1.10
   4  -6  -4    0.20    1.70
  -4   6   4    1.60    1.40
  -4   6   4    0.80    2.50
   4   6  -4    4.00    1.80
   4   6  -4   -0.80    1.60
  -2  -6   4  340.87   12.00
   2  -6  -4  339.47   11.30
   2  -6  -4  336.67   10.30
  -2  -6   4  347.27   12.70
   2   6  -4  370.96   12.10
  -2   6   4  337.87   11.60
  -2   6   4  325.97   10.10
   0  -6  -4  859.41   22.70
   0  -6   4  870.91   22.20
   0  -6  -4  821.72   22.20
   0   6   4  843.62   22.00
   0   6  -4  863.41   26.30
   2  -6   4 1358.86   32.50
  -2  -6  -4 1358.76   33.90
  -2  -6  -4 1340.47   33.70
   2  -6   4 1343.67   33.00
   2   6   4 1281.87   32.00
   2   6   4 1371.66   32.30
  -2   6  -4 1335.67   36.00
   4  -6   4  242.48    9.00
  -4  -6  -4  253.87   10.30
   4  -6   4  258.07    8.70
  -4  -6  -4  254.07    8.00
   4   6   4  233.68    8.00
   4   6   4  249.68    9.80
  -4   6  -4  250.67   12.60
  -6  -6  -4    2.30    3.10
   6  -6   4    0.80    2.00
  -6  -6  -4    1.80    1.60
   6  -6   4    2.60    2.20
   6   6   4   -1.90    2.30
   6   6   4    2.10    1.30
  -6   6  -4    1.20    5.20
  -8  -6  -4   -1.70    3.70
   8  -6   4   -0.20    2.40
  -8  -6  -4    1.60    1.50
  -8   6  -4   -9.80    5.80
   8   6   4   -1.70    2.80
 -10  -6  -4  273.07   13.50
  10  -6   4  290.47   11.80
 -10  -6  -4  274.47    7.90
  10  -6   4  291.87   10.50
  10   6   4  295.07   13.00
  10   6   4  264.47    8.80
 -10   6  -4  286.57   16.50
  12  -6   4  307.67   11.20
 -12  -6  -4  289.87   14.40
 -12  -6  -4  299.87    8.20
  12  -6   4  323.07   13.40
  12   6   4  321.47   15.00
  12   6   4  274.37    8.60
 -12   6  -4  319.37   17.80
 -14  -6  -4  137.59   10.50
  14  -6   4  120.19    7.30
  14  -6   4  123.49    9.80
 -14   6  -4  139.29   13.70
  14   6   4  133.39   10.60
  16  -6   4   83.49    8.70
 -16  -6  -4   75.09    9.20
  16  -6   4   81.39    6.40
 -16   6  -4   95.89   13.00
  16   6   4   81.49    9.60
 -18  -6  -4    7.20    5.30
  18  -6   4    3.10    4.90
  18  -6   4    6.60    3.30
  18   6   4    5.90    5.70
 -18   6  -4    3.10    6.90
  20  -6   4   -3.20    5.10
 -20  -6  -4    2.30    5.00
  20  -6   4   -1.40    3.40
  20   6   4    2.20    7.80
 -23  -7   4    4.60   13.40
  23  -7  -4    6.10    5.20
 -23   7   4    2.50   14.70
  23   7  -4   -0.90    6.00
 -21  -7   4   37.50    8.00
  21  -7  -4   35.70    7.70
 -21   7   4   32.20   10.50
  21   7  -4   41.00    8.50
  19  -7  -4   21.60    6.30
 -19  -7   4   26.20    6.20
  19   7  -4   12.60    6.00
 -19   7   4   21.10    9.50
 -17  -7   4   16.60    6.00
  17  -7  -4   13.30    5.20
 -17   7   4   19.20    9.40
  17   7  -4   11.10    5.10
 -15  -7   4  140.19   10.50
  15  -7  -4  141.39    9.80
  15   7  -4  142.29   10.20
 -15   7   4  127.29   14.00
  13  -7  -4  267.87   12.50
 -13  -7   4  279.07   13.40
  13   7  -4  257.47   13.10
 -13   7   4  274.37   16.20
 -11  -7   4  119.39    9.60
  11  -7  -4  134.29    8.50
 -11   7   4  150.58   12.30
  11   7  -4  107.79    9.10
  -9  -7   4  367.86   14.80
   9  -7  -4  376.86   13.80
   9   7  -4  378.36   14.30
  -9   7   4  384.66   16.90
   7  -7  -4  279.27   10.90
  -7  -7   4  274.07   11.70
  -7  -7   4  251.97    8.30
   7   7  -4  268.77   10.70
   7   7  -4  265.97    8.10
  -7   7   4  267.97   13.10
   5  -7  -4  975.90   26.00
  -5  -7   4  991.90   26.50
   5  -7  -4  956.10   23.10
  -5  -7   4  962.40   24.70
  -5   7   4  979.80   27.30
   5   7  -4  956.00   24.50
  -5   7   4  960.90   23.00
   5   7  -4  974.80   25.90
   3  -7  -4 4265.47   94.79
   3  -7  -4 4351.06   96.89
  -3  -7   4 4247.88   96.49
  -3  -7   4 4383.06   96.69
  -3   7   4 4230.08   97.09
   3   7  -4 4183.08   96.59
  -3   7   4 4015.10   94.29
  -1  -7   4  305.27   10.60
   1  -7  -4  318.37   11.20
   1  -7  -4  299.57   11.40
  -1  -7   4  301.77   10.90
  -1   7   4  306.57   11.20
   1   7  -4  292.87   13.70
   1  -7   4 1454.85   37.20
  -1  -7  -4 1419.36   36.40
  -1  -7  -4 1515.75   37.20
   1  -7   4 1496.15   36.20
  -1   7  -4 1441.76   38.80
   1   7   4 1447.36   35.60
  -3  -7  -4  243.08   10.50
   3  -7   4  263.87    9.70
   3   7   4  252.87   10.30
  -3   7  -4  248.48   13.10
   3   7   4  258.57    8.80
   3   7   4  236.58    8.30
  -5  -7  -4   82.69    6.90
   5  -7   4   84.19    5.70
   5  -7   4   82.29    6.20
   5   7   4   80.39    4.50
   5   7   4   79.59    6.40
  -5   7  -4   82.39    9.90
   5   7   4   84.59    4.30
   7  -7   4  788.42   22.20
  -7  -7  -4  790.62   24.30
   7   7   4  789.12   19.10
   7   7   4  802.32   23.60
  -7   7  -4  802.92   27.50
   7   7   4  729.73   19.20
   9  -7   4   -2.80    3.10
   9  -7   4    1.30    4.40
  -9  -7  -4   -8.70    4.00
   9   7   4    3.10    1.90
   9   7   4    4.20    3.40
  -9   7  -4  -11.00    5.70
  11  -7   4    0.00    2.90
 -11  -7  -4    6.60    4.90
  11  -7   4   -0.10    3.70
 -11   7  -4    5.80    6.70
 -13  -7  -4   83.89    8.80
  13  -7   4   87.69   10.10
  13  -7   4   85.59    6.20
 -13   7  -4   87.49   12.20
  13   7   4   92.29    9.30
  15  -7   4  113.99    6.90
 -15  -7  -4  123.49   10.50
  15  -7   4  131.69    9.90
  15   7   4  116.49   10.70
 -15   7  -4  126.29   13.90
 -17  -7  -4   -3.60    4.30
  17  -7   4   -5.90    4.20
  17  -7   4   -3.30    2.60
  17   7   4    4.40    4.60
 -17   7  -4    4.90    7.20
 -19  -7  -4    1.30    4.80
  19  -7   4   -4.40    4.70
 -19   7  -4    7.50   11.90
  19   7   4   -9.10    5.10
  22  -8  -4    9.50    6.10
 -22  -8   4    3.60    6.40
  22   8  -4    3.80    5.90
  20  -8  -4   73.79    9.60
 -20  -8   4   73.79   10.30
  20   8  -4   84.49   11.30
 -20   8   4   77.59   13.80
  18  -8  -4    0.70    4.80
 -18  -8   4    7.80    5.00
 -18   8   4    3.70    8.50
  18   8  -4    3.90    4.70
  16  -8  -4    1.40    4.60
 -16  -8   4    0.10    5.40
  16   8  -4   -4.90    4.30
 -16   8   4   -2.70    7.70
 -14  -8   4   -3.50    4.00
  14  -8  -4   -2.50    3.50
 -14   8   4    2.90    7.70
  14   8  -4   -0.60    4.20
  12  -8  -4   18.20    4.80
 -12  -8   4    8.80    5.00
 -12   8   4   11.00    7.20
  12   8  -4   13.00    5.10
 -10  -8   4 1278.57   35.00
  10  -8  -4 1218.98   33.70
 -10   8   4 1251.37   37.40
  10   8  -4 1209.68   34.50
   8  -8  -4 5527.95  123.79
  -8  -8   4 5143.49  118.69
  -8  -8   4 5511.25  124.49
  -8   8   4 5579.64  126.69
   8   8  -4 5454.15  124.09
   8   8  -4 5286.47  118.89
  -6  -8   4  370.86   14.20
   6  -8  -4  341.57   13.20
  -6  -8   4  359.56   11.20
   6  -8  -4  345.87    9.70
  -6   8   4  356.96    9.70
   6   8  -4  364.66   13.20
   6   8  -4  346.07   11.10
  -6   8   4  359.26   15.80
  -4  -8   4   40.20    5.60
   4  -8  -4   24.30    3.00
   4  -8  -4   21.50    3.90
  -4   8   4   22.70    3.20
   4   8  -4   31.90    4.20
  -4   8   4   31.80    5.60
   4   8  -4   28.00    4.10
  -2  -8   4   19.30    4.50
  -2  -8   4   13.40    3.40
   2   8  -4    9.00    3.70
  -2   8   4   12.30    4.00
   0  -8  -4   39.60    4.80
   0  -8   4   44.20    5.90
   0  -8   4   34.00    4.40
   0  -8  -4   42.90    5.00
   0   8  -4   36.70    6.20
   0   8   4   46.70    6.90
   2  -8   4   17.50    3.90
  -2  -8  -4   20.30    4.20
  -2  -8  -4   19.30    3.90
   2  -8   4   24.10    4.00
  -2   8  -4    9.10    5.30
   2   8   4   22.20    4.00
   4  -8   4  236.48   11.40
   4  -8   4  221.28    9.50
  -4  -8  -4  224.58   10.70
   4   8   4  225.18    8.50
   4   8   4  214.78    7.60
   4   8   4  213.68   10.10
  -4   8  -4  222.68   13.60
  -6  -8  -4  122.89    9.10
   6  -8   4  142.39    8.00
   6  -8   4  139.09   10.10
  -6   8  -4  142.09   12.50
   6   8   4  140.59    6.00
   6   8   4  141.69    8.60
   8  -8   4  916.41   25.90
   8  -8   4  935.01   28.40
  -8  -8  -4  878.11   27.60
   8   8   4  843.82   21.10
  -8   8  -4  904.31   31.20
   8   8   4  938.41   27.50
 -10  -8  -4  153.58   10.80
  10  -8   4  125.39    8.80
  10   8   4  149.49   10.00
 -10   8  -4  144.59   13.70
  12  -8   4  102.69    6.20
  12  -8   4  108.89    8.80
 -12  -8  -4  121.89   10.40
  12   8   4  101.19    9.60
 -12   8  -4  121.69   13.40
  14  -8   4   78.19    8.50
 -14  -8  -4   70.99    8.60
  14  -8   4   67.59    5.50
  14   8   4   69.19    9.10
 -14   8  -4   67.09   10.80
 -16  -8  -4    0.70    4.20
  16  -8   4   -5.90    2.90
  16  -8   4   -1.30    4.00
 -16   8  -4   14.20    8.00
  16   8   4    3.50    4.60
  18  -8   4    1.90    5.00
 -18  -8  -4    8.40    5.80
 -18   8  -4   20.60   11.50
  18   8   4   -2.20    4.60
  21  -9  -4   39.90    8.00
 -21  -9   4   30.10    7.60
 -21   9   4   38.70   11.60
  21   9  -4   37.20    8.10
  19  -9  -4    7.50    5.50
 -19  -9   4   15.00    6.10
 -19   9   4    6.90    8.60
  19   9  -4    9.00    5.60
  17  -9  -4   94.39    9.90
 -17  -9   4   83.19   10.50
 -17   9   4   95.99   14.20
  17   9  -4  107.59   10.50
 -15  -9   4  130.89   11.00
  15  -9  -4  136.29   10.50
 -15   9   4  126.79   14.90
  15   9  -4  128.89   10.90
  13  -9  -4   23.90    5.50
 -13  -9   4   24.30    6.30
 -13   9   4    8.60    7.80
  13   9  -4   15.30    5.40
 -11  -9   4   11.80    5.70
  11  -9  -4   14.30    4.70
  11   9  -4    0.90    5.70
 -11   9   4   16.40    7.50
   9  -9  -4  194.68   10.90
  -9  -9   4  175.98   12.10
   9   9  -4  181.58   11.20
  -9   9   4  198.58   14.80
   7  -9  -4 1452.45   34.00
   7  -9  -4 1548.05   39.70
  -7  -9   4 1567.34   40.50
  -7  -9   4 1439.66   35.20
  -7   9   4 1500.05   34.00
   7   9  -4 1512.85   39.70
  -7   9   4 1489.45   42.60
   7   9  -4 1460.65   35.60
   5  -9  -4 1081.29   26.30
   5  -9  -4 1018.50   29.70
  -5  -9   4 1097.99   30.10
   5   9  -4 1090.49   29.80
   5   9  -4 1089.39   28.00
  -5   9   4 1090.19   32.00
  -5   9   4 1010.30   25.90
   3  -9  -4   -7.80    2.90
   3  -9  -4    1.40    2.40
  -3  -9   4   -1.70    2.50
   3   9  -4   -2.20    3.00
  -3   9   4   -2.60    4.60
   1  -9  -4   77.49    6.50
  -1  -9   4   81.79    7.20
   1  -9  -4   77.09    5.80
  -1  -9   4   78.59    6.20
   1   9  -4   69.09    7.90
  -1   9   4   90.69    8.20
  -1  -9  -4  177.88    9.30
  -1  -9  -4  162.68    8.70
   1  -9   4  168.48    8.90
   1  -9   4  173.68    8.60
   1   9   4  175.08    9.40
  -1   9  -4  167.38   11.70
   3  -9   4   31.70    4.70
  -3  -9  -4   27.60    5.00
   3  -9   4   34.80    4.80
   3   9   4   24.20    4.40
  -3   9  -4   32.00    7.80
   3   9   4   29.90    4.60
   5  -9   4   49.40    5.30
   5  -9   4   36.60    5.00
  -5  -9  -4   54.29    6.90
   5   9   4   47.80    6.20
  -5   9  -4   50.09    8.30
   5   9   4   46.60    5.10
  -7  -9  -4   -4.40    4.00
   7  -9   4   -1.60    3.00
   7  -9   4    1.10    3.40
   7   9   4    3.10    4.30
   7   9   4   -0.30    2.60
   9  -9   4   50.99    6.60
  -9  -9  -4   51.49    7.80
  -9   9  -4   47.80   10.00
   9   9   4   48.00    6.70
 -11  -9  -4  193.28   12.60
  11  -9   4  193.78   11.00
  11   9   4  198.38   12.30
 -11   9  -4  183.08   15.50
  13  -9   4  141.99   10.20
 -13  -9  -4  131.19   11.50
  13   9   4  145.39   11.60
 -13   9  -4  133.99   14.40
 -15  -9  -4   -1.60    4.10
  15  -9   4   -1.30    4.10
 -15   9  -4    5.70    7.60
  15   9   4   -0.80    4.90
 -17  -9  -4   -2.10    4.20
  17  -9   4    2.70    4.80
  17   9   4   11.80    6.70
 -17   9  -4   12.70    8.60
 -20 -10   4   38.80    8.20
  20 -10  -4   22.60    6.60
 -20  10   4   34.90   11.80
  20  10  -4   29.30    7.40
  18 -10  -4    7.20    5.00
 -18 -10   4   12.90    6.30
 -18  10   4    7.40    9.50
  18  10  -4   10.80    5.80
 -16 -10   4   37.90    8.00
  16 -10  -4   42.90    7.60
  16  10  -4   31.90    6.80
 -16  10   4   33.20   11.20
  14 -10  -4    1.90    4.50
 -14 -10   4    9.20    5.20
  14  10  -4    2.90    5.00
 -14  10   4    2.40    8.20
  12 -10  -4    3.40    4.30
 -12 -10   4   -2.20    5.00
 -12  10   4    9.80    8.10
  12  10  -4   -1.40    3.30
  10 -10  -4   18.60    5.70
 -10 -10   4    9.70    5.60
  10  10  -4   16.20    5.50
 -10  10   4    3.40    7.50
  -8 -10   4 1482.65   40.30
   8 -10  -4 1368.96   39.70
  -8  10   4 1526.45   43.40
   8  10  -4 1460.95   40.00
   8  10  -4 1414.86   34.00
  -6 -10   4   60.99    8.70
   6 -10  -4   79.79    4.70
   6 -10  -4   74.49    8.10
   6  10  -4   93.19    6.10
  -6  10   4   59.79    4.30
   6  10  -4   79.89    7.80
  -6  10   4   69.99   10.70
   4 -10  -4    0.50    4.10
  -4 -10   4   15.00    4.90
   4 -10  -4   10.80    3.20
   4  10  -4   11.70    3.70
   4  10  -4   -6.40    4.00
  -4  10   4    5.00    5.80
   2 -10  -4    1.40    3.50
  -2 -10   4    4.10    3.30
   2 -10  -4    7.90    3.10
  -2 -10   4    4.40    4.20
  -2  10   4    9.10    5.30
   2  10  -4    7.40    4.00
   0 -10   4  233.88   11.10
   0 -10  -4  251.27   10.90
   0 -10  -4  234.38   11.60
   0 -10   4  238.48   10.90
   0  10  -4  244.08   13.50
   0  10   4  247.68   12.10
   2 -10   4  401.96   15.20
  -2 -10  -4  415.76   15.50
  -2 -10  -4  425.86   16.30
   2 -10   4  418.86   14.40
  -2  10  -4  415.36   18.60
   2  10   4  412.56   15.00
  -4 -10  -4  230.68   11.70
   4 -10   4  223.48    9.80
   4 -10   4  225.78   10.80
   4  10   4  229.08   10.20
  -4  10  -4  227.78   15.00
   6 -10   4   58.19    5.80
   6 -10   4   63.19    6.60
   6  10   4   50.79    5.30
   6  10   4   57.79    7.20
  -6  10  -4   73.49   10.80
   8 -10   4    5.80    4.90
  -8 -10  -4    2.70    4.80
   8 -10   4    6.20    3.40
  -8  10  -4    7.80    6.80
   8  10   4    5.60    4.10
 -10 -10  -4   57.69    8.60
  10 -10   4   63.09    7.80
  10  10   4   70.59    8.20
 -10  10  -4   60.09   11.20
  12 -10   4    8.70    5.10
 -12 -10  -4   13.50    6.40
 -12  10  -4   11.70    7.40
  12  10   4    7.80    5.20
  14 -10   4    6.00    5.00
  14 -10   4   -3.80    2.90
 -14 -10  -4    6.60    4.60
  14  10   4   -0.10    5.20
 -14  10  -4    8.40    7.70
 -16 -10  -4   18.70    5.90
  16 -10   4   23.30    6.30
 -16  10  -4   33.40    9.60
  19 -11  -4    8.60    5.50
 -19 -11   4   13.40    6.80
  19  11  -4    2.40    4.80
 -19  11   4   10.60    9.70
  17 -11  -4    8.20    5.40
 -17 -11   4   10.20    7.00
 -17  11   4   12.40   10.10
  17  11  -4    7.70    4.90
  15 -11  -4   -2.20    4.50
 -15 -11   4    5.20    6.00
 -15  11   4    1.40    8.90
  15  11  -4    8.70    5.50
 -13 -11   4   21.00    6.20
  13 -11  -4   26.60    6.40
 -13  11   4   18.80    8.90
  13  11  -4   24.00    6.00
  11 -11  -4   -0.40    4.10
 -11 -11   4    7.60    5.40
  11  11  -4   10.30    4.50
 -11  11   4    0.00    7.90
  -9 -11   4   21.10    6.30
   9 -11  -4   21.10    5.30
   9  11  -4   20.90    5.00
  -9  11   4   31.00    8.70
   7 -11  -4  116.49    9.00
  -7 -11   4  101.89   11.30
   7 -11  -4  115.49    4.80
   7  11  -4  122.99    9.10
   7  11  -4  121.99    6.20
  -5 -11   4   -5.30    4.30
   5 -11  -4   -2.30    3.50
   5  11  -4    3.30    2.90
  -5  11   4   -9.10    6.10
   3 -11  -4   99.39    6.50
   3 -11  -4   95.49    8.20
  -3 -11   4   91.29    8.40
  -3 -11   4   90.49    8.10
  -3  11   4   89.99   10.80
   3  11  -4  100.19    8.00
  -1 -11   4  183.68   10.40
   1 -11  -4  188.28    9.70
  -1 -11   4  178.88   10.10
   1 -11  -4  191.18   10.80
  -1  11   4  199.78   12.50
   1  11  -4  177.98   11.70
  -1 -11  -4   -1.80    3.30
   1 -11   4    4.90    4.20
  -1 -11  -4    2.90    3.70
   1 -11   4    4.10    3.30
  -1  11  -4    6.90    5.50
   1  11   4    1.30    5.00
  -3 -11  -4   34.80    5.90
   3 -11   4   33.40    5.00
   3 -11   4   26.20    5.10
   3  11   4   34.20    5.90
  -3  11  -4   25.90    7.50
   3  11   4   35.40    6.10
  -5 -11  -4   43.70    7.10
   5 -11   4   48.20    5.70
   5 -11   4   39.00    6.00
   5  11   4   40.20    6.40
   5  11   4   44.40    5.50
  -5  11  -4   58.19   10.10
  -7 -11  -4   13.80    5.70
   7  11   4   11.00    4.60
   7  11   4   26.50    2.70
  -7  11  -4    7.80    7.80
   9 -11   4   -0.30    4.20
   9 -11   4    2.10    3.20
  -9 -11  -4   -3.00    5.00
   9  11   4   -1.10    4.30
  -9  11  -4    1.00    7.70
 -11 -11  -4   29.60    7.60
  11 -11   4   27.20    4.30
  11 -11   4   29.00    6.30
  11  11   4   26.90    6.50
 -11  11  -4   42.00   10.30
 -13 -11  -4   26.40    7.60
  13 -11   4   30.20    6.70
  13  11   4   30.10    7.80
 -13  11  -4   39.80   10.20
  15 -11   4    6.00    5.00
 -15 -11  -4    4.10    4.60
 -15  11  -4    8.00    8.00
  15  11   4    1.40    5.70
  18 -12  -4    8.60    6.00
 -18 -12   4   17.40    6.30
 -18  12   4    9.70   10.20
  18  12  -4    7.90    5.40
  16 -12  -4   18.90    6.30
 -16 -12   4   20.20    9.50
 -16  12   4   29.00   14.40
  16  12  -4    7.80    6.30
  14 -12  -4   60.59    8.60
 -14 -12   4   68.99   10.40
  14  12  -4   68.39    9.60
 -14  12   4   70.79   13.70
 -12 -12   4   68.69    9.40
  12 -12  -4   47.30    7.50
 -12  12   4   40.00   11.30
  12  12  -4   49.60    7.90
 -10 -12   4   45.30    7.80
  10 -12  -4   37.50    6.50
 -10  12   4   37.20   10.20
  10  12  -4   34.20    7.20
  -8 -12   4  104.69    9.90
   8 -12  -4   93.49    8.90
  -8  12   4  111.59   14.40
   8  12  -4   93.39    8.90
  -6 -12   4   46.60    7.50
   6 -12  -4   48.20    6.80
   6 -12  -4   58.69    4.40
   6  12  -4   38.80    6.30
  -6  12   4   70.29   11.00
  -4 -12   4   15.90    5.90
   4 -12  -4   14.20    3.30
   4 -12  -4   12.20    4.20
   4  12  -4   13.20    4.20
   4  12  -4   13.20    4.60
  -4  12   4    1.10    7.10
  -2 -12   4   10.40    4.50
   2 -12  -4    6.90    4.10
  -2 -12   4    2.10    3.90
   2 -12  -4    8.30    3.70
   2  12  -4   11.70    5.00
  -2  12   4   10.80    6.70
   0 -12   4    3.30    4.20
   0 -12  -4    1.70    3.90
   0 -12   4    7.40    4.20
   0 -12  -4    2.70    3.90
   0  12  -4    9.30    5.50
   0  12   4   11.00    6.10
   2 -12   4    0.30    3.50
  -2 -12  -4   -0.30    3.70
   2 -12   4   -1.30    3.40
   2  12   4   -6.20    4.60
  -2  12  -4    0.00   10.20
  -4 -12  -4   49.70    7.30
   4 -12   4   46.30    6.90
   4 -12   4   54.89    6.20
   4  12   4   31.10    5.80
   4  12   4   54.59    7.30
  -4  12  -4   57.99    9.90
   6 -12   4   -0.90    3.60
   6 -12   4   -1.20    3.10
  -6 -12  -4   -4.30    4.00
   6  12   4   -0.20    4.10
   6  12   4    7.90    2.60
  -6  12  -4    6.20    6.70
   8 -12   4    3.70    3.10
   8 -12   4   -3.80    4.20
  -8 -12  -4   -2.40    4.70
  -8  12  -4   10.10    7.50
   8  12   4    2.80    4.90
 -10 -12  -4    4.60    5.50
  10 -12   4    3.50    4.50
 -10  12  -4    3.00    8.00
  10  12   4   11.80    5.60
 -12 -12  -4   43.60    8.80
  12 -12   4   46.90    7.60
  12  12   4   53.09    8.90
 -12  12  -4   65.69   13.10
  14 -12   4    2.00    5.00
 -14 -12  -4   -0.60    4.60
 -14  12  -4   10.40    8.00
  14  12   4    5.80    5.70
  15 -13  -4   68.49    9.10
 -15 -13   4   86.29   11.40
  15  13  -4   57.59    9.40
 -15  13   4   54.99   12.30
 -13 -13   4    9.70    6.20
  13 -13  -4    5.20    5.10
 -13  13   4    3.90    9.50
  13  13  -4   -0.50    4.60
  11 -13  -4    0.50    4.80
 -11 -13   4    4.80    5.50
 -11  13   4   14.90   10.00
  11  13  -4    0.70    5.00
   9 -13  -4   32.10    6.20
  -9 -13   4   33.20    7.50
  -9  13   4   32.90   10.40
   9  13  -4   29.30    6.30
  -7 -13   4   20.00    6.30
   7 -13  -4   21.10    6.00
   7  13  -4   27.90    6.50
  -7  13   4   25.10    9.10
   5 -13  -4   25.40    4.30
  -5 -13   4    9.40    5.30
   5  13  -4    9.60    4.60
  -5  13   4   20.00    8.50
   3 -13  -4   -1.30    4.00
   3 -13  -4    9.50    3.80
  -3 -13   4    5.50    4.80
   3  13  -4    4.30    4.00
   3  13  -4   17.30    5.20
  -1 -13   4   -3.30    3.70
  -1 -13   4    4.80    4.60
   1 -13  -4   -5.90    3.60
   1 -13  -4    1.80    3.50
  -1  13   4   -6.40    5.90
   1  13  -4   10.70    5.50
  -1 -13  -4   15.30    6.00
   1 -13   4   29.10    5.80
  -1 -13  -4   24.50    6.50
   1 -13   4   24.90    5.40
   1  13   4   30.80    7.20
  -1  13  -4   38.70    8.40
  -3 -13  -4   17.00    5.60
   3 -13   4   19.10    4.70
   3 -13   4   10.40    4.60
  -3  13  -4   20.40    7.50
   3  13   4   14.00    5.40
   3  13   4   18.00    5.80
  -5 -13  -4   31.40    7.10
   5 -13   4   44.10    6.00
   5 -13   4   30.10    6.50
  -5  13  -4   32.40    8.80
   5  13   4   26.10    6.50
   7 -13   4   13.70    3.50
   7 -13   4    7.00    5.00
  -7 -13  -4    3.70    5.60
  -7  13  -4    6.90    7.80
   7  13   4   -0.60    4.50
  -9 -13  -4   14.10    6.20
   9 -13   4   14.70    5.90
  -9  13  -4   16.50    8.50
   9  13   4    2.90    5.50
  11 -13   4    3.20    4.80
  11  13   4   -2.20    4.70
 -11  13  -4   13.80    8.90
  14 -14  -4   -2.20    4.80
 -14 -14   4    3.60    6.20
 -14  14   4    0.10    9.30
  14  14  -4   -1.50    4.70
 -12 -14   4   17.30    7.00
  12 -14  -4   18.20    6.80
  12  14  -4   12.80   10.80
 -12  14   4   11.70    9.40
  10 -14  -4   21.20    6.20
 -10 -14   4   10.90    6.50
  10  14  -4    5.30    5.60
 -10  14   4    8.30    8.80
   8 -14  -4    9.00    5.70
  -8 -14   4   -2.00    5.50
  -8  14   4    0.40    8.80
   8  14  -4    7.60    5.30
   6 -14  -4  111.99    5.60
  -4 -14   4    9.50    5.60
   4 -14  -4   -3.60    4.10
   4  14  -4   -0.10    4.00
  -4  14   4    4.40    7.70
   2 -14  -4   13.30    4.50
   2 -14  -4    7.00    4.90
  -2 -14   4   12.40    5.10
   2  14  -4   24.10    6.20
   2  14  -4    4.90    4.30
  -2  14   4    0.00    6.90
   0 -14   4   33.30    6.90
   0 -14  -4   23.00    6.10
   0 -14   4   30.50    6.30
   0 -14  -4   43.30    8.20
   0  14   4   27.80    7.70
  -2 -14  -4  126.09   11.40
   2 -14   4   99.59    9.30
   2 -14   4   99.09    9.80
   2  14   4   95.39   10.50
   2  14   4   99.39   10.90
  -2  14  -4  144.69   14.90
  -4 -14  -4   11.20    6.20
   4 -14   4   11.60    5.10
   4 -14   4   19.30    4.90
   4  14   4    2.50    4.90
  -4  14  -4   10.50    7.80
   6 -14   4    2.90    4.70
  -6 -14  -4    5.00    6.00
   6 -14   4   15.30    3.90
   6  14   4   -1.00    4.80
  -6  14  -4    7.70    8.30
  -8 -14  -4   15.00    7.00
   8 -14   4   16.10    5.90
  -8  14  -4   48.20   10.90
   8  14   4   22.60    8.10
  10 -14   4    4.70    5.40
 -10 -14  -4    9.80    6.40
 -10  14  -4   10.90    8.30
  10  14   4   -6.70    4.70
  11 -15  -4   -0.80    4.80
 -11 -15   4    3.20    5.70
  11  15  -4    1.00    5.40
 -11  15   4   26.10   10.90
   9 -15  -4   10.30    6.00
  -9 -15   4   10.80    6.30
   9  15  -4    2.80    6.40
  -9  15   4   14.80    9.70
  -7 -15   4    7.40    6.10
  -7  15   4   -1.00    8.80
   7  15  -4   -0.30    4.60
  -5 -15   4    2.70    5.80
   5 -15  -4    2.50    5.30
  -5  15   4   -1.80    8.30
   5  15  -4    7.90    5.30
   1 -15  -4    7.30    5.60
  -1 -15   4   17.90    6.20
  -1 -15   4   -7.30    4.80
   1 -15  -4   20.20    6.50
  -1  15   4   18.40    8.20
   1 -15   4   39.10    7.30
   1 -15   4   30.20    7.10
  -1 -15  -4   44.80    9.10
  -1  15  -4   40.00    9.30
   1  15   4   28.00    7.40
   1  15   4   38.90    8.10
  -3 -15  -4    6.90    6.90
   3 -15   4    3.30    5.00
  -5 -15  -4   -0.10    6.40
   5 -15   4   12.00    5.90
   5  15   4   -0.70    5.00
  -5  15  -4   14.50    8.50
  -7 -15  -4   48.50    9.20
   7  15   4   22.10    7.80
  -7  15  -4   43.80   12.90
   6 -16  -4    5.10    5.10
  -6 -16   4   19.80    6.80
   6  16  -4   -3.50    4.90
  -6  16   4   14.60    9.20
  -2 -16   4  126.99   12.30
  -2  16   4   97.39   14.20
   0 -16   4  139.59   14.00
   0 -16   4  202.18   13.90
   0  16   4  170.58   14.20
   0  16   4  237.38   16.00
   2 -16   4  139.49   11.50
  -2 -16  -4  162.78   14.00
  26   0  -5    0.00    5.70
  24   0  -5    2.80    5.80
 -24   0   5   12.40    6.90
 -24   0   5    9.90    5.80
 -22   0   5    3.70    5.30
  22   0  -5    2.00    5.00
 -22   0   5    8.50    4.50
 -20   0   5    5.80    5.70
 -20   0   5    5.60    3.70
  20   0  -5    5.50    4.90
 -18   0   5   -5.10    5.10
 -18   0   5   -3.30    3.10
  16   0  -5    6.10    3.80
 -16   0   5   -8.20    5.00
 -14   0   5   -5.60    2.40
  14   0  -5    1.50    2.70
 -14   0   5    0.60    3.70
 -12   0   5   -0.90    1.90
  12   0  -5   -1.60    1.90
 -12   0   5    1.40    2.70
 -10   0   5   -0.30    1.80
 -10   0   5    0.90    2.00
  -8   0   5   10.80    2.30
   8   0  -5    4.30    1.80
   8   0  -5    4.10    1.80
  -8   0   5    2.30    1.40
  -6   0   5    1.20    1.50
   6   0  -5    1.40    1.40
   6   0  -5    4.20    1.50
  -6   0   5    3.50    1.70
  -4   0   5    2.40    0.80
   4   0  -5    0.80    0.80
   4   0  -5    2.10    1.10
   4   0  -5    0.80    1.10
  -4   0   5    3.60    1.20
  -2   0   5    0.60    0.40
   2   0  -5    2.50    0.50
  -2   0   5    2.00    1.10
   2   0  -5   -1.10    1.00
   2   0  -5   -0.10    0.80
   0   0   5   -1.80    1.50
   0   0   5    1.10    0.50
   0   0   5   -3.10    1.30
   0   0  -5   -3.40    1.50
   2   0   5    6.10    1.80
   2   0   5    1.30    1.00
  -2   0  -5    1.90    1.00
  -2   0  -5    1.80    1.90
  -2   0  -5    2.30    2.20
   2   0   5    3.20    2.00
  -4   0  -5   -0.60    1.90
  -4   0  -5   -0.80    1.60
  -4   0  -5    1.40    1.30
   4   0   5   -1.70    1.20
  -6   0  -5    1.20    1.90
   6   0   5    3.40    1.90
  -6   0  -5    0.40    1.70
  -8   0  -5   -3.00    2.50
  -8   0  -5   -1.10    2.20
  10   0   5   -2.10    2.50
 -10   0  -5    2.20    3.20
 -10   0  -5   -3.20    3.20
 -12   0  -5   27.50    5.40
  12   0   5    1.20    3.10
 -12   0  -5    0.80    3.90
  14   0   5    1.10    3.60
 -14   0  -5    1.20    3.70
 -14   0  -5    0.70    4.00
 -16   0  -5   -4.50    3.40
  16   0   5    2.70    3.70
 -16   0  -5    2.20    4.00
 -18   0  -5   -0.10    4.40
  18   0   5   -5.10    4.20
 -18   0  -5   12.50    5.50
 -20   0  -5   -3.70    5.00
  20   0   5    4.00    4.90
 -25  -1   5   58.49    9.90
 -25   1   5   51.29   10.00
  25   1  -5   20.70   10.90
 -23  -1   5   11.90    5.90
  23  -1  -5   -0.60    4.90
 -23  -1   5    0.80    4.90
  23   1  -5   -0.40    4.70
 -23   1   5    2.50    4.60
 -23   1   5    2.80    6.00
 -21  -1   5  167.18   10.80
 -21  -1   5  154.48   11.10
  21  -1  -5  146.89   11.80
  21   1  -5  154.88   12.00
 -21   1   5  148.69   12.50
 -21   1   5  169.88    9.90
  19  -1  -5    1.00    5.10
 -19  -1   5    6.60    5.10
 -19  -1   5   10.10    4.40
  19   1  -5   13.20    6.10
 -19   1   5    5.90    6.10
 -19   1   5   14.20    4.10
 -17  -1   5   22.50    5.60
  17  -1  -5   22.40    5.50
 -17  -1   5   16.10    5.90
 -17   1   5   22.60    7.10
 -17   1   5   15.10    4.50
  17   1  -5   32.40    6.10
 -15  -1   5  220.38    9.90
  15  -1  -5  234.78   11.10
 -15  -1   5  247.98   12.50
  15   1  -5  229.58   11.00
 -15   1   5  226.18   12.00
 -15   1   5  228.28    9.60
  13  -1  -5    4.20    2.70
 -13  -1   5    6.50    3.10
 -13  -1   5    2.70    3.00
 -13   1   5   -0.70    2.00
 -13   1   5    8.60    3.80
  13   1  -5    5.30    2.70
  11  -1  -5    4.90    2.20
  11  -1  -5    0.30    1.60
 -11  -1   5   -1.10    2.20
 -11  -1   5    0.30    1.20
 -11  -1   5    1.10    2.00
  11   1  -5    3.20    2.20
 -11   1   5    1.50    2.40
 -11   1   5   -0.70    1.60
   9  -1  -5 1992.10   44.40
  -9  -1   5 1965.00   44.70
  -9  -1   5 1889.31   44.00
   9  -1  -5 1816.92   45.40
  -9   1   5 1916.61   43.50
  -9   1   5 1914.41   45.10
   9   1  -5 1878.71   44.10
   9   1  -5 1870.81   45.30
   7  -1  -5 4867.31  106.09
   7  -1  -5 4809.62  104.79
  -7  -1   5 4561.54  105.69
   7   1  -5 4817.42  105.59
   7   1  -5 4802.22  106.09
  -7   1   5 4706.03  105.99
   1  -1  -5  293.97    7.00
  -1  -1   5  269.97    8.90
  -1  -1   5  283.77    8.60
   1  -1  -5  269.97    8.50
  -1   1   5  297.27    7.00
   1   1  -5  270.17    9.00
  -1   1   5  284.07    8.60
  -1   1   5  275.67    8.50
  -1   1   5  266.77    8.60
   1   1  -5  269.17    8.40
   1  -1   5 2258.97   52.79
   1  -1   5 2201.28   52.69
   1  -1   5 2314.57   50.39
  -1  -1  -5 2302.97   52.89
   1  -1   5 2217.08   53.39
  -1  -1  -5 2387.26   53.09
  -1   1  -5 2305.97   53.49
   1   1   5 2336.57   52.89
   1   1   5 2339.47   50.99
   1   1   5 2365.26   50.99
  -1   1  -5 2272.17   50.39
   1   1   5 2219.28   52.79
  -3  -1  -5 3799.62   82.89
   3  -1   5 3749.32   82.69
  -3  -1  -5 3721.53   84.69
   3  -1   5 3738.43   84.69
  -3  -1  -5 3700.63   84.89
  -3   1  -5 3773.02   85.59
  -3   1  -5 3661.83   82.59
   3   1   5 3808.82   83.19
   3   1   5 3704.63   84.59
  -5  -1  -5  199.28    7.10
  -5  -1  -5  220.58    8.90
  -5  -1  -5  222.08    8.60
   5  -1   5  221.68    7.40
   5   1   5  221.48    7.80
  -5   1  -5  210.38    9.80
  -5   1  -5  206.98    7.10
  -7  -1  -5  253.57   10.30
   7  -1   5  263.37    9.10
  -7   1  -5  252.27    9.90
  -7   1  -5  248.98   11.00
  -9  -1  -5  650.83   20.40
   9  -1   5  662.43   19.30
  -9  -1  -5  650.63   20.00
   9   1   5  680.03   19.80
  -9   1  -5  692.13   21.60
  -9   1  -5  671.33   20.10
  11  -1   5 1406.76   36.30
 -11  -1  -5 1418.56   36.90
 -11  -1  -5 1351.06   37.20
  11   1   5 1380.36   36.60
 -11   1  -5 1382.36   36.80
 -11   1  -5 1394.56   38.30
  13  -1   5   14.80    4.30
 -13  -1  -5    7.30    4.10
 -13  -1  -5   11.30    4.40
  13   1   5   11.90    4.20
 -13   1  -5    6.90    5.20
 -13   1  -5   15.80    4.60
  15  -1   5   12.50    4.80
 -15  -1  -5   12.50    5.10
 -15  -1  -5    7.10    4.60
  15   1   5    2.50    3.90
 -15   1  -5    8.30    4.30
 -15   1  -5   12.20    5.90
 -17  -1  -5   40.00    6.80
 -17  -1  -5   19.20    6.20
  17  -1   5   16.60    5.50
 -17   1  -5   32.20    7.30
 -17   1  -5   24.40    6.00
  17   1   5   20.00    5.70
 -19  -1  -5   21.20    7.30
  19  -1   5   25.40    6.70
  19   1   5   19.60    6.10
 -19   1  -5   46.00    8.70
 -19   1  -5   27.00    7.10
  21  -1   5  109.89   11.30
  21  -1   5  113.69   11.90
 -21  -1  -5  134.89   12.90
  21   1   5  112.59   12.10
 -24  -2   5    3.90    5.90
  24  -2  -5   -0.30    5.00
 -24   2   5    0.70    6.80
  24   2  -5   11.90    5.60
 -22  -2   5   30.00    6.60
  22  -2  -5   16.80    6.20
 -22  -2   5   24.40    5.40
 -22   2   5   24.20    4.90
  22   2  -5   14.40    6.50
 -22   2   5   27.20    7.90
 -20  -2   5    7.50    4.60
  20  -2  -5    7.70    5.00
 -20  -2   5    2.70    4.30
  20   2  -5    7.80    5.50
 -20   2   5    7.30    3.60
 -20   2   5    8.40    7.00
 -18  -2   5  136.49    9.50
  18  -2  -5  153.28   10.90
 -18  -2   5  143.79   10.20
 -18   2   5  151.28   13.10
  18   2  -5  180.68   11.70
 -18   2   5  133.39    7.90
 -16  -2   5  298.27   13.10
  16  -2  -5  347.77   14.30
 -16   2   5  303.77   10.70
 -16   2   5  296.87   15.60
  16   2  -5  334.57   14.20
 -14  -2   5  120.69    7.50
  14  -2  -5  119.79    7.70
 -14  -2   5  122.49    7.00
  14  -2  -5  109.69    5.40
  14   2  -5  118.69    7.80
 -14   2   5  119.09    9.20
 -14   2   5  111.49    5.30
  12  -2  -5    8.50    2.80
 -12  -2   5   15.20    2.20
  12  -2  -5   15.40    2.30
 -12  -2   5   12.80    3.40
 -12  -2   5   17.30    2.90
 -12   2   5   15.60    2.30
 -12   2   5   15.80    4.00
  12   2  -5   11.70    3.30
 -10  -2   5  152.38    5.90
  10  -2  -5  154.78    5.10
  10  -2  -5  163.28    7.20
 -10  -2   5  146.29    8.10
 -10  -2   5  144.89    5.50
 -10   2   5  160.68    8.90
  10   2  -5  152.68    7.30
 -10   2   5  147.59    5.20
  -2  -2   5 1309.77   32.60
  -2  -2   5 1321.87   32.10
   2  -2  -5 1366.56   31.20
   2  -2  -5 1380.26   32.20
   2  -2  -5 1360.86   32.00
   2   2  -5 1382.46   32.80
  -2   2   5 1393.76   31.20
   2   2  -5 1335.47   32.20
  -2   2   5 1359.86   32.30
   2   2  -5 1430.46   30.60
   2   2  -5 1382.66   30.50
  -2   2   5 1349.36   32.00
   0  -2   5  827.12   22.10
   0  -2  -5  857.91   21.40
   0  -2  -5  841.02   21.00
   0  -2  -5  869.81   20.10
   0  -2   5  881.51   19.30
   0  -2   5  801.62   21.10
   0   2   5  856.71   20.00
   0   2  -5  856.41   19.30
   0   2   5  833.22   21.20
   0   2  -5  826.52   21.20
   0   2   5  870.11   21.30
   0   2  -5  836.92   22.20
  -2  -2  -5   39.90    3.30
   2  -2   5   41.70    3.40
   2  -2   5   37.80    3.40
  -2  -2  -5   35.00    3.60
  -2   2  -5   38.10    4.50
  -2   2  -5   40.20    2.30
   2   2   5   45.00    2.80
   2   2   5   42.30    2.90
   2   2   5   36.90    3.10
   4  -2   5 1844.22   41.90
  -4  -2  -5 1816.82   43.10
   4  -2   5 1821.62   43.50
   4   2   5 1779.62   43.20
  -4   2  -5 1762.22   43.00
  -4   2  -5 1879.21   45.80
   4   2   5 1886.41   42.70
  -6  -2  -5 4165.88   94.29
   6  -2   5 3912.31   96.39
   6  -2   5 4112.59   93.29
  -6  -2  -5 4195.98   95.59
  -6   2  -5 4323.87   96.99
   6   2   5 4259.47   94.29
  -8  -2  -5  682.53   20.60
  -8  -2  -5  656.83   20.90
   8  -2   5  654.33   20.40
   8  -2   5  683.13   19.80
  -8   2  -5  690.23   22.00
   8   2   5  690.73   19.80
  10  -2   5   68.59    5.70
 -10  -2  -5   73.19    6.70
 -10  -2  -5   72.69    6.40
 -10   2  -5   67.59    8.10
  10   2   5   82.79    6.50
 -12  -2  -5  129.59    9.00
  12  -2   5  131.09    8.30
 -12  -2  -5  146.89    9.50
 -12   2  -5  138.29    8.90
  12   2   5  144.79    9.20
 -12   2  -5  147.39   10.90
 -14  -2  -5  130.59   11.60
 -14  -2  -5  148.39    9.70
  14  -2   5  124.49    8.90
 -14   2  -5  138.39   11.50
  14   2   5  129.79    9.40
 -16  -2  -5   91.79    9.60
  16  -2   5  103.59    9.00
  16  -2   5  109.19    9.10
 -16  -2  -5  112.69    9.20
 -16   2  -5   95.89   11.90
  16   2   5   87.99    9.10
 -18  -2  -5   27.90    6.30
  18  -2   5    7.90    5.00
  18  -2   5    7.60    5.10
 -18  -2  -5    0.00    5.10
  18   2   5   10.10    5.80
 -18   2  -5    5.40    6.60
 -20   2  -5   63.19   11.00
 -25  -3   5   13.70    7.20
  25  -3  -5    1.00    4.60
  25   3  -5   -4.90    5.30
 -25   3   5   14.90    8.30
  23  -3  -5    0.50    4.80
 -23  -3   5    7.00    5.60
  23   3  -5    0.90    5.10
 -23   3   5    1.00    7.30
  21  -3  -5   71.99    9.70
 -21  -3   5   95.59    7.40
 -21  -3   5   69.89    8.80
 -21   3   5   68.09   11.00
 -21   3   5   90.39    6.20
  21   3  -5   60.39    8.60
 -19  -3   5   23.30    5.70
  19  -3  -5   19.70    6.00
 -19   3   5   41.20    5.60
  19   3  -5   24.80    6.30
 -19   3   5   16.80    7.70
 -17  -3   5   94.19    6.80
 -17  -3   5   81.19    8.10
  17  -3  -5   85.19    9.00
 -17   3   5   86.79    5.30
  17   3  -5   99.19    8.90
 -17   3   5   84.29   11.00
 -15  -3   5    1.80    1.50
  15  -3  -5    1.70    3.30
 -15  -3   5   -0.60    3.50
 -15  -3   5    2.80    3.20
  15   3  -5    1.00    3.10
 -15   3   5   -0.60    1.60
 -15   3   5   -4.10    5.20
 -13  -3   5  266.97    8.30
  13  -3  -5  272.87    7.90
 -13  -3   5  286.37   11.50
 -13  -3   5  278.67    9.20
  13  -3  -5  276.87   11.30
 -13   3   5  264.77    7.90
  13   3  -5  262.97   11.50
 -13   3   5  274.27   12.90
 -11  -3   5  106.99    7.00
  11  -3  -5  122.29    6.70
 -11  -3   5  111.29    4.60
  11  -3  -5  111.69    3.80
 -11  -3   5  112.79    4.80
  11   3  -5  103.99    6.60
 -11   3   5  112.99    7.60
 -11   3   5  105.09    3.80
   9  -3  -5 5712.53  124.49
   9  -3  -5 5782.12  127.89
  -9  -3   5 5623.14  125.69
  -5  -3   5   12.20    1.90
  -5  -3   5    9.50    1.80
  -5  -3   5   13.90    2.50
   5  -3  -5    6.10    1.80
   5  -3  -5   12.00    2.40
   5   3  -5    9.10    2.00
  -5   3   5   11.60    1.50
   5   3  -5   13.70    2.10
  -5   3   5   12.30    1.60
  -5   3   5   10.00    1.80
   3  -3  -5  297.27    9.10
   3  -3  -5  280.87    8.30
   3  -3  -5  282.37    8.30
  -3  -3   5  267.87    8.80
  -3  -3   5  263.37    9.00
   3   3  -5  280.97    8.80
  -3   3   5  279.97    8.40
  -3   3   5  288.17    8.20
   3   3  -5  276.87    7.80
  -3   3   5  293.67    8.90
   3   3  -5  288.37    8.00
   3   3  -5  284.47    9.10
   1  -3  -5  256.67    7.60
  -1  -3   5  252.97    8.20
   1  -3  -5  249.58    8.10
  -1  -3   5  246.68    9.10
   1  -3  -5  254.87    8.00
  -1  -3   5  257.37    6.90
  -1   3   5  242.88    8.00
  -1   3   5  237.88    7.80
   1   3  -5  255.37    9.00
   1   3  -5  256.47    6.90
   1   3  -5  256.17    8.20
  -1   3   5  242.68    7.40
  -1  -3  -5  160.48    6.60
   1  -3   5  151.98    6.20
   1  -3   5  163.88    5.10
  -1  -3  -5  156.88    5.90
   1   3   5  161.78    5.60
   1   3   5  161.28    6.10
  -1   3  -5  162.68    5.10
  -1   3  -5  159.98    6.20
  -1   3  -5  158.38    7.50
   3  -3   5 1332.77   30.70
   3  -3   5 1308.47   32.00
  -3  -3  -5 1303.17   31.40
  -3  -3  -5 1345.67   34.50
   3   3   5 1308.27   31.40
   3   3   5 1237.68   31.50
   3   3   5 1344.77   31.60
   5  -3   5    9.20    2.60
   5  -3   5    9.60    2.40
  -5  -3  -5    7.30    2.30
  -5  -3  -5    7.60    2.90
   5   3   5   11.40    2.40
   5   3   5    8.30    2.60
  -5   3  -5    4.70    2.00
  -5   3  -5    9.40    4.10
   7  -3   5  523.65   15.90
   7  -3   5  515.95   16.50
  -7  -3  -5  526.25   17.10
  -7  -3  -5  510.25   15.10
   7   3   5  537.45   16.20
  -7   3  -5  531.55   18.70
   9  -3   5   13.00    3.00
  -9  -3  -5   17.30    3.10
  -9  -3  -5   11.70    3.70
   9  -3   5   17.20    3.60
  -9   3  -5   17.70    5.50
   9   3   5   15.10    3.50
 -11  -3  -5  418.96   16.40
  11  -3   5  427.26   14.90
 -11  -3  -5  430.46   14.80
  11  -3   5  444.76   15.30
 -11   3  -5  424.96   18.20
  11   3   5  434.46   16.00
 -13  -3  -5  100.59    7.70
  13  -3   5  100.09    7.70
  13  -3   5   87.69    7.50
 -13   3  -5   89.89   10.40
  13   3   5   96.09    8.50
  15  -3   5   17.20    5.40
  15  -3   5   18.20    5.00
 -15  -3  -5   23.40    5.00
 -15  -3  -5   17.60    5.40
 -15   3  -5   20.60    7.20
  15   3   5   13.30    5.50
 -17  -3  -5    4.10    5.40
  17  -3   5    1.60    4.10
  17  -3   5    2.70    4.10
 -17   3  -5    4.20    6.20
  17   3   5    4.20    5.00
 -19  -3  -5   -1.70    5.20
  19  -3   5   -5.80    3.80
  19  -3   5    4.00    4.80
 -19   3  -5    8.60    7.00
  19   3   5    5.10    5.20
 -24  -4   5   40.50    8.70
  24  -4  -5   19.20    6.70
  24   4  -5   31.00    8.70
 -24   4   5   41.00   10.30
 -22   4   5   75.59    4.00
 -20  -4   5   62.69    8.40
 -20   4   5   51.19   10.30
 -20   4   5   63.39    3.80
  20   4  -5   49.90    8.30
  18  -4  -5   31.80    6.50
 -18  -4   5   34.60    6.90
 -18  -4   5   46.90    4.50
  18  -4  -5   30.90    3.50
  18   4  -5   42.30    7.10
 -18   4   5   36.60    9.50
 -18   4   5   32.20    3.10
 -16  -4   5   23.10    3.40
  16  -4  -5   17.20    5.00
 -16  -4   5   19.90    5.00
  16  -4  -5   21.50    2.40
  16   4  -5   17.60    4.90
 -16   4   5   19.70    2.20
 -16   4   5   34.00    7.80
 -14  -4   5    4.10    2.60
 -14  -4   5    4.50    1.50
  14  -4  -5   -0.60    2.70
  14  -4  -5    2.70    1.20
 -14  -4   5   -1.40    4.00
 -14   4   5    1.40    1.10
 -14   4   5    1.20    5.30
  14   4  -5    1.70    3.60
 -12  -4   5   49.30    3.30
  12  -4  -5   48.90    5.30
 -12  -4   5   47.70    6.20
 -12  -4   5   48.40    2.80
  12   4  -5   48.30    5.50
 -12   4   5   56.69    7.80
 -10  -4   5 2556.24   60.09
 -10  -4   5 2397.86   56.69
  10  -4  -5 2640.94   60.19
  10   4  -5 2522.05   56.49
 -10   4   5 2463.35   60.79
  10   4  -5 2609.34   60.49
  -8  -4   5 9420.96  205.88
  -6  -4   5  750.52   19.30
  -6  -4   5  745.23   21.80
   6   4  -5  778.72   20.10
  -6   4   5  767.02   17.80
  -6   4   5  781.32   17.80
   6   4  -5  761.12   19.00
  -6   4   5  750.62   21.00
  -4  -4   5  492.55   14.10
   4  -4  -5  492.95   12.70
   4  -4  -5  488.15   13.60
   4  -4  -5  506.85   14.30
  -4  -4   5  442.46   14.30
  -4   4   5  484.05   12.40
   4   4  -5  490.75   13.20
   4   4  -5  482.85   13.70
   2  -4  -5 1104.79   27.10
   2  -4  -5 1105.59   26.80
  -2  -4   5 1075.09   28.00
   2  -4  -5 1075.69   26.60
  -2  -4   5 1113.19   26.10
  -2  -4   5 1097.79   27.00
  -2   4   5 1110.89   27.20
  -2   4   5 1062.49   26.30
   2   4  -5 1105.59   26.00
   2   4  -5 1082.79   27.80
  -2   4   5 1159.48   27.80
   0  -4   5 1382.66   33.00
   0  -4   5 1414.06   32.10
   0  -4  -5 1414.26   33.00
   0  -4  -5 1398.16   33.50
   0  -4  -5 1340.67   32.60
   0   4   5 1328.37   32.80
   0   4  -5 1402.86   32.90
   0   4  -5 1343.47   34.70
   2  -4   5  267.97    7.90
   2  -4   5  253.97    8.70
  -2  -4  -5  257.07    9.60
  -2  -4  -5  249.18    8.20
  -2   4  -5  254.27    7.90
   2   4   5  250.97    8.50
  -2   4  -5  257.57   12.50
   2   4   5  266.27    8.70
   4  -4   5 1329.67   32.00
   4  -4   5 1330.17   32.80
  -4  -4  -5 1335.57   31.90
  -4  -4  -5 1390.46   34.40
   4   4   5 1260.37   32.20
   4   4   5 1382.06   33.40
  -4   4  -5 1338.07   32.40
  -4   4  -5 1354.36   35.90
   6  -4   5  106.39    6.00
  -6  -4  -5  114.79    7.20
  -6  -4  -5  106.79    5.30
   6   4   5  111.39    6.30
   6   4   5  104.29    5.40
  -6   4  -5  116.59    9.10
   8  -4   5  229.48    9.30
  -8  -4  -5  229.78   10.90
  -8  -4  -5  241.48    8.70
   8  -4   5  243.98    9.30
  -8   4  -5  236.98   13.00
   8   4   5  230.28   10.10
   8   4   5  261.07   11.70
  10  -4   5  324.37   12.00
 -10  -4  -5  336.77   14.20
  10  -4   5  320.47   12.10
 -10  -4  -5  328.47   11.10
 -10   4  -5  316.47   15.90
  10   4   5  339.47   13.40
 -12  -4  -5  514.45   17.00
  12  -4   5  526.65   17.40
 -12  -4  -5  482.95   22.50
  12  -4   5  498.55   16.90
 -12   4  -5  513.65   21.10
  12   4   5  490.15   18.40
  14  -4   5  276.27   12.80
 -14  -4  -5  253.67   13.70
 -14  -4  -5  284.77   11.20
  14  -4   5  268.17   12.00
 -14   4  -5  285.17   16.60
  14   4   5  266.37   14.00
  16  -4   5  184.88   11.40
 -16  -4  -5  188.78    9.50
  16  -4   5  186.18   10.40
 -16  -4  -5  181.08   12.50
  16   4   5  175.28   12.50
 -16   4  -5  200.68   15.20
 -18  -4  -5   43.30    8.30
  18  -4   5   44.00    7.60
  18   4   5   53.79    8.70
 -18   4  -5   58.69   11.00
  20  -4   5    3.80    4.60
  20  -4   5    6.80    5.30
 -20  -4  -5    5.30    6.90
 -20   4  -5   33.20    9.50
  20   4   5    3.20    5.80
 -25  -5   5   33.50    9.40
  25  -5  -5   21.90    7.10
 -25   5   5   25.30   10.20
  25   5  -5   34.70    8.40
 -23  -5   5   -0.70    5.00
  23  -5  -5    8.80    5.30
 -23   5   5    2.00    8.00
  23   5  -5    2.80    6.00
  21  -5  -5   -0.60    4.60
 -21  -5   5    6.60    5.20
 -21   5   5    6.10    8.20
  21   5  -5   -1.90    4.90
 -19  -5   5    4.90    4.70
  19  -5  -5    0.60    5.00
  19   5  -5    1.00    4.90
 -19   5   5    0.60    6.90
  17  -5  -5   31.20    6.40
 -17   5   5   27.40   12.90
  17   5  -5   43.70    7.20
  15  -5  -5  306.47   13.30
 -15  -5   5  295.67   13.40
 -15   5   5  312.07   16.00
  15   5  -5  273.67   13.40
 -13  -5   5    1.40    4.30
  13  -5  -5    6.30    3.20
 -13   5   5    4.50    5.70
  13   5  -5   -1.60    3.40
 -11  -5   5   47.50    6.70
  11  -5  -5   46.50    5.20
 -11  -5   5   55.09    2.80
 -11  -5   5   57.09    2.70
 -11   5   5   52.99    7.20
  11   5  -5   49.20    5.50
  -9  -5   5    3.50    1.50
  -9  -5   5    0.10    3.10
   9  -5  -5   -1.00    1.90
   9   5  -5    1.50    0.90
  -9   5   5    5.20    3.50
   9   5  -5    1.60    2.20
  -7  -5   5 3753.12   83.89
   7  -5  -5 3706.23   83.39
  -7  -5   5 3546.95   81.59
  -7   5   5 3561.54   84.29
  -7   5   5 3717.83   79.49
   7   5  -5 3559.24   81.09
   7   5  -5 3757.82   83.49
  -7   5   5 3551.64   79.39
  -5  -5   5  851.11   22.40
   5  -5  -5  826.72   22.00
   5  -5  -5  852.51   20.00
  -5  -5   5  825.52   21.60
   5   5  -5  859.11   21.70
  -5   5   5  796.62   22.60
   5   5  -5  811.12   21.20
  -5   5   5  832.42   19.70
   1  -5  -5  195.48    7.30
  -1  -5   5  198.68    7.60
   1  -5  -5  182.98    7.20
  -1  -5   5  191.58    6.70
   1   5  -5  174.18    8.30
  -1  -5  -5 1719.03   39.50
   1  -5   5 1585.04   37.00
  -1  -5  -5 1570.84   38.60
   1  -5   5 1556.24   37.50
  -1  -5  -5 1606.24   37.30
  -1   5  -5 1472.45   36.80
  -1   5  -5 1545.55   40.00
   1   5   5 1523.65   37.30
  -3  -5  -5   16.60    2.40
  -3  -5  -5   12.40    2.90
   3  -5   5   16.50    3.00
   3  -5   5   19.20    2.70
   3   5   5   19.00    2.70
  -3   5  -5   11.10    4.10
   3   5   5   15.20    2.70
  -5  -5  -5   -0.70    1.40
   5  -5   5    1.70    1.90
  -5  -5  -5    0.00    2.30
   5   5   5    1.90    1.50
   5   5   5    0.60    2.10
  -5   5  -5   -0.90    4.40
  -7  -5  -5  174.78    9.30
  -7  -5  -5  181.08    6.60
   7  -5   5  176.18    7.70
   7  -5   5  175.88    7.70
  -7   5  -5  170.18   11.60
   7   5   5  182.58    8.70
   7   5   5  168.38    6.90
  -9  -5  -5   -1.50    3.00
   9  -5   5    0.20    2.40
   9  -5   5    3.00    2.60
  -9  -5  -5    5.00    2.00
   9   5   5    7.20    2.90
  -9   5  -5   -3.70    5.20
   9   5   5    3.50    2.90
 -11  -5  -5  536.95   15.30
  11  -5   5  561.74   17.90
  11  -5   5  540.05   17.10
 -11  -5  -5  498.85   21.50
 -11   5  -5  543.05   22.50
  11   5   5  580.04   19.60
 -13  -5  -5    3.90    4.60
 -13  -5  -5    4.30    2.90
  13  -5   5   13.00    4.50
  13  -5   5    4.60    3.30
  13   5   5    3.60    5.10
 -13   5  -5    4.80    6.10
  15  -5   5   32.50    5.10
 -15  -5  -5   38.70    7.50
  15  -5   5   30.60    5.60
  15   5   5   37.90    6.70
 -15   5  -5   43.70    9.10
  17  -5   5   14.50    4.50
  17  -5   5   22.50    5.70
 -17  -5  -5   28.30    7.10
 -17   5  -5   22.10    8.00
  17   5   5   15.90    5.80
  19  -5   5   13.80    5.50
 -19  -5  -5   18.50    6.80
  19  -5   5   18.60    6.00
 -19   5  -5   30.60    9.50
  19   5   5   11.40    6.00
 -24  -6   5    5.30    6.60
  24  -6  -5    6.40    5.30
  24   6  -5    4.40    5.80
 -24   6   5    4.20    8.90
  22  -6  -5    0.80    4.40
 -22  -6   5    8.20    5.60
 -22   6   5   -3.80    7.90
  22   6  -5    1.50    5.50
  20  -6  -5    7.90    4.80
 -20  -6   5   20.20    6.10
  20   6  -5   10.70    5.60
 -20   6   5   10.30    8.80
 -18  -6   5   15.60    5.90
  18  -6  -5   11.90    5.00
  18   6  -5   10.50    5.00
 -18   6   5   13.90    8.00
  16  -6  -5  267.17   13.20
 -16  -6   5  275.77   13.90
  16   6  -5  254.67   13.50
 -16   6   5  273.07   16.80
 -14  -6   5   23.60    5.50
  14  -6  -5   30.70    5.50
  14   6  -5   23.10    5.20
 -14   6   5   28.20    7.20
 -12  -6   5  664.13   21.70
  12  -6  -5  659.73   20.90
 -12   6   5  670.83   23.50
  12   6  -5  683.83   21.80
 -10  -6   5  340.57    9.20
  10  -6  -5  349.07   12.90
 -10  -6   5  348.07   13.70
  10   6  -5  348.77   13.20
  10   6  -5  336.27    8.50
 -10   6   5  350.06   15.20
  -8  -6   5   12.00    2.70
   8  -6  -5   15.90    3.20
  -8  -6   5   17.80    4.80
   8   6  -5   13.20    2.00
  -8   6   5   12.10    4.60
   8   6  -5   10.50    2.80
  -6  -6   5   -0.50    3.10
   6  -6  -5    4.60    1.20
  -6  -6   5    6.20    2.60
  -6   6   5   10.80    1.60
   6   6  -5    8.10    2.00
   6   6  -5    2.20    1.90
   4  -6  -5    8.30    1.80
   4  -6  -5    7.00    2.40
  -4  -6   5   10.30    3.40
  -4  -6   5    8.80    3.50
  -4   6   5    6.80    1.80
  -4   6   5    6.80    2.90
   4   6  -5    3.90    2.10
  -2  -6   5   59.79    5.30
   2  -6  -5   56.49    4.50
   2  -6  -5   47.40    3.90
   2   6  -5   51.59    5.80
  -2   6   5   54.89    5.60
   0  -6   5  207.78   10.40
   0  -6  -5  220.58    8.80
   0  -6  -5  235.18    9.90
   0  -6   5  226.08    8.20
   0   6  -5  229.78   10.30
  -2  -6  -5  583.74   17.40
   2  -6   5  601.34   17.00
  -2  -6  -5  594.94   16.20
   2  -6   5  600.44   16.70
  -2  -6  -5  578.04   17.70
   2   6   5  645.34   18.20
  -2   6  -5  572.14   19.60
  -4  -6  -5  245.18   10.40
   4  -6   5  239.08    8.70
   4  -6   5  247.88    9.10
  -4  -6  -5  238.08    8.00
   4   6   5  232.08    8.30
  -4   6  -5  228.28   12.50
   4   6   5  228.48    9.50
   6  -6   5  119.89    6.30
  -6  -6  -5  107.69    7.90
  -6  -6  -5  117.29    5.10
   6  -6   5  121.89    7.20
   6   6   5  114.19    7.10
   6   6   5  113.19    5.10
  -6   6  -5  111.19   10.40
  -8  -6  -5   36.90    3.10
   8  -6   5   33.00    4.20
  -8  -6  -5   21.10    4.80
   8  -6   5   27.80    4.00
  -8   6  -5   27.80    7.10
   8   6   5   31.90    4.90
   8   6   5   45.90    3.70
 -10  -6  -5   64.39    8.70
 -10  -6  -5   64.59    3.90
  10  -6   5   68.19    6.50
  10  -6   5   62.29    5.60
  10   6   5   93.09    7.80
  10   6   5   59.49    4.80
 -10   6  -5   66.09    9.70
 -12  -6  -5  582.14   15.20
  12  -6   5  585.54   18.10
  12  -6   5  632.34   19.90
 -12  -6  -5  568.84   21.70
 -12   6  -5  621.74   25.20
  12   6   5  602.14   24.20
  12   6   5  530.15   15.90
 -14  -6  -5    2.90    4.70
  14  -6   5    2.80    3.40
  14  -6   5   -0.40    3.80
  14   6   5   -1.60    4.10
 -14   6  -5    9.40    7.10
  16  -6   5   19.20    4.20
  16  -6   5   18.80    5.50
 -16  -6  -5   23.60    6.50
 -16   6  -5   24.90    8.00
  16   6   5   14.10    5.80
  18  -6   5    3.40    3.60
 -18  -6  -5    3.20    5.00
  18  -6   5   -2.20    4.40
 -18   6  -5   13.40    7.70
  18   6   5    2.80    5.80
 -23  -7   5   -1.40    5.60
  23  -7  -5    2.40    4.80
 -23   7   5    5.20    9.50
  23   7  -5    0.00    5.50
 -21  -7   5    7.40    5.40
  21  -7  -5    2.30    4.60
  21   7  -5    2.20    5.60
 -21   7   5   16.60    9.70
 -19  -7   5   13.40    5.60
  19  -7  -5   10.40    5.10
  19   7  -5   15.90    6.10
 -19   7   5    9.90    8.50
  17  -7  -5   83.99    8.90
 -17  -7   5   65.49    8.70
 -17   7   5   91.29   13.40
  17   7  -5   79.89    9.00
  15  -7  -5    4.10    4.20
 -15  -7   5   -1.90    4.70
  15   7  -5    0.30    4.10
 -15   7   5   -1.00    7.20
 -13  -7   5   15.80    5.70
  13  -7  -5   18.80    4.70
 -13   7   5   24.30    7.80
  13   7  -5   14.10    4.80
 -11  -7   5  175.08   10.60
  11  -7  -5  176.28    9.40
  11   7  -5  134.59    9.70
 -11   7   5  188.48   13.00
   9  -7  -5 1377.46   35.80
  -9  -7   5 1393.16   36.60
  -9  -7   5 1315.67   31.80
  -9   7   5 1451.05   38.60
   9   7  -5 1303.07   31.30
   9   7  -5 1403.96   36.40
   7  -7  -5 1549.05   38.70
  -7  -7   5 1548.05   39.40
  -7  -7   5 1516.65   36.70
   7   7  -5 1504.85   38.70
   7   7  -5 1505.25   36.20
  -7   7   5 1562.34   34.50
  -7   7   5 1555.44   40.40
  -7   7   5 1518.35   34.30
  -5  -7   5   51.69    6.20
   5  -7  -5   43.70    4.40
   5  -7  -5   37.00    2.90
   5   7  -5   32.70    3.90
  -5   7   5   46.00    6.10
   5   7  -5   41.40    4.20
  -5   7   5   40.50    3.20
  -3  -7   5    2.90    3.40
   3  -7  -5   -2.10    1.70
   3  -7  -5    2.90    2.20
  -3  -7   5    2.10    2.00
  -3   7   5   11.40    3.80
   3   7  -5   -2.10    2.70
   1  -7  -5   43.20    4.60
  -1  -7   5   43.40    4.20
  -1  -7   5   51.09    5.40
   1   7  -5   38.60    5.70
   1  -7   5 1102.79   27.70
  -1  -7  -5 1072.39   28.50
   1  -7   5 1078.29   27.70
  -1  -7  -5 1056.39   28.40
   1   7   5 1073.39   27.40
  -1   7  -5 1061.49   30.70
   3  -7   5  192.18    8.10
  -3  -7  -5  187.78    9.40
   3  -7   5  195.08    8.30
   3   7   5  188.68    8.80
   3   7   5  185.58    7.70
  -3   7  -5  175.78   11.50
   5  -7   5  201.58    8.70
  -5  -7  -5  212.18    7.70
  -5  -7  -5  206.68   10.50
   5  -7   5  210.48    8.50
   5   7   5  210.88    9.80
   5   7   5  191.18    7.40
  -5   7  -5  199.98   12.90
   7  -7   5   63.09    5.60
  -7  -7  -5   54.49    3.90
   7  -7   5   61.49    5.30
  -7  -7  -5   50.79    7.20
  -7   7  -5   58.49    9.40
   7   7   5   58.39    6.40
   9  -7   5  151.98    8.60
  -9  -7  -5  148.39    5.70
   9  -7   5  157.58    7.70
   9   7   5  167.28    9.80
   9   7   5  167.18    7.70
 -11  -7  -5  524.75   20.40
  11  -7   5  549.65   16.60
  11  -7   5  558.94   18.50
 -11  -7  -5  520.85   13.30
  11   7   5  587.74   20.60
  11   7   5  492.95   13.70
 -11   7  -5  552.24   23.80
  13  -7   5   75.89    8.00
 -13  -7  -5   81.09    9.00
  13  -7   5   70.49    6.30
 -13   7  -5   82.79   12.10
  13   7   5   76.99    9.10
  15  -7   5   59.19    6.10
  15  -7   5   52.09    7.20
 -15  -7  -5   63.79    9.50
 -15   7  -5   70.69   11.80
  15   7   5   66.59    9.20
  17  -7   5   18.00    5.50
  17  -7   5   14.80    4.20
 -17  -7  -5   11.80    6.10
  17   7   5   19.40    6.50
 -17   7  -5   13.90    8.00
  22  -8  -5    6.70    6.40
 -22  -8   5   13.00   11.10
  22   8  -5   17.10    7.00
 -22   8   5    2.40   15.30
 -20  -8   5    1.50    5.10
  20  -8  -5    2.40    4.70
 -20   8   5    6.00    9.20
  20   8  -5    1.20    4.80
 -18  -8   5   77.49    9.70
  18  -8  -5   76.69    9.20
  18   8  -5   70.39    9.10
 -18   8   5   68.69   12.40
 -16  -8   5    9.00    5.70
  16  -8  -5    4.40    4.70
  16   8  -5    3.60    4.70
 -16   8   5    2.50    8.00
 -14  -8   5    5.60    4.90
  14  -8  -5    3.40    4.10
 -14   8   5   -2.50    6.40
  14   8  -5   -0.40    3.90
  12  -8  -5   82.69    7.40
 -12  -8   5   80.49    9.00
 -12   8   5   73.89   11.20
  12   8  -5   66.99    7.90
  10  -8  -5   10.50    4.30
 -10  -8   5   11.30    5.40
 -10   8   5   16.80    6.70
   8  -8  -5 1207.28   32.00
  -8  -8   5 1163.28   32.80
   8   8  -5 1183.18   32.20
   8   8  -5 1099.99   28.10
  -8   8   5 1186.28   34.70
  -6  -8   5 1146.19   30.40
   6  -8  -5 1090.19   29.50
   6  -8  -5 1099.59   25.90
   6   8  -5 1114.19   29.50
   6   8  -5 1092.29   27.60
  -6   8   5 1129.29   31.60
  -6   8   5  923.01   28.00
   4  -8  -5  137.59    7.80
  -4  -8   5  136.39    8.70
   4   8  -5  134.89    7.60
  -4   8   5  147.29    9.50
   4   8  -5  152.08    8.00
  -2  -8   5   -0.90    2.10
   2  -8  -5   -1.40    2.40
  -2  -8   5    4.40    3.60
  -2   8   5    3.90    3.50
   2   8  -5   -0.40    2.80
   0  -8   5  235.48    9.60
   0  -8   5  226.98    9.90
   0  -8  -5  239.48   10.30
   0  -8  -5  226.48    9.70
   0   8   5  243.78   10.00
   0   8  -5  215.68   11.70
   2  -8   5   91.69    6.80
  -2  -8  -5   82.29    6.80
  -2  -8  -5   82.29    6.80
   2  -8   5   95.19    6.10
  -2   8  -5   73.69    9.10
  -4  -8  -5   43.30    6.20
   4  -8   5   38.70    4.80
   4  -8   5   46.80    5.60
   4   8   5   31.70    4.60
  -4   8  -5   30.80    6.90
   4   8   5   38.40    4.60
   6  -8   5  153.88    8.30
  -6  -8  -5  159.58   10.00
   6  -8   5  166.18    7.90
   6   8   5  163.88    6.10
   6   8   5  170.98    6.80
   6   8   5  168.48    9.50
  -6   8  -5  162.48   12.70
   8  -8   5   -1.30    3.20
   8  -8   5    0.10    2.80
  -8  -8  -5    0.70    5.70
   8   8   5    1.30    3.60
   8   8   5   -1.00    1.80
  -8   8  -5   -4.20    5.60
  10  -8   5    5.10    4.00
  10  -8   5    1.00    3.20
 -10  -8  -5    1.00    3.80
 -10   8  -5    0.60    6.40
  10   8   5    1.80    3.80
 -12  -8  -5  156.08   11.40
  12  -8   5  169.08   10.30
  12  -8   5  170.88    8.40
 -12   8  -5  178.28   14.90
  12   8   5  182.28   11.90
 -14  -8  -5   23.10    6.50
  14  -8   5   18.10    5.50
  14  -8   5   17.80    4.10
  14   8   5   25.50    6.70
 -14   8  -5   23.00    8.10
  16  -8   5    1.90    4.60
 -16  -8  -5    4.00    5.10
  16  -8   5   -6.30    3.10
  16   8   5    4.40    4.70
 -16   8  -5   13.70    7.90
 -18  -8  -5    7.20    6.00
  18  -8   5    7.00    5.20
 -18   8  -5    9.50    7.50
  18   8   5    0.60    5.60
  21  -9  -5    3.00    5.80
 -21  -9   5   14.10   11.30
  21   9  -5    6.10    5.30
  19  -9  -5   35.30    7.10
 -19  -9   5   49.50    9.10
 -19   9   5   28.60   10.40
  19   9  -5   40.10    8.20
 -17  -9   5    1.60    5.50
  17  -9  -5    3.20    4.90
  17   9  -5    3.80    4.80
 -17   9   5    0.90    8.00
 -15  -9   5   17.40    6.10
  15  -9  -5   16.60    5.30
  15   9  -5   21.90    6.00
 -15   9   5   16.50    9.10
  13  -9  -5   48.20    6.80
 -13  -9   5   40.30    7.20
 -13   9   5   46.90    9.60
  13   9  -5   40.40    6.50
 -11  -9   5   -1.80    4.90
  11  -9  -5    5.30    4.10
 -11   9   5    6.10    7.80
  11   9  -5   -2.90    4.20
  -9  -9   5  315.87    9.40
   9  -9  -5  357.06   14.40
  -9  -9   5  339.17   15.30
  -9   9   5  360.26   17.90
   9   9  -5  319.87    9.50
   9   9  -5  347.37   14.90
  -7  -9   5  929.81   28.30
  -7  -9   5 1039.10   30.00
   7  -9  -5  989.00   24.00
   7  -9  -5 1065.59   29.30
  -7   9   5  998.00   23.80
   7   9  -5 1075.09   29.40
   7   9  -5  989.70   26.00
  -7   9   5 1011.20   32.10
   5  -9  -5  304.37   10.00
   5  -9  -5  295.17   13.10
  -5  -9   5  307.27   13.80
  -5   9   5  309.37   15.30
   5   9  -5  289.67   12.50
  -3  -9   5   39.10    5.10
   3  -9  -5   37.80    5.90
  -3  -9   5   37.80    5.80
   3  -9  -5   42.50    5.10
  -3   9   5   51.19    6.90
   3   9  -5   39.50    5.90
  -1  -9   5  152.18    8.80
  -1  -9   5  143.29    7.80
   1  -9  -5  143.69    8.60
   1  -9  -5  144.09    7.60
  -1   9   5  143.89    9.00
   1   9  -5  135.79    9.70
  -1  -9  -5  194.68   10.00
   1  -9   5  208.38    9.40
   1  -9   5  209.08    9.80
  -1  -9  -5  199.08    9.80
   1   9   5  214.28    9.90
  -1   9  -5  195.98   12.30
   3  -9   5   33.30    4.80
   3  -9   5   25.70    4.60
  -3  -9  -5   31.80    5.40
   3   9   5   25.50    4.60
   3   9   5   35.40    5.50
  -3   9  -5   29.70    7.40
  -5  -9  -5   36.90    6.40
   5  -9   5   34.60    4.70
   5  -9   5   33.10    5.10
   5   9   5   34.40    4.70
  -5   9  -5   33.20    7.50
   5   9   5   31.10    5.20
   7  -9   5  127.09    7.40
  -7  -9  -5  133.29   10.00
   7  -9   5  132.79    8.30
   7   9   5  126.19    6.00
   7   9   5  142.39    9.70
  -7   9  -5  138.29   12.80
   9  -9   5   65.69    7.10
   9  -9   5   58.79    5.90
  -9  -9  -5   65.59    8.40
   9   9   5   65.69    7.50
  -9   9  -5   82.59   11.40
  11  -9   5   12.40    4.90
 -11  -9  -5   12.60    5.30
  11  -9   5   14.40    3.90
 -11   9  -5   21.60    8.20
  11   9   5   18.50    5.30
  13  -9   5   50.79    5.40
  13  -9   5   50.99    6.80
 -13  -9  -5   46.60    8.10
  13   9   5   63.19    9.00
 -13   9  -5   65.09   11.20
 -15  -9  -5    1.40    4.20
  15  -9   5    3.70    4.50
 -15   9  -5    6.50    7.50
  15   9   5    4.00    5.20
 -17  -9  -5   -2.30    4.80
  17  -9   5   -2.60    4.30
 -17   9  -5    3.20    7.10
  17   9   5   -1.20    5.20
  20 -10  -5   -4.90    4.40
 -20 -10   5    6.70    5.80
  20  10  -5    3.70    5.00
 -20  10   5   -3.40    8.50
 -18 -10   5   54.19    8.90
  18 -10  -5   59.99    8.90
  18  10  -5   47.80    8.90
 -18  10   5   55.69   12.70
  16 -10  -5   12.40    5.40
 -16 -10   5   11.50    5.70
  16  10  -5    4.20    5.00
 -16  10   5    4.10    8.20
  14 -10  -5    8.20    5.00
 -14 -10   5   11.00    5.80
 -14  10   5    2.40    8.00
  14  10  -5   16.50    5.30
  12 -10  -5   20.50    5.40
 -12 -10   5   22.20    6.60
 -12  10   5   33.60    9.60
  12  10  -5   18.80    5.20
  10 -10  -5   17.60    4.90
 -10 -10   5   23.30    6.70
  10  10  -5   20.70    5.40
 -10  10   5   15.20    7.80
   8 -10  -5  160.38   10.40
  -8 -10   5  121.79   10.70
  -8 -10   5  129.99    5.90
  -8  10   5  146.49   13.80
   8  10  -5  155.78   10.00
   8  10  -5  152.38    7.00
  -6 -10   5  834.22   25.70
   6 -10  -5  834.12   25.30
   6 -10  -5  799.72   20.80
   6  10  -5  833.62   25.00
  -6  10   5  829.82   27.70
  -6  10   5  759.22   20.40
   4 -10  -5  173.48   10.60
   4 -10  -5  199.28    9.30
  -4 -10   5  185.48   10.70
   4  10  -5  161.18   10.10
  -4  10   5  192.38   12.40
   4  10  -5  202.68   10.00
  -2 -10   5   88.69    7.20
   2 -10  -5   95.09    6.50
   2 -10  -5   88.69    7.70
  -2 -10   5   92.19    8.00
  -2  10   5  102.89    9.30
   2  10  -5   85.19    7.90
   0 -10   5  309.97   12.80
   0 -10  -5  311.77   13.70
   0 -10   5  307.87   12.60
   0 -10  -5  306.97   12.60
   0  10   5  314.97   13.50
   0  10  -5  298.07   14.90
   2 -10   5  242.98   10.90
   2 -10   5  245.38   11.20
  -2 -10  -5  248.48   11.90
  -2 -10  -5  240.28   12.10
   2  10   5  237.18   11.20
  -2  10  -5  257.67   14.70
   4 -10   5   92.59    7.20
  -4 -10  -5   94.79    8.40
   4 -10   5   82.59    7.20
   4  10   5   75.09   10.60
  -4  10  -5  100.39   11.40
   4  10   5   92.49    8.10
   6 -10   5    7.40    3.50
   6 -10   5    4.50    3.50
  -6 -10  -5    4.80    4.70
   6  10   5    2.40    3.70
  -6  10  -5    1.10    6.10
   6  10   5    3.90    3.20
  -8 -10  -5   -2.40    4.50
   8 -10   5    0.70    4.10
   8 -10   5    0.70    3.40
   8  10   5    3.20    4.60
  -8  10  -5    3.10    6.20
  10 -10   5   -0.90    3.30
 -10 -10  -5    1.50    5.50
  10 -10   5    5.80    4.20
 -10  10  -5   -1.40    6.70
  10  10   5   11.20    4.90
  12 -10   5  191.78    8.70
  12 -10   5  231.28   12.50
 -12 -10  -5  196.08   13.40
 -12  10  -5  219.48   17.30
  12  10   5  216.78   13.70
  14 -10   5   18.10    6.00
  14 -10   5    8.30    3.60
 -14 -10  -5   20.40    6.70
  14  10   5   22.80    7.00
 -14  10  -5   34.60   10.50
 -16 -10  -5    9.80    5.20
  16 -10   5   14.90    5.90
  16  10   5   15.50    6.20
 -16  10  -5   16.90    8.10
  19 -11  -5    4.70    5.40
 -19 -11   5    5.00    6.00
 -19  11   5    6.20    9.60
  19  11  -5    9.80    6.20
 -17 -11   5    4.40    6.50
  17 -11  -5    6.70    5.60
  17  11  -5    7.00    5.30
 -17  11   5   -2.80    9.00
 -15 -11   5  160.28   12.70
  15 -11  -5  163.88   12.10
 -15  11   5  138.99   17.10
  15  11  -5  159.18   12.10
  13 -11  -5   17.60    5.70
 -13 -11   5   19.80    6.80
  13  11  -5   13.80    5.30
 -13  11   5   19.60    9.60
 -11 -11   5   20.60    6.30
  11 -11  -5   25.50    5.90
  11  11  -5   18.40    5.60
 -11  11   5   27.30    9.00
   9 -11  -5   -1.90    3.70
  -9 -11   5   -2.60    5.00
   9  11  -5    5.00    4.30
  -9  11   5    1.70    7.20
  -7 -11   5   51.99    7.60
   7 -11  -5   51.49    3.80
   7 -11  -5   59.99    7.20
   7  11  -5   63.39    6.70
   7  11  -5   57.89    7.00
  -5 -11   5    2.30    5.10
   5 -11  -5    0.20    3.80
   5  11  -5    9.00    3.40
  -5  11   5    0.00    6.30
   3 -11  -5    4.40    3.70
  -3 -11   5   -0.90    3.20
  -3 -11   5    4.30    4.60
   3 -11  -5    9.30    3.10
   3  11  -5    2.70    3.80
  -3  11   5    4.80    5.80
   1 -11  -5   91.29    8.20
   1 -11  -5   80.29    7.30
  -1 -11   5   89.39    7.70
  -1 -11   5   91.99    8.20
  -1  11   5   85.49    9.50
   1  11  -5   86.69    9.50
  -1 -11  -5   28.40    5.60
   1 -11   5   29.80    5.10
   1 -11   5   31.80    5.50
  -1 -11  -5   36.10    5.90
  -1  11  -5   34.90    7.40
   1  11   5   32.90    6.30
   3 -11   5   30.60    5.30
   3 -11   5   30.60    5.20
  -3 -11  -5   26.90    5.60
   3  11   5   33.80    5.80
  -3  11  -5   32.70    8.70
   3  11   5   29.30    5.80
   5 -11   5   15.90    4.50
   5 -11   5   16.20    4.50
  -5 -11  -5   18.00    5.60
  -5  11  -5   18.00    7.60
   5  11   5   14.70    5.00
   5  11   5   16.00    4.70
   7 -11   5   33.10    5.60
   7 -11   5   34.10    5.00
  -7 -11  -5   33.30    6.70
   7  11   5   37.70    6.90
   7  11   5   34.10    4.10
  -7  11  -5   31.90    8.80
   9 -11   5   19.20    5.20
   9 -11   5   29.40    4.90
  -9 -11  -5   20.90    6.80
  -9  11  -5   21.20    8.50
   9  11   5   24.40    6.40
 -11 -11  -5   18.50    6.00
  11 -11   5   32.50    6.20
  11 -11   5   27.80    4.60
  11  11   5   35.10    7.10
 -11  11  -5   36.50   10.40
  13 -11   5   55.09    7.70
 -13 -11  -5   49.20    9.50
 -13  11  -5   64.19   17.90
  13  11   5   48.90    8.60
  18 -12  -5   31.50    7.40
 -18 -12   5   32.50    8.10
 -18  12   5   23.30   10.70
  18  12  -5   20.90    6.90
  16 -12  -5   14.30    6.40
 -16 -12   5    9.40    7.00
 -16  12   5    4.20    9.70
  16  12  -5    7.70    5.60
  14 -12  -5   -6.70    4.20
 -14 -12   5   -3.10    5.40
 -14  12   5   -3.60    8.70
  14  12  -5    3.90    4.90
  12 -12  -5    3.10    4.30
 -12 -12   5    9.80    5.90
  12  12  -5    0.80    4.00
 -12  12   5    7.50    9.00
  10 -12  -5    4.10    4.50
 -10 -12   5    2.00    5.00
  10  12  -5    0.00    4.00
 -10  12   5   -4.00    7.70
  -8 -12   5   49.90    8.10
   8 -12  -5   38.20    6.10
   8  12  -5   49.40    7.20
  -8  12   5   40.60   10.10
  -6 -12   5   29.50    6.70
   6 -12  -5   28.10    5.60
   6  12  -5   36.30    6.50
  -6  12   5   39.10    9.40
   4 -12  -5   44.20    5.40
   4 -12  -5   32.10    5.80
  -4  12   5   30.00    8.30
   4  12  -5   38.50    6.30
   4  12  -5   51.49    7.60
   2 -12  -5    6.90    3.50
   2 -12  -5    7.30    4.10
  -2 -12   5    0.60    4.40
  -2 -12   5   -1.00    3.60
   2  12  -5   11.30    4.90
  -2  12   5   -3.10    6.00
   0 -12  -5   18.90    5.40
   0 -12   5   29.20    5.60
   0 -12   5   27.70    5.70
   0 -12  -5   35.40    6.20
   0  12   5   27.60    7.00
   0  12  -5   41.00    7.90
   2 -12   5   38.10    5.90
  -2 -12  -5   38.70    7.40
   2 -12   5   30.10    5.50
   2  12   5   25.80    5.70
  -2  12  -5   35.10    7.90
   2  12   5   31.00    6.60
   4 -12   5   13.40    4.30
  -4 -12  -5   12.70    5.60
   4 -12   5   10.20    4.40
   4  12   5    7.10    4.50
   4  12   5    2.80    4.50
  -4  12  -5    8.70    6.80
   6 -12   5   31.90    4.90
   6 -12   5   30.30    6.10
  -6 -12  -5   32.80    7.10
   6  12   5   33.80    5.10
  -6  12  -5   30.60    8.30
   6  12   5   23.70    5.80
   8 -12   5    2.70    3.20
  -8 -12  -5   -3.60    5.00
   8 -12   5   -3.20    3.70
   8  12   5    0.50    4.80
  -8  12  -5   -2.00    6.70
  10 -12   5   64.79    5.60
  10 -12   5   73.39    9.00
 -10 -12  -5   68.89    9.70
 -10  12  -5   74.69   12.90
  10  12   5   71.69    9.60
 -12 -12  -5    3.40    6.90
  12 -12   5   10.80    5.40
 -12  12  -5   11.60    8.60
 -15 -13   5    9.00    6.70
  15 -13  -5   11.00    5.50
  15  13  -5   -2.80    5.40
 -15  13   5    8.70   10.60
 -13 -13   5   11.30    6.20
  13 -13  -5    1.30    4.60
 -13  13   5   12.30   10.40
  13  13  -5   11.30    5.80
  11 -13  -5    2.70    4.90
 -11 -13   5    6.10    6.10
 -11  13   5   -2.70    9.20
  11  13  -5   -1.50    4.30
   9 -13  -5   25.80    6.20
  -9 -13   5   30.80    7.00
  -9  13   5   47.20   11.10
   9  13  -5   38.90    7.40
  -7 -13   5  184.68   12.70
   7 -13  -5  188.98   12.20
   7 -13  -5  203.38    7.10
   7  13  -5  158.68   11.40
  -7  13   5  172.28   16.50
  -5 -13   5   18.60    6.00
   5 -13  -5   18.30    3.80
   5 -13  -5   16.10    5.40
   5  13  -5   11.30    4.60
  -5  13   5    9.30    8.10
   3 -13  -5   15.10    5.40
  -3 -13   5   21.20    5.70
   3 -13  -5   31.60    5.30
   3  13  -5   35.60    6.80
   3  13  -5   20.70    5.30
   1 -13  -5    9.40    4.60
  -1 -13   5   12.50    4.90
   1 -13  -5   18.30    4.70
  -1  13   5    1.30    6.40
   1  13  -5   18.30    6.30
   1 -13   5   97.89    9.20
  -1 -13  -5   95.89    9.60
   1 -13   5  129.79    9.20
  -1 -13  -5  125.79   10.60
   1  13   5  108.99   11.10
  -1  13  -5  129.49   13.10
  -3 -13  -5    6.70    5.30
   3 -13   5    3.90    4.30
   3 -13   5    1.30    4.20
   3  13   5    4.90    4.80
  -3  13  -5   15.90    7.00
   3  13   5    3.00    5.30
  -5 -13  -5    3.60    5.30
   5 -13   5    1.20    4.20
   5 -13   5    4.90    3.60
  -5  13  -5    1.60    6.40
   5  13   5   -1.20    4.60
   7 -13   5    3.20    4.40
  -7 -13  -5   11.00    5.90
   7 -13   5   14.80    4.00
   7  13   5   10.70    5.80
  -7  13  -5   13.60    7.90
  -9 -13  -5    6.10    5.20
   9 -13   5   11.70    3.00
   9 -13   5    4.10    4.50
   9  13   5    0.80    5.50
  -9  13  -5   14.30    8.10
  11 -13   5   16.90    5.80
 -11 -13  -5   17.40    6.40
 -11  13  -5   27.00    9.20
  11  13   5   17.80    6.30
 -14 -14   5    9.90    6.20
  14 -14  -5   -1.10    5.00
  14  14  -5    5.60    5.60
 -14  14   5    2.70    9.00
  12 -14  -5    0.30    4.80
 -12 -14   5    2.20    5.90
 -12  14   5   15.60   11.00
  12  14  -5   10.60   10.30
 -10 -14   5    9.80    6.40
  10 -14  -5    2.60    4.90
 -10  14   5    8.10   10.20
  10  14  -5   -1.30    4.80
   8 -14  -5  109.19   10.70
  -8 -14   5  106.99   11.20
  -8  14   5  120.69   16.80
   8  14  -5  110.19   10.90
   4 -14  -5   46.10    6.30
   2 -14  -5    8.50    4.70
  -2 -14   5   11.70    5.40
   2 -14  -5   27.30    5.50
   2  14  -5   23.70    7.10
  -2  14   5   11.10    8.20
   2  14  -5   14.50    5.60
   0 -14   5   -1.50    4.40
   0 -14  -5   -2.90    4.10
   0 -14  -5    8.50    5.20
   0 -14   5    6.60    4.80
   0  14  -5   13.90    6.70
   0  14   5   -3.80    6.40
  -2 -14  -5   98.79   10.80
   2 -14   5   90.69    8.60
   2 -14   5   68.29    9.00
  -2  14  -5  130.89   14.60
   2  14   5   90.69   10.80
   2  14   5   71.79    9.40
   4 -14   5    9.60    4.50
  -4 -14  -5    7.50    5.50
   4 -14   5    6.50    4.90
  -4  14  -5   22.10    8.10
   4  14   5   21.30    4.90
   4  14   5    9.00    5.70
   6 -14   5    5.20    4.90
  -6 -14  -5    6.20    5.30
   6 -14   5   21.70    4.40
   6  14   5    8.20    5.70
  -6  14  -5   23.10    8.70
  -8 -14  -5    0.40    4.80
   8 -14   5    3.30    5.00
   8  14   5   -5.40    5.20
  11 -15  -5    7.10    5.10
 -11 -15   5   14.40    6.60
  11  15  -5    3.80    5.50
 -11  15   5    5.40    9.80
   9 -15  -5   -0.40    5.20
  -9 -15   5    9.20    6.30
   9  15  -5   -0.60    9.70
  -9  15   5    4.70    9.80
  -3 -15   5   17.70    6.60
   3 -15  -5    9.00    5.90
  -3  15   5   15.40    8.60
   3  15  -5    1.90    4.90
   1 -15  -5   97.09   11.30
  -1 -15   5   85.99   10.30
   1 -15  -5   56.89    9.00
  -1  15   5   66.09   10.80
   1 -15   5   30.60    7.30
  -1 -15  -5   54.69    9.70
   1 -15   5   41.20    7.50
   1  15   5   40.20    8.60
   1  15   5   39.70   10.90
   3 -15   5   32.00    6.20
  -3 -15  -5   30.40    8.50
   3  15   5    9.00    6.00
  -3  15  -5   27.90    9.50
  -5 -15  -5   14.10    7.30
   5 -15   5    5.80    5.20
  -5  15  -5   26.80    9.60
   5  15   5    0.90    5.70
  -4 -16   5   16.70    7.00
   4 -16  -5    0.90    5.20
   4  16  -5   -0.60    5.30
  -4  16   5    3.90    8.30
  -2 -16   5   78.49   10.70
   0 -16   5   50.39    8.40
   0 -16  -5   45.90   10.10
   0  16   5   34.20    8.30
  26   0  -6  -13.60    4.90
 -24   0   6   27.90    8.80
 -24   0   6   41.90    8.00
  24   0  -6   35.60    8.30
 -22   0   6   61.59    8.80
  22   0  -6   60.89    8.70
 -22   0   6   78.29    8.30
 -20   0   6   86.39   10.10
 -20   0   6  111.39    7.70
  20   0  -6   88.89    9.40
  18   0  -6   -1.60    7.30
 -18   0   6    2.70    3.30
 -18   0   6    3.70    5.10
 -16   0   6 3864.91   89.99
 -16   0   6 3941.11   91.79
  16   0  -6 3965.70   93.19
 -14   0   6 3229.48   74.89
  14   0  -6 3156.38   75.99
 -14   0   6 3220.78   73.99
 -12   0   6    3.60    2.50
 -12   0   6    3.80    2.60
  12   0  -6   -1.40    2.10
 -10   0   6 2495.85   59.39
  10   0  -6 2499.95   59.99
  10   0  -6 2825.32   66.69
   8   0  -6 3431.56   76.89
   8   0  -6 3430.36   76.99
  -8   0   6 3320.37   76.69
  -8   0   6 3462.95   76.29
  -8   0   6 3359.56   77.09
   4   0  -6 4902.71  110.09
  -4   0   6 5032.80  108.79
   4   0   6 1232.58   28.90
  -4   0  -6 1192.18   33.00
   6   0   6 1619.64   39.20
  -6   0  -6 1638.84   41.30
  -6   0  -6 1667.93   41.20
   8   0   6  797.92   22.10
  -8   0  -6  805.42   23.60
  -8   0  -6  819.92   24.00
 -10   0  -6  749.53   23.50
 -10   0  -6  786.62   24.10
  10   0   6  773.62   22.50
 -12   0  -6  164.18   10.90
  12   0   6  155.88    9.20
 -12   0  -6  155.28   10.00
  14   0   6   40.00    6.10
 -14   0  -6   40.60    7.30
 -14   0  -6   25.30    6.80
  16   0   6   24.30    5.70
 -16   0  -6   32.40    7.30
 -16   0  -6   26.10    6.40
  18   0   6   53.99    8.10
 -18   0  -6   84.19   10.30
 -18   0  -6   64.79    9.50
 -20   0  -6   79.59   10.70
  20   0   6   64.29    9.10
  25  -1  -6   51.99    9.90
 -25  -1   6   79.29   10.70
  25   1  -6   44.90   10.00
 -25   1   6   57.49   10.00
  23  -1  -6   61.79    9.50
 -23  -1   6   73.59    9.10
 -23  -1   6   52.19    7.90
 -23   1   6   73.19    8.20
  23   1  -6   63.59    9.80
 -23   1   6   40.60    8.80
  21  -1  -6  103.29   10.30
 -21  -1   6  103.89    9.80
 -21  -1   6  112.89    8.70
 -21   1   6  102.49   11.50
  21   1  -6  107.09   10.40
 -21   1   6  123.69    8.10
  19  -1  -6  770.02   26.00
 -19  -1   6  754.02   24.30
 -19  -1   6  776.82   23.40
 -19   1   6  759.42   21.90
 -19   1   6  785.32   26.20
  19   1  -6  748.23   25.90
  17  -1  -6 2696.53   66.49
 -17  -1   6 2672.63   63.99
 -17  -1   6 2591.94   64.19
 -17   1   6 2586.44   62.39
  17   1  -6 2795.72   67.19
 -17   1   6 2645.64   65.89
  15  -1  -6  245.88   11.20
 -15  -1   6  217.38   10.10
 -15  -1   6  243.68   10.60
 -15   1   6  239.98   12.10
  15   1  -6  246.28   11.50
 -15   1   6  226.68    9.10
 -13  -1   6  365.56   12.50
  13  -1  -6  359.96   13.20
 -13  -1   6  389.66   12.40
 -13   1   6  361.66   11.30
 -13   1   6  371.36   13.30
  13   1  -6  357.66   13.30
  11  -1  -6  743.63   19.30
  11  -1  -6  784.92   21.60
 -11  -1   6  796.32   20.60
  11   1  -6  771.62   21.60
 -11   1   6  779.32   19.70
  -9  -1   6 2815.72   63.09
   9  -1  -6 2794.62   63.59
   9  -1  -6 2700.13   61.89
   9  -1  -6 2803.32   63.69
   9   1  -6 2754.42   62.59
   9   1  -6 2640.44   63.39
  -9   1   6 2748.63   61.89
   7  -1  -6  871.01   21.60
   7  -1  -6  890.21   21.80
  -7  -1   6  860.81   21.60
  -7  -1   6  875.91   21.60
   7  -1  -6  881.31   22.10
  -7  -1   6  844.02   21.20
  -7   1   6  875.81   20.80
   7   1  -6  846.92   21.50
  -7   1   6  751.02   21.20
   7   1  -6  840.12   21.40
   7   1  -6  889.41   21.40
  -5  -1   6 4230.08   92.99
  -5  -1   6 4158.88   94.39
   5  -1  -6 4381.56   93.39
   5   1  -6 4029.00   93.99
  -5   1   6 4177.88   93.39
  -5   1   6 4328.17   94.59
   5   1  -6 4238.98   93.19
   3  -1  -6 1197.38   26.50
  -3  -1   6 1169.28   26.00
  -3  -1   6 1135.99   28.00
  -3  -1   6 1146.49   28.60
   3  -1  -6 1115.79   27.80
   3   1  -6 1168.98   28.10
   3   1  -6 1201.98   28.60
   3   1  -6 1159.48   26.00
  -3   1   6 1154.18   26.50
  -3   1   6 1137.09   28.30
  -3   1   6 1201.78   28.00
  -1  -1   6  228.48    8.00
   1  -1  -6  237.48    8.10
  -1  -1   6  230.88    8.30
   1  -1  -6  248.18    6.20
  -1   1   6  244.08    6.20
  -1   1   6  238.78    8.10
   1   1  -6  237.48    8.00
   1   1  -6  235.88    8.50
  -1   1   6  228.98    8.20
  -1   1   6  232.28    8.00
   1  -1   6 1508.55   36.40
  -1  -1  -6 1490.85   36.60
  -1  -1  -6 1497.65   36.50
   1  -1   6 1543.05   33.50
   1   1   6 1574.84   34.10
  -1   1  -6 1494.65   33.50
  -1   1  -6 1545.55   37.30
   1   1   6 1384.06   36.20
   1   1   6 1543.35   34.20
  -3  -1  -6 1673.93   37.30
  -3  -1  -6 1595.94   39.40
  -3  -1  -6 1537.25   40.90
   3  -1   6 1627.74   36.90
  -3   1  -6 1591.04   36.80
   3   1   6 1676.03   37.50
   5  -1   6 5191.88  115.89
  -5  -1  -6 5085.79  115.79
   5  -1   6 5288.67  118.19
  -5  -1  -6 5440.66  118.59
   5   1   6 5319.57  116.49
  -5   1  -6 4969.40  115.59
  -5   1  -6 5266.47  119.19
   7  -1   6    4.80    2.00
  -7  -1  -6    3.10    2.80
  -7  -1  -6    3.40    2.70
  -7   1  -6    5.20    2.60
  -7   1  -6    1.60    3.30
   7   1   6    7.40    2.50
   9  -1   6   11.20    3.00
  -9  -1  -6   11.30    3.80
  -9  -1  -6    8.50    3.40
   9   1   6   17.30    3.50
  -9   1  -6    8.80    3.40
  -9   1  -6    9.40    4.60
  11  -1   6  213.88    9.90
 -11  -1  -6  203.38   11.00
 -11  -1  -6  211.88   11.20
  11   1   6  212.88   10.30
 -11   1  -6  213.08   12.20
 -11   1  -6  196.68   10.60
 -13  -1  -6  249.08   13.00
  13  -1   6  241.98   11.70
 -13  -1  -6  261.67   13.20
 -13   1  -6  251.77   12.50
  13   1   6  261.17   12.30
 -13   1  -6  247.58   14.00
  15  -1   6  121.59   10.40
 -15  -1  -6  106.89   10.10
 -15  -1  -6  106.69    9.80
  15   1   6  115.59   11.20
 -15   1  -6  118.69   13.60
 -15   1  -6  108.79   10.00
  17  -1   6   38.50    7.00
 -17  -1  -6   35.10    7.40
 -17   1  -6   51.59    9.00
  17   1   6   32.20    6.70
 -17   1  -6   39.60    7.70
  19  -1   6   -8.20    4.40
 -19  -1  -6    3.70    5.90
  19  -1   6   -7.00    4.50
  19   1   6    1.90    4.80
  26  -2  -6    1.40    5.70
 -26  -2   6   29.70    7.30
 -26   2   6   24.80    8.70
  26   2  -6    7.80    6.40
  24  -2  -6   36.20    7.90
 -24  -2   6   55.19    9.10
 -24   2   6   41.10    9.50
  24   2  -6   35.80    7.60
  22  -2  -6   59.19    8.60
 -22  -2   6   63.29    8.50
 -22  -2   6   71.19    8.30
  22   2  -6   45.90    8.00
 -22   2   6   43.60    9.30
 -20  -2   6  123.19    9.30
 -20  -2   6  104.59    8.90
  20  -2  -6  119.09   10.30
 -20   2   6  109.29   12.10
  20   2  -6  112.59   10.50
 -20   2   6  133.29    7.60
 -18  -2   6  938.51   27.40
  18  -2  -6 1013.30   30.90
 -18  -2   6  972.70   28.40
 -18   2   6  949.60   25.40
 -18   2   6  983.50   31.10
  18   2  -6 1006.40   33.20
  16  -2  -6  679.83   22.50
 -16  -2   6  718.03   21.00
 -16  -2   6  682.03   21.50
 -16   2   6  670.43   23.40
 -16   2   6  635.44   18.40
  16   2  -6  737.83   23.10
  14  -2  -6  308.77    9.90
 -14  -2   6  340.67   11.40
 -14  -2   6  345.57   12.70
  14  -2  -6  343.07   13.20
 -14   2   6  322.07   10.10
  14   2  -6  330.37   13.30
 -14   2   6  340.77   13.80
  12  -2  -6  223.88    9.50
 -12  -2   6  224.98    8.10
 -12  -2   6  214.98    7.60
  12  -2  -6  216.48    7.10
 -12  -2   6  237.38    9.60
  12   2  -6  228.38    9.80
 -12   2   6  222.18   10.00
 -12   2   6  221.08    7.30
  10  -2  -6 2427.26   54.99
  10  -2  -6 2486.55   57.59
 -10  -2   6 2352.86   55.79
  10   2  -6 2371.66   57.79
 -10   2   6 2501.65   57.89
  10   2  -6 2484.05   55.89
 -10   2   6 2500.25   55.09
   6  -2  -6  625.44   15.90
  -6  -2   6  591.74   15.40
   6  -2  -6  614.54   15.30
  -6  -2   6  615.94   16.40
   6  -2  -6  612.64   16.70
  -6   2   6  570.34   15.80
   6   2  -6  603.14   15.70
   6   2  -6  592.54   15.80
  -6   2   6  636.04   15.20
  -4  -2   6 3921.61   85.69
  -4  -2   6 3761.92   87.49
   4  -2  -6 3948.30   86.29
  -4  -2   6 3877.61   87.19
  -4   2   6 3980.70   86.79
   4   2  -6 3844.42   87.49
   4   2  -6 3922.61   85.89
  -4   2   6 3768.82   87.59
   4   2  -6 3946.61   87.49
  -4   2   6 3959.40   86.49
   2  -2  -6   27.60    2.70
  -2  -2   6   27.10    2.70
  -2  -2   6   28.80    2.90
   2  -2  -6   29.00    1.90
   2   2  -6   29.30    1.40
  -2   2   6   27.00    2.60
  -2   2   6   33.60    2.60
  -2   2   6   30.40    2.70
   2   2  -6   25.90    2.90
  -2   2   6   28.40    1.90
   2   2  -6   28.10    1.40
   2   2  -6   27.10    2.50
   0  -2   6 1549.84   33.90
   0  -2  -6 1572.64   35.00
   0  -2   6 1541.05   36.60
   0  -2  -6 1517.85   36.30
   0  -2  -6 1485.25   36.70
   0   2   6 1548.95   34.90
   0   2  -6 1472.75   37.50
   0   2  -6 1551.64   34.00
   0   2   6 1516.95   36.70
  -2  -2  -6   32.40    3.70
  -2  -2  -6   22.40    3.90
   2  -2   6   29.10    3.60
   2  -2   6   37.90    2.20
  -2   2  -6   31.30    2.10
   2   2   6   26.50    3.30
   2   2   6   32.00    2.60
  -2   2  -6   33.80    5.20
  -6  -2  -6   56.39    8.00
  -6  -2  -6   53.69    5.40
   6  -2   6   53.59    3.90
   6  -2   6   43.30    5.00
  -6   2  -6   49.80    6.60
   8  -2   6   74.29    6.00
  -8  -2  -6   69.99    6.40
  -8  -2  -6   69.39    5.90
   8  -2   6   80.19    5.20
   8   2   6   76.19    5.60
  -8   2  -6   70.89    7.70
  10  -2   6   20.90    3.90
 -10  -2  -6   17.70    5.00
 -10  -2  -6   18.50    4.10
  10  -2   6   14.80    4.00
  10   2   6   28.80    4.50
 -10   2  -6   15.20    5.80
  12  -2   6   81.49    6.80
 -12  -2  -6   70.29    7.50
 -12  -2  -6   64.29    7.20
  12  -2   6   70.59    7.00
 -12   2  -6   79.79    9.60
  12   2   6   67.09    7.00
  14  -2   6   64.39    7.10
 -14  -2  -6   74.19    8.50
 -14  -2  -6   73.79    8.30
  14  -2   6   69.49    7.50
  14   2   6   63.89    7.50
 -14   2  -6   84.49   17.00
  16  -2   6   38.70    6.60
 -16  -2  -6   34.60    7.50
 -16  -2  -6   44.00    7.60
  16  -2   6   34.60    6.50
  16   2   6   34.90    6.90
 -16   2  -6   42.30    8.30
 -18  -2  -6   -7.10    4.90
  18  -2   6   -1.30    4.20
 -18  -2  -6   24.10    6.40
  18  -2   6    6.20    5.30
 -18   2  -6   11.50    7.10
  18   2   6    0.30    4.80
 -20  -2  -6   10.60    7.00
  20  -2   6    9.80    5.90
  20   2   6   12.40    6.50
 -25  -3   6   11.80    6.20
  25  -3  -6    1.00    5.80
  25   3  -6    5.10    6.40
 -25   3   6   10.80    8.20
  23  -3  -6   97.39   10.70
 -23  -3   6  130.99   11.70
  23   3  -6  113.09   11.80
 -23   3   6  101.09   14.10
 -23   3   6  153.08    7.30
  21  -3  -6  105.89   10.50
 -21  -3   6  106.89    7.70
 -21  -3   6  119.39    9.90
 -21   3   6  104.29   13.00
  21   3  -6  109.39   10.80
 -19  -3   6   31.90    8.30
 -19  -3   6   37.50    6.70
  19  -3  -6   38.30    7.00
  19   3  -6   39.70    7.60
 -19   3   6   35.30    8.30
 -19   3   6   48.20    5.80
 -17  -3   6  466.85   15.20
 -17  -3   6  486.05   17.70
  17  -3  -6  455.75   13.70
  17  -3  -6  483.95   18.30
 -17   3   6  456.85   19.60
 -17   3   6  474.05   13.50
  17   3  -6  524.65   19.20
 -15  -3   6   18.80    3.80
  15  -3  -6   11.70    4.50
 -15  -3   6   12.50    4.40
 -15  -3   6   18.00    2.80
  15  -3  -6   18.30    2.60
  15   3  -6   15.60    4.20
 -15   3   6   18.10    2.50
 -15   3   6   11.30    5.70
 -13  -3   6  939.41   23.40
 -13  -3   6  948.41   26.10
  13  -3  -6  913.41   22.10
  13  -3  -6  947.11   26.30
 -13  -3   6  904.01   23.10
 -13   3   6  948.01   27.10
 -13   3   6  906.81   22.10
  13   3  -6  921.51   26.60
 -11  -3   6  459.45   14.80
 -11  -3   6  436.36   12.50
  11  -3  -6  464.35   14.70
  11  -3  -6  440.86   11.40
  11   3  -6  453.45   12.50
  11   3  -6  443.96   14.80
 -11   3   6  447.06   11.40
 -11   3   6  458.85   15.40
   9  -3  -6  127.39    4.30
  -9  -3   6  128.59    7.00
   9  -3  -6  131.79    6.40
  -9  -3   6  129.09    5.30
   9   3  -6  116.59    6.60
  -9   3   6  130.39    4.40
  -9   3   6  121.59    7.10
   9   3  -6  134.69    5.10
   5  -3  -6 2137.39   48.80
   5  -3  -6 2107.09   49.70
  -5  -3   6 2154.88   48.30
   5   3  -6 2162.18   48.50
  -5   3   6 2128.59   48.90
   5   3  -6 2097.49   49.20
  -5   3   6 2079.29   48.10
  -5   3   6 2119.99   48.20
  -3  -3   6 4536.55  100.19
  -3  -3   6 4285.67  100.69
   3  -3  -6 4522.25   99.79
   3   3  -6 4504.55   98.49
  -3   3   6 4482.55   99.59
   3   3  -6 4577.74   98.69
  -3   3   6 4470.95   99.29
   3   3  -6 4445.96  100.89
   1  -3  -6  732.23   18.10
  -1  -3   6  732.83   17.20
   1  -3  -6  733.43   18.90
  -1  -3   6  734.53   19.10
   1  -3  -6  739.43   19.20
   1   3  -6  727.63   17.10
  -1   3   6  698.13   19.20
  -1   3   6  698.33   17.90
   1   3  -6  722.53   20.10
  -1   3   6  728.43   20.00
   1  -3   6  282.67    9.50
  -1  -3  -6  283.27    9.10
  -1  -3  -6  260.97   10.70
   1  -3   6  287.07    7.60
   1   3   6  266.47    9.30
  -1   3  -6  277.07    7.70
   1   3   6  280.27    8.40
  -1   3  -6  276.97   11.00
   1   3   6  284.47    8.60
   5  -3   6  151.28    6.20
  -5  -3  -6  149.39    7.00
   5  -3   6  153.88    7.50
  -5  -3  -6  168.38    8.40
  -5   3  -6  165.08    9.80
   5   3   6  141.89    8.20
  -5   3  -6  149.29    6.10
  -7  -3  -6  180.28    9.20
  -7  -3  -6  154.88    8.50
   7  -3   6  167.98    8.20
   7  -3   6  167.58    7.30
   7   3   6  159.08    7.90
  -7   3  -6  174.38   10.60
  -9  -3  -6   44.00    4.90
  -9  -3  -6   36.40    5.40
   9  -3   6   51.19    4.80
   9  -3   6   46.40    5.30
  -9   3  -6   34.90    6.60
   9   3   6   47.40    5.40
  11  -3   6   21.00    4.60
 -11  -3  -6   25.50    4.40
 -11  -3  -6   12.60    4.50
  11  -3   6   19.90    4.10
 -11   3  -6   15.00    6.00
  11   3   6   15.30    4.10
  13  -3   6    1.10    3.40
 -13  -3  -6   -0.60    3.80
  13  -3   6    0.80    3.20
 -13  -3  -6    1.30    3.30
  13   3   6    0.80    3.40
 -15  -3  -6    7.10    4.10
 -15  -3  -6    1.50    4.30
  15  -3   6   -2.90    3.50
 -15   3  -6    3.00    5.60
  15   3   6   -0.40    4.00
  17  -3   6   18.20    5.40
 -17  -3  -6   13.40    5.90
  17  -3   6   11.00    5.10
 -17   3  -6   23.70    8.10
  17   3   6    8.90    5.50
  19  -3   6    6.80    5.30
 -19  -3  -6   -4.20    5.20
  19  -3   6    0.90    4.80
  19   3   6   -2.80    5.00
 -19   3  -6    5.20    6.20
  24  -4  -6    6.50    5.40
 -24  -4   6   26.20    7.60
  24   4  -6    5.30    5.50
 -24   4   6   16.70    8.90
  22  -4  -6    9.70    5.10
 -22  -4   6    9.70    5.20
  22   4  -6    1.60    5.10
 -22   4   6    0.00    7.60
 -20  -4   6   27.50    5.80
 -20  -4   6   55.39    4.80
  20  -4  -6   31.90    6.50
 -20   4   6   30.90    8.70
 -20   4   6   43.90    3.10
  20   4  -6   35.00    7.90
  18  -4  -6  246.28   13.30
 -18  -4   6  272.47   13.30
 -18  -4   6  258.57    9.70
 -18   4   6  258.37    7.90
 -18   4   6  258.87   16.20
  18   4  -6  277.97   14.40
 -16  -4   6   -0.20    3.90
 -16  -4   6    3.50    2.70
  16  -4  -6   -0.20    1.10
  16  -4  -6   -6.60    3.30
 -16   4   6    0.60    1.20
  16   4  -6   -1.80    3.50
 -16   4   6    5.80    6.00
  14  -4  -6   -1.90    2.80
 -14  -4   6   -1.00    3.80
 -14  -4   6   -1.60    2.30
 -14   4   6    0.40    5.00
  14   4  -6   -1.70    2.80
 -12  -4   6    7.00    2.00
  12  -4  -6    4.90    3.20
 -12  -4   6    7.40    4.10
 -12  -4   6    6.60    1.90
 -12   4   6   11.50    5.00
  12   4  -6    5.10    2.70
 -10  -4   6 1723.63   42.70
  10  -4  -6 1746.73   42.50
 -10  -4   6 1653.03   41.10
 -10   4   6 1718.73   43.50
  10   4  -6 1739.53   39.70
  10   4  -6 1807.92   43.00
 -10   4   6 1717.73   38.10
 -10   4   6 1708.93   38.20
   8  -4  -6  426.66   13.30
  -8  -4   6  402.56   12.80
  -8  -4   6  441.06   14.00
   8   4  -6  408.36   11.60
  -8   4   6  415.06   14.10
  -8   4   6  416.46   10.50
  -8   4   6  469.55   10.50
   8   4  -6  420.16   13.40
  -6  -4   6   20.60    2.70
  -6  -4   6   13.00    3.00
   6   4  -6   14.00    2.50
  -6   4   6   16.00    1.90
   6   4  -6   18.00    2.50
  -6   4   6   16.70    1.90
   4  -4  -6  443.36   12.40
   4  -4  -6  426.96   12.00
  -4  -4   6  461.45   14.20
   4  -4  -6  387.46   13.30
   4   4  -6  416.56   13.00
  -4   4   6  436.06   11.80
   4   4  -6  437.46   11.70
   4   4  -6  436.66   12.00
  -2  -4   6 1369.56   36.40
   2  -4  -6 1498.85   35.30
   2  -4  -6 1500.45   34.80
   2  -4  -6 1471.65   35.10
  -2  -4   6 1488.45   33.90
  -2   4   6 1439.36   34.80
   2   4  -6 1471.45   36.40
   0  -4   6    6.80    2.30
   0  -4  -6    5.30    2.00
   0  -4   6    9.20    1.60
   0  -4  -6    8.20    1.80
   0  -4  -6    8.00    2.00
   0   4  -6   12.50    2.00
   0   4  -6    5.40    3.20
  -2  -4  -6  948.61   25.20
  -2  -4  -6  933.31   23.70
   2  -4   6  941.51   22.70
  -2   4  -6  909.41   22.80
   2   4   6  961.40   23.90
  -2   4  -6  949.90   26.70
   4  -4   6 6458.05  149.59
  -4  -4  -6 6780.92  149.49
   4  -4   6 6763.42  146.39
  -4  -4  -6 6673.63  146.89
  -4   4  -6 6551.94  150.98
  -4   4  -6 6547.15  146.79
   6  -4   6  270.87   10.30
  -6  -4  -6  263.77    9.50
  -6  -4  -6  272.67   11.60
  -6   4  -6  261.87   13.00
   6   4   6  272.77   10.50
   8  -4   6  778.42   22.50
   8  -4   6  775.72   21.60
  -8  -4  -6  811.02   21.90
  -8  -4  -6  776.02   24.30
  -8   4  -6  828.62   26.60
   8   4   6  796.52   23.20
 -10  -4  -6  246.38   12.40
  10  -4   6  252.87   10.80
  10  -4   6  246.78   10.40
  10   4   6  259.17   11.70
 -10   4  -6  248.28   14.30
 -12  -4  -6  283.87   14.20
  12  -4   6  274.07   12.00
 -12  -4  -6  283.87   11.30
  12  -4   6  301.07   12.30
  12   4   6  280.37   13.40
 -12   4  -6  287.87   19.60
 -14  -4  -6    3.40    4.40
  14  -4   6    5.60    3.80
  14  -4   6    8.70    4.00
 -14  -4  -6   19.60    4.40
 -14   4  -6   12.60    6.70
  14   4   6    6.00    4.60
 -16  -4  -6   52.49    8.60
  16  -4   6   54.49    7.10
  16  -4   6   63.79    8.20
  16   4   6   38.50    7.50
 -16   4  -6   63.49   10.40
  25  -5  -6    8.00    5.80
 -25  -5   6   23.50    7.70
 -25   5   6   10.10    8.90
  25   5  -6    7.80    6.30
 -23  -5   6   17.80    6.10
  23  -5  -6   11.80    5.90
 -23   5   6    9.80    9.20
  23   5  -6    4.70    5.90
  21  -5  -6   30.40    7.10
 -21  -5   6   45.60    7.60
  21   5  -6   30.40    7.30
 -21   5   6   43.70   10.00
  19  -5  -6   44.40    7.40
 -19  -5   6   40.20    7.40
 -19   5   6   39.00    9.60
  19   5  -6   35.20    7.60
  17  -5  -6   96.89    9.00
  17   5  -6  106.89    9.50
 -15  -5   6  113.19    9.10
  15  -5  -6   99.09    8.20
 -15  -5   6  108.29    4.70
  15   5  -6  112.69    8.60
 -15   5   6  115.79   11.10
  13  -5  -6    5.80    3.10
 -13  -5   6    6.60    1.90
 -13  -5   6   10.70    1.80
 -13  -5   6    6.00    4.80
  13   5  -6    3.70    3.50
 -13   5   6   11.10    6.10
 -11  -5   6  102.39    8.10
  11  -5  -6   89.89    6.50
 -11  -5   6   97.69    4.30
 -11   5   6   95.69    8.70
  11   5  -6   95.09    4.00
  11   5  -6  107.09    7.00
  -9  -5   6   42.60    5.90
   9  -5  -6   36.50    4.40
  -9   5   6   30.70    4.80
   9   5  -6   35.90    4.10
   9   5  -6   35.60    2.60
  -7  -5   6 1058.39   27.50
   7  -5  -6 1130.19   28.60
  -7  -5   6 1144.69   29.30
  -7   5   6 1109.79   29.60
   7   5  -6 1124.29   30.20
  -7   5   6 1152.98   25.80
  -7   5   6 1101.19   25.60
   7   5  -6 1104.89   27.20
  -5  -5   6 1747.13   43.30
  -5  -5   6 1820.02   43.70
   5  -5  -6 1809.12   41.80
   5  -5  -6 1756.62   43.00
  -5   5   6 1877.91   44.40
   5   5  -6 1808.72   43.20
   5   5  -6 1865.41   42.90
  -3  -5   6 6068.69  134.29
   3  -5  -6 5916.01  133.39
   3   5  -6 6182.58  133.29
   3   5  -6 6038.50  134.99
  -3   5   6 5887.21  133.09
   1  -5  -6  692.83   18.60
  -1  -5   6  685.03   17.60
   1  -5  -6  693.63   18.60
   1  -5  -6  671.03   18.70
   1   5  -6  677.93   17.40
  -1  -5  -6  395.46   12.90
  -1  -5  -6  388.96   13.30
  -1  -5  -6  375.76   11.60
   1  -5   6  399.56   11.20
  -1   5  -6  374.86   11.00
  -1   5  -6  382.26   14.30
  -3  -5  -6  320.87   10.30
   3  -5   6  320.77   11.30
   3  -5   6  330.17   10.10
  -3  -5  -6  332.27   12.30
  -3   5  -6  338.47   14.00
   3   5   6  330.17   11.20
   5  -5   6   96.19    5.90
  -5  -5  -6   97.89    5.00
   5  -5   6   96.39    5.30
  -5  -5  -6   94.19    7.00
  -5   5  -6  104.69    9.00
   5   5   6   97.09    6.20
   7  -5   6   17.40    3.40
  -7  -5  -6   18.60    2.90
   7  -5   6   16.50    3.40
  -7  -5  -6    6.80    3.70
  -7   5  -6   12.50    6.00
   7   5   6   19.30    4.10
   9  -5   6    4.50    3.00
  -9  -5  -6    5.50    2.30
   9  -5   6    7.20    2.90
  -9  -5  -6    0.10    3.50
  -9   5  -6    1.30    5.00
   9   5   6    3.30    3.30
  11  -5   6  328.07   12.80
 -11  -5  -6  315.77   15.00
  11  -5   6  317.17   12.60
  11   5   6  350.76   14.60
 -11   5  -6  318.27   17.60
  13  -5   6  549.65   18.40
 -13  -5  -6  530.95   21.10
  13  -5   6  566.24   19.00
  13   5   6  540.45   20.70
 -13   5  -6  545.45   23.70
  15  -5   6  110.89    8.40
  15  -5   6  118.19    9.50
 -15  -5  -6  110.39   10.70
  15   5   6  116.69   10.60
 -15   5  -6  128.39   13.70
 -19  -5  -6    3.80    5.40
  19  -5   6    1.70    5.10
  19  -5   6    1.60    4.30
 -19   5  -6   16.40    7.70
  19   5   6    0.30    4.90
  24  -6  -6   -1.70    4.90
 -24  -6   6    2.70    5.60
  24   6  -6    3.40    6.00
 -24   6   6   -0.50    8.90
 -22  -6   6   40.30    7.60
  22  -6  -6   59.79    8.90
  22   6  -6   35.50    7.70
 -22   6   6   48.90   11.80
  20  -6  -6    8.70    5.00
 -20  -6   6   21.40    6.20
  20   6  -6    9.50    5.70
 -20   6   6    2.90    8.30
 -18  -6   6   17.40    5.40
  18  -6  -6    9.30    4.70
 -18   6   6   31.80    9.10
  18   6  -6   12.40    5.20
  16  -6  -6  149.59   10.20
 -16  -6   6  162.38   11.40
  16   6  -6  160.58   10.80
 -16   6   6  166.58   13.80
 -14  -6   6   23.70    6.00
  14  -6  -6   19.40    5.00
 -14   6   6   26.80    7.30
  14   6  -6   17.50    4.80
 -12  -6   6    4.20    1.80
  12  -6  -6    0.20    2.90
 -12  -6   6    0.30    1.20
 -12  -6   6   -3.00    3.90
 -12   6   6    4.00    5.70
  12   6  -6   -4.10    3.10
 -10  -6   6    8.30    4.90
 -10  -6   6    6.00    2.30
  10  -6  -6    0.00    2.70
 -10   6   6    1.40    4.50
  10   6  -6   -0.10    2.60
  10   6  -6    4.20    1.30
  -8  -6   6  579.44   16.30
  -8  -6   6  613.14   18.80
   8  -6  -6  607.14   17.90
  -8   6   6  571.84   13.60
   8   6  -6  617.24   18.00
   8   6  -6  573.34   15.50
  -8   6   6  587.74   19.10
  -6  -6   6 2171.68   51.49
  -6  -6   6 2036.80   50.29
   6  -6  -6 2174.88   50.79
  -6   6   6 2149.39   51.89
  -6   6   6 2069.09   47.90
   6   6  -6 2119.29   49.90
   6   6  -6 2148.29   50.49
  -4  -6   6   65.39    5.90
   4  -6  -6   65.19    4.80
   4  -6  -6   55.69    3.80
   4   6  -6   55.59    4.80
  -4   6   6   61.19    3.70
   4   6  -6   62.99    4.30
  -2  -6   6    0.70    2.70
   2  -6  -6   -0.80    1.70
   2  -6  -6    0.90    2.60
  -2  -6   6    3.90    1.80
   2  -6  -6    3.40    2.00
   2   6  -6   -0.60    2.50
   0  -6  -6  251.67    9.50
   0  -6   6  255.67    8.60
   0  -6   6  243.58    9.50
   0  -6  -6  240.18    9.50
   0   6  -6  229.18   11.00
   2  -6   6  331.27   11.20
  -2  -6  -6  334.37   10.60
  -2  -6  -6  308.67   11.90
  -2   6  -6  300.67   13.60
   2   6   6  332.97   11.50
  -4  -6  -6  947.31   23.90
  -4  -6  -6  938.41   26.80
   4  -6   6  947.91   24.40
   4  -6   6  950.30   24.90
   4   6   6  950.20   25.80
  -4   6  -6  938.41   29.00
   6  -6   6  122.09    6.50
   6  -6   6  132.59    6.90
  -6  -6  -6  114.39    8.20
  -6  -6  -6  127.59    5.70
  -6   6  -6  109.09   10.40
   6   6   6  121.09    7.70
   8  -6   6   39.30    4.70
   8  -6   6   44.10    5.00
  -8  -6  -6   41.30    3.60
  -8  -6  -6   51.99    7.30
  -8   6  -6   37.60    7.80
   8   6   6   38.30    5.50
  10  -6   6  189.78    9.40
  10  -6   6  181.98    9.00
 -10  -6  -6  175.98   11.30
 -10  -6  -6  178.28    7.10
 -10   6  -6  192.58   14.00
  10   6   6  185.28   10.70
 -12  -6  -6  711.63   18.90
 -12  -6  -6  728.73   25.60
  12  -6   6  732.43   21.80
  12  -6   6  738.33   22.80
 -12   6  -6  704.33   27.80
  12   6   6  746.33   24.80
  14  -6   6   47.60    6.30
 -14  -6  -6   32.70    6.90
  14  -6   6   37.90    6.10
  14   6   6   36.90    7.00
 -14   6  -6   46.00    9.20
  16  -6   6   -0.30    4.30
 -16  -6  -6    3.60    5.10
  16  -6   6    2.10    3.40
 -16   6  -6   13.00    7.30
  16   6   6    0.50    4.60
 -18  -6  -6    2.60    6.40
  18  -6   6    2.50    6.40
  18  -6   6    5.70    5.00
 -18   6  -6    3.60    6.70
  18   6   6   -0.10    5.10
 -23  -7   6   10.80    6.50
  23  -7  -6    8.20    5.50
  23   7  -6    0.10    5.60
 -23   7   6    6.80    8.80
 -21  -7   6    4.90    5.10
  21  -7  -6   -1.30    4.70
  21   7  -6   -0.10    5.10
 -21   7   6    2.50    8.80
  19  -7  -6   19.00    5.80
 -19  -7   6   17.50    6.30
 -19   7   6   11.40    8.90
  19   7  -6   11.60    5.80
  17  -7  -6  196.78   11.80
 -17  -7   6  190.08   12.50
 -17   7   6  185.48   15.90
  17   7  -6  199.88   12.30
  15  -7  -6  265.97   13.00
 -15  -7   6  281.27   14.20
  15   7  -6  248.88   13.20
 -15   7   6  272.17   16.50
  13  -7  -6   16.00    4.30
 -13  -7   6   11.00    5.20
  13   7  -6    7.00    4.10
 -13   7   6   23.10    7.50
 -11  -7   6  136.19    9.80
 -11  -7   6  115.29    4.80
  11  -7  -6  123.09    8.00
 -11   7   6  149.39   11.60
  11   7  -6  113.59    8.80
  11   7  -6  113.29    3.90
   9  -7  -6  128.09    7.80
  -9  -7   6  123.19    9.40
  -9   7   6  134.09   10.30
   9   7  -6  100.39    5.00
   9   7  -6  113.89    7.80
  -7  -7   6 1276.67   33.30
   7  -7  -6 1371.36   34.70
  -7  -7   6 1365.86   35.40
   7   7  -6 1323.97   32.80
  -7   7   6 1384.56   31.10
  -7   7   6 1284.67   30.60
   7   7  -6 1366.26   34.60
  -7   7   6 1368.16   36.20
  -5  -7   6  483.05   16.00
   5  -7  -6  469.05   15.20
   5  -7  -6  466.25   13.20
   5   7  -6  465.95   14.70
  -5   7   6  496.15   16.40
  -5   7   6  460.35   12.90
   5   7  -6  490.05   14.80
  -3  -7   6   60.99    4.70
  -3  -7   6   62.89    6.20
   3  -7  -6   64.99    4.40
   3  -7  -6   62.89    5.00
  -3   7   6   66.19    5.90
   3   7  -6   57.79    5.50
   1  -7  -6   31.60    4.20
  -1  -7   6   24.90    3.40
   1  -7  -6   26.50    3.80
  -1  -7   6   22.80    4.30
  -1   7   6   23.30    3.80
   1   7  -6   19.00    4.50
  -1  -7  -6   12.10    3.10
  -1  -7  -6   10.70    3.60
   1  -7   6   23.80    4.10
   1  -7   6   19.20    3.10
  -1   7  -6   19.30    5.30
   3  -7   6   92.39    6.40
  -3  -7  -6   90.29    5.60
  -3  -7  -6   80.59    6.70
   3  -7   6   77.49    5.40
  -3   7  -6   71.09    8.80
   3   7   6   82.69    6.10
  -5  -7  -6  185.78   10.10
   5  -7   6  192.08    8.60
  -5  -7  -6  192.48    7.60
   5  -7   6  183.78    8.30
   5   7   6  194.58    9.60
  -5   7  -6  171.28   12.30
  -7  -7  -6    7.90    4.00
  -7  -7  -6   20.40    3.00
   7  -7   6   22.20    4.00
   7  -7   6   22.20    4.00
   7   7   6   21.00    4.60
  -7   7  -6   13.30    6.70
  -9  -7  -6   58.19    4.40
   9  -7   6   63.99    6.10
   9  -7   6   68.49    6.00
  -9  -7  -6   59.29    7.60
   9   7   6   70.79    7.40
  -9   7  -6   70.49   10.10
 -11  -7  -6   10.30    4.90
  11  -7   6    8.00    3.80
  11  -7   6   -2.40    3.80
 -11  -7  -6    3.50    2.30
  11   7   6   -3.40    2.90
  11   7   6   -1.30    4.10
 -11   7  -6    5.10    6.20
  13  -7   6   71.79    6.70
  13  -7   6   59.79    7.60
 -13  -7  -6   79.49    9.30
  13   7   6   84.29    9.10
 -13   7  -6   85.89   12.00
  15  -7   6    7.80    4.80
 -15  -7  -6    4.50    4.80
  15  -7   6    1.70    3.50
  15   7   6    3.70    4.80
 -15   7  -6    3.40    6.60
  17  -7   6    0.00    4.30
  17  -7   6   -5.00    3.50
  17   7   6   -0.90    4.80
 -17   7  -6    5.60    6.90
 -22  -8   6   -7.20    4.80
  22  -8  -6    0.90    6.40
 -22   8   6   -1.40    9.70
  22   8  -6    3.40    7.50
  20  -8  -6    3.00    5.30
 -20  -8   6    3.70    5.70
 -20   8   6   -2.20    8.80
  20   8  -6   -1.40    5.30
 -18  -8   6    2.30    5.30
  18  -8  -6   -2.30    4.00
 -18   8   6    0.10    7.70
  18   8  -6    5.80    4.80
  16  -8  -6    1.80    4.60
 -16  -8   6    5.50    5.50
 -16   8   6    3.30    8.10
  16   8  -6    2.30    4.20
 -14  -8   6   30.70    6.40
  14  -8  -6   34.20    5.90
  14   8  -6   27.20    6.30
 -14   8   6   17.60    7.50
  12  -8  -6   27.20    5.10
 -12  -8   6   16.90    5.80
  12   8  -6   19.70    5.20
 -12   8   6   44.60    9.10
 -10  -8   6   72.99    8.60
 -10  -8   6   40.20    4.20
 -10   8   6   77.19   10.60
  10   8  -6   52.69    7.00
  10   8  -6   50.09    3.20
  -8  -8   6 2977.50   72.69
   8  -8  -6 3225.18   75.49
  -8  -8   6 3331.57   76.59
  -8   8   6 3286.77   77.89
   8   8  -6 3154.98   72.49
  -8   8   6 3133.69   69.99
   8   8  -6 3221.38   75.69
  -8   8   6 3145.69   69.89
   6  -8  -6  664.83   20.40
  -6  -8   6  659.63   21.20
   6  -8  -6  646.34   17.10
  -6   8   6  619.94   16.70
   6   8  -6  680.53   20.10
   6   8  -6  658.93   19.30
  -6   8   6  670.63   22.10
   4  -8  -6  412.46   15.00
   4  -8  -6  436.76   13.20
  -4  -8   6  428.36   15.50
   4   8  -6  440.66   14.50
   4   8  -6  440.66   14.90
  -4   8   6  456.25   16.10
  -2  -8   6  365.96   13.30
  -2  -8   6  338.27   12.00
   2  -8  -6  329.27   11.80
   2  -8  -6  352.76   12.90
   2   8  -6  336.67   13.60
  -2   8   6  343.87   13.10
   0  -8   6 1143.59   29.70
   0  -8  -6 1122.49   29.90
   0  -8  -6 1104.09   30.40
   0  -8   6 1120.59   29.20
   0   8  -6 1099.49   32.10
   0   8   6 1145.09   29.60
  -2  -8  -6  631.64   20.20
   2  -8   6  643.94   18.90
   2  -8   6  663.33   19.30
   2   8   6  664.93   20.40
  -2   8  -6  639.04   22.80
  -4  -8  -6   47.30    6.40
   4  -8   6   35.00    5.00
   4  -8   6   30.70    4.10
   4   8   6   49.10    6.10
  -4   8  -6   27.30    6.70
   4   8   6   37.90    4.60
   6  -8   6   16.90    3.70
  -6  -8  -6   15.90    4.90
   6  -8   6   24.80    4.20
   6   8   6   26.00    3.40
  -6   8  -6   22.40    7.00
   6   8   6   18.80    4.50
   8  -8   6   14.80    4.00
   8  -8   6   12.10    3.90
  -8  -8  -6   15.50    4.80
  -8   8  -6   16.30    6.90
   8   8   6   17.20    2.70
   8   8   6   17.70    5.30
  10  -8   6  391.26   13.70
  10  -8   6  387.86   14.90
 -10  -8  -6  366.86   17.00
  10   8   6  376.36   11.30
  10   8   6  429.96   17.40
 -10   8  -6  377.26   19.90
  10   8   6  392.96   10.50
  12  -8   6    1.80    3.60
 -12  -8  -6    4.20    4.70
  12  -8   6    2.30    4.00
 -12   8  -6    7.80    6.50
  12   8   6    9.20    5.10
 -14  -8  -6    9.30    5.20
  14  -8   6   -4.80    3.30
  14  -8   6   -0.30    4.10
 -14   8  -6    0.20    6.60
  14   8   6    7.20    5.30
  16  -8   6   -1.40    4.10
 -16   8  -6   -3.00    7.30
  16   8   6   -1.20    4.90
 -21  -9   6    4.50    8.70
  21  -9  -6    0.40    6.90
  21   9  -6    6.80    9.20
 -21   9   6   -8.00   16.20
 -19  -9   6   55.49    9.40
  19  -9  -6   41.50    7.90
 -19   9   6   27.50   10.80
  19   9  -6   28.20    7.10
 -17  -9   6   41.10    7.90
  17  -9  -6   62.69    8.60
 -17   9   6   58.39   12.00
  17   9  -6   42.50    7.50
 -15  -9   6   57.09    8.10
  15  -9  -6   66.99    8.30
 -15   9   6   67.89   11.60
  15   9  -6   69.69    8.70
 -13  -9   6   48.90    7.70
  13  -9  -6   50.79    7.00
  13   9  -6   56.79    7.50
 -13   9   6   49.40    9.20
  11  -9  -6  271.97   12.90
 -11  -9   6  257.17   13.50
  11   9  -6  260.27   13.10
 -11   9   6  269.97   16.40
  -9  -9   6  120.59   10.30
  -9  -9   6   68.99    5.40
   9   9  -6   91.19    5.40
  -9   9   6  115.19   12.00
   9   9  -6   97.09    8.90
   7  -9  -6 3276.67   76.49
   7  -9  -6 3047.30   71.39
  -7  -9   6 3219.18   76.89
  -7   9   6 3242.28   78.69
   7   9  -6 3206.08   73.89
   7   9  -6 3147.59   76.09
   5  -9  -6  183.28   10.60
  -5  -9   6  195.38   11.50
   5  -9  -6  198.18    7.90
   5   9  -6  211.28   10.20
  -5   9   6  194.08   12.40
   5   9  -6  170.88    9.80
   3  -9  -6  160.18    9.60
  -3  -9   6  164.28    9.90
  -3  -9   6  166.18    8.70
   3  -9  -6  174.68    8.00
  -3   9   6  177.78   10.60
   3   9  -6  161.38    9.60
   1  -9  -6    2.60    3.60
  -1  -9   6    8.00    4.40
  -1  -9   6    6.20    2.80
   1  -9  -6    3.90    2.80
   1   9  -6    6.10    4.40
  -1   9   6    3.80    4.00
   1  -9   6   21.50    3.90
  -1  -9  -6   16.60    4.10
   1  -9   6   24.70    4.70
  -1  -9  -6   22.20    4.90
   1   9   6   27.00    4.70
  -1   9  -6   15.30    5.20
  -3  -9  -6   15.90    4.50
   3  -9   6   23.80    4.60
   3  -9   6   25.10    4.30
  -3   9  -6   14.30    5.80
   3   9   6   12.50    3.80
   3   9   6   17.80    3.80
   5  -9   6  197.48    9.60
   5  -9   6  180.78    9.10
  -5  -9  -6  177.28   10.60
   5   9   6  183.88   10.50
   5   9   6  198.18    8.30
  -9  -9  -6    2.00    4.50
   9  -9   6    4.20    3.80
   9  -9   6    4.00    3.90
   9   9   6    6.90    4.60
   9   9   6   -0.20    2.10
  -9   9  -6   10.00    7.20
 -11  -9  -6   61.49    9.00
  11  -9   6   58.49    6.20
  11  -9   6   64.89    7.60
  11   9   6   76.19    9.00
 -11   9  -6   70.09   11.00
  13  -9   6   14.80    5.40
  13  -9   6   13.10    4.50
 -13  -9  -6    9.70    5.40
  13   9   6   19.20    6.30
 -13   9  -6   30.20    8.80
  15  -9   6   19.40    5.60
 -15  -9  -6   11.10    8.10
  15   9   6   14.00    5.80
 -20 -10   6    3.70    6.70
  20 -10  -6   11.90    6.20
  20  10  -6    9.00    6.20
 -20  10   6    4.90   10.40
 -18 -10   6   33.20    7.40
  18 -10  -6   53.39    8.50
 -18  10   6   63.99   13.60
  18  10  -6   48.40    8.40
 -16 -10   6  180.88   13.20
  16 -10  -6  193.48   12.40
 -16  10   6  165.58   17.40
  16  10  -6  180.58   12.80
  14 -10  -6   -4.10    4.20
 -14 -10   6   -4.20    4.80
  14  10  -6    4.20    4.30
 -14  10   6   -7.50    7.10
 -12 -10   6   22.60    7.00
  12 -10  -6   19.50    5.60
 -12  10   6    8.70    7.60
  12  10  -6   16.80    4.90
  10 -10  -6  657.23   21.80
 -10 -10   6  571.04   15.50
 -10 -10   6  670.33   22.80
  10  10  -6  607.84   15.60
 -10  10   6  630.54   25.00
  10  10  -6  664.73   22.10
   8 -10  -6  260.67   12.70
  -8 -10   6  210.88   14.90
   8  10  -6  263.17   12.40
  -8  10   6  249.58    7.20
  -8  10   6  226.38    6.90
  -8  10   6  265.67   15.80
   8  10  -6  261.07    9.90
  -6 -10   6   12.50    6.40
   6 -10  -6   27.30    6.00
   6 -10  -6   26.40    3.60
   6  10  -6   27.50    4.70
   6  10  -6   26.00    5.00
  -6  10   6   20.80    7.70
  -4 -10   6   26.90    5.80
   4 -10  -6   24.30    5.20
   4 -10  -6   32.20    4.20
   4  10  -6   25.00    5.30
   4  10  -6   41.40    6.10
  -4  10   6   36.60    7.30
  -2 -10   6   18.10    5.00
   2 -10  -6   14.60    3.70
  -2 -10   6   10.60    3.80
   2 -10  -6    9.30    4.50
   2  10  -6   15.60    4.80
  -2  10   6   18.90    5.30
   0 -10   6   25.20    4.50
   0 -10  -6   25.30    4.80
   0 -10   6   29.00    5.50
   0 -10  -6   18.00    4.90
   0  10   6   33.20    5.50
   0  10  -6   36.80    6.60
   2 -10   6  408.56   14.80
  -2 -10  -6  397.06   15.60
   2 -10   6  418.96   15.00
  -2  10  -6  403.26   18.30
   2  10   6  402.46   14.60
   4 -10   6    5.00    3.30
   4 -10   6    5.60    3.90
  -4 -10  -6    1.20    3.50
   4  10   6   12.70    4.40
   4  10   6    6.40    3.80
  -4  10  -6   11.60    6.30
   6 -10   6   22.80    4.60
   6 -10   6   20.30    4.40
  -6 -10  -6   15.30    4.80
   6  10   6   18.90    3.90
  -6  10  -6   19.00    7.30
   6  10   6   26.40    5.60
  -8 -10  -6    3.20    4.10
   8 -10   6    4.40    3.90
   8 -10   6   -0.30    3.60
  -8  10  -6    1.10    6.90
   8  10   6   -5.20    2.30
   8  10   6   -0.20    4.00
 -10 -10  -6   -2.60    4.40
  10 -10   6   -3.20    3.50
  10 -10   6    2.60    3.90
 -10  10  -6   -5.00    6.50
  10  10   6    7.30    4.70
  12 -10   6   37.20    6.50
 -12 -10  -6   18.10    6.10
  12 -10   6   23.30    4.70
  12  10   6   41.00    7.30
 -12  10  -6   39.60   10.00
  14 -10   6   35.00    6.60
 -14 -10  -6   27.70    7.90
  14 -10   6   30.70    5.00
  14  10   6   36.00    7.60
 -14  10  -6   48.00   11.70
  19 -11  -6   14.60    6.10
 -19 -11   6   22.70    7.80
 -19  11   6    5.70    9.90
  19  11  -6   12.40    6.20
 -17 -11   6   35.20    8.50
  17 -11  -6   34.20    7.40
 -17  11   6   21.60   10.50
  17  11  -6   28.10    7.00
  15 -11  -6    0.00    4.80
 -15 -11   6   -5.80    4.70
 -15  11   6    0.50    8.90
  15  11  -6   -0.30    4.50
 -13 -11   6    6.10    5.90
  13 -11  -6   11.70    4.90
  13  11  -6   11.30    5.50
 -13  11   6    8.30    8.80
  11 -11  -6   13.40    5.00
 -11 -11   6    6.70    5.70
  11  11  -6    4.60    4.20
 -11  11   6   -1.50    8.00
   9 -11  -6   59.59    7.40
  -9 -11   6   53.19    7.60
  -9 -11   6   50.79    4.30
   9  11  -6   55.89    7.10
  -9  11   6   60.59   10.30
   7 -11  -6    9.30    2.30
  -7 -11   6    0.20    5.40
   7 -11  -6    5.70    4.20
   7  11  -6   14.60    3.40
   7  11  -6    8.30    3.70
  -7  11   6    2.30    8.30
   5 -11  -6   13.70    4.60
  -5 -11   6   14.90    6.00
   5 -11  -6   28.50    3.90
  -5  11   6   10.30    7.20
   5  11  -6   29.50    5.30
   5  11  -6   30.60    5.40
  -3 -11   6  283.97   13.40
   3 -11  -6  286.07   11.40
   3 -11  -6  254.07   12.90
  -3  11   6  265.37   14.60
   3  11  -6  288.27   14.00
  -1 -11   6    3.90    4.50
   1 -11  -6   -2.00    2.90
   1 -11  -6   -0.60    3.50
  -1 -11   6    4.40    3.50
   1  11  -6   -2.80    4.20
  -1  11   6   -3.00    4.60
  -1 -11  -6    1.10    3.20
  -1 -11  -6   -1.10    3.60
   1 -11   6    6.00    4.60
   1 -11   6    7.30    3.80
   1  11   6    1.70    4.60
  -1  11  -6    9.90    5.70
   3 -11   6  117.29    8.40
   3 -11   6  126.99    8.70
  -3  11  -6  130.69   12.50
   3  11   6  122.29    9.00
   3  11   6  126.89    9.40
   5 -11   6    4.70    3.90
   5 -11   6    7.50    3.70
  -5 -11  -6    6.70    4.00
  -5  11  -6    8.50    6.30
   5  11   6    2.20    4.30
   7 -11   6    4.40    3.90
  -7 -11  -6    3.40    4.60
   7 -11   6    5.10    4.00
  -7  11  -6    1.50    6.40
   7  11   6    5.00    4.50
   7  11   6   -0.10    3.00
  -9 -11  -6    7.60    5.50
   9 -11   6   14.30    4.40
   9 -11   6   11.40    4.60
   9  11   6   13.90    5.10
  -9  11  -6    2.30    6.70
  11 -11   6   49.80    5.60
 -11 -11  -6   53.79    9.40
  11 -11   6   57.79    7.80
  11  11   6   56.89    8.60
 -11  11  -6   47.20   10.90
  13 -11   6  122.99   10.60
 -13 -11  -6   90.79   11.30
  13  11   6  116.69   13.50
 -13  11  -6  131.39   15.70
  18 -12  -6    8.00    5.80
 -18 -12   6   10.00    6.10
 -18  12   6    9.90   10.30
  18  12  -6    1.00    4.70
  16 -12  -6   14.00    6.40
 -16 -12   6   19.50    7.30
 -16  12   6    7.10   10.20
  16  12  -6   13.80    6.30
 -14 -12   6   35.00    8.50
  14 -12  -6   40.80    7.50
 -14  12   6   30.40   11.20
  14  12  -6   39.90    7.60
  12 -12  -6   -8.30    3.60
 -12 -12   6    7.60    5.80
 -12  12   6   -0.50    8.40
  12  12  -6   -4.70    3.60
 -10 -12   6    1.10    5.40
  10 -12  -6   -4.20    3.70
 -10  12   6    2.10    7.20
  10  12  -6   -4.10    3.80
  -8 -12   6  110.79   10.50
   8 -12  -6  111.19    9.30
  -8  12   6  125.29   14.20
   8  12  -6  117.09    9.40
  -8  12   6  106.29    4.30
   6 -12  -6   -1.60    3.70
  -6 -12   6    2.70    5.30
  -6  12   6   -2.50    6.70
   6  12  -6   -1.90    3.40
   6  12  -6   11.00    3.80
   4 -12  -6   19.90    4.20
  -4 -12   6   19.00    5.70
   4 -12  -6   16.50    4.80
  -4  12   6   21.00    7.80
   4  12  -6   34.70    6.10
   4  12  -6   35.90    6.60
  -2 -12   6   17.40    5.00
   2 -12  -6   15.40    4.70
  -2 -12   6    7.20    5.00
   2 -12  -6    8.60    4.40
  -2  12   6   14.50    6.80
   2  12  -6   18.20    5.90
   0 -12   6   71.99    7.70
   0 -12  -6   75.69    7.80
   0 -12  -6   64.89    8.00
   0 -12   6   63.29    7.90
   0  12   6   70.59    8.80
   0  12  -6   72.59   15.60
   2 -12   6    2.40    4.20
   2 -12   6    4.00    3.90
  -2 -12  -6    7.50    4.50
  -2  12  -6    6.10    5.70
   2  12   6    4.80    4.30
   2  12   6    0.80    5.10
   4 -12   6    6.70    4.30
   4 -12   6    7.60    4.40
  -4 -12  -6    8.30    4.60
   4  12   6    6.30    4.50
  -4  12  -6    8.50    6.50
   4  12   6    0.40    4.40
   6 -12   6   16.90    4.90
   6 -12   6   14.70    4.60
  -6 -12  -6   14.20    5.20
   6  12   6   13.70    5.70
  -6  12  -6   18.30    8.20
   6  12   6   15.30    4.20
   8 -12   6   -2.20    3.70
   8 -12   6   -1.50    4.20
  -8 -12  -6   -1.80    4.30
  -8  12  -6   -8.40    6.10
   8  12   6   -3.30    4.50
  10 -12   6    5.40    3.80
 -10 -12  -6    5.00    5.10
  10 -12   6    8.90    5.20
 -10  12  -6    5.50    7.80
  10  12   6   14.70    6.30
 -12 -12  -6   31.60    7.50
  12 -12   6   27.00    6.70
 -12  12  -6   26.20    9.00
  12  12   6   31.40    7.80
  15 -13  -6   -4.00    4.40
 -15 -13   6    5.20    6.30
 -15  13   6   -1.10   10.70
  15  13  -6   -3.60    9.30
 -13 -13   6   19.70    7.20
  13 -13  -6   23.30    6.20
  13  13  -6   11.00    5.80
 -13  13   6   18.60   10.40
  11 -13  -6   11.80    5.30
 -11 -13   6   13.10    6.60
 -11  13   6   13.60    9.70
  11  13  -6   14.10    6.00
   9 -13  -6   57.29    8.00
  -9 -13   6   46.90    8.50
  -9  13   6   59.79   11.80
   9  13  -6   52.79    7.70
  -7 -13   6    2.80    5.50
   7 -13  -6    3.20    4.60
   7  13  -6    6.40    4.50
  -7  13   6   -3.00    7.70
   5 -13  -6   22.70    6.00
  -5 -13   6   15.30    5.70
   5 -13  -6   36.20    5.10
  -5  13   6    8.80    8.10
   3 -13  -6   17.30    5.50
  -3 -13   6   23.60    6.10
   3 -13  -6   23.80    5.30
   3  13  -6   33.70    6.70
   3  13  -6   17.20    5.00
  -3  13   6   23.20    8.70
  -1 -13   6   12.80    4.70
   1 -13  -6   19.20    5.40
  -1 -13   6   18.80    5.50
   1 -13  -6   17.30    5.20
   1  13  -6   25.70    6.90
  -1  13   6   14.60    7.30
   1 -13   6   39.10    6.20
  -1 -13  -6   44.90    7.40
   1 -13   6   32.90    6.20
  -1  13  -6   38.20    8.50
   1  13   6   33.00    6.90
   1  13   6   32.10    7.80
  -3 -13  -6  139.99   11.30
   3 -13   6  122.39    9.90
   3 -13   6  121.99    9.10
   3  13   6  115.39   10.80
   3  13   6  136.39   10.90
  -3  13  -6  157.18   14.50
   5 -13   6  103.09    9.40
   5 -13   6  100.29    8.20
  -5 -13  -6  100.79   10.60
   5  13   6  111.99    8.60
   5  13   6   92.19   10.30
  -5  13  -6  124.59   14.30
   7 -13   6   25.00    4.80
  -7 -13  -6   15.60    5.70
   7 -13   6   19.00    5.60
   7  13   6   10.00    5.90
  -7  13  -6   15.80    8.00
   9 -13   6   38.20    5.30
   9 -13   6   26.30    6.40
  -9 -13  -6   29.00    7.10
   9  13   6   41.60   11.70
  14 -14  -6    7.00    5.70
 -14 -14   6    9.30    6.40
 -14  14   6   10.40   10.30
  14  14  -6    6.20    5.40
 -12 -14   6    6.90    6.60
  12 -14  -6    3.00    5.10
 -12  14   6    0.10   10.10
  12  14  -6    7.90    5.80
 -10 -14   6   28.10    7.50
  10 -14  -6   23.70    6.20
  10  14  -6   19.20    6.00
 -10  14   6   11.50    9.70
  -8 -14   6    3.40    6.10
   8 -14  -6    5.00    4.80
  -8  14   6    2.00    9.60
   8  14  -6    6.60    5.10
   6 -14  -6   46.00    7.30
  -6 -14   6   41.90    8.50
   6  14  -6   45.30    7.80
  -6  14   6   40.20   11.30
   4 -14  -6   -0.80    4.50
  -4 -14   6    3.10    5.40
   4  14  -6    3.20    4.30
  -4  14   6   -3.90    8.00
  -2 -14   6   14.60    5.80
   2 -14  -6    9.10    5.10
   2 -14  -6   22.10    6.00
   2  14  -6    4.10    4.40
  -2  14   6   13.50    8.20
   0 -14  -6    2.10    4.80
   0 -14   6    3.70    4.70
   0 -14   6   -3.90    3.90
   0 -14  -6   -3.60    4.40
   0  14  -6   14.20    6.60
   0  14   6   -8.10    6.70
   2 -14   6   16.50    5.30
  -2 -14  -6   14.10    6.50
   2 -14   6   13.20    5.50
  -2  14  -6   37.40    9.10
   2  14   6    7.50    6.60
   2  14   6   17.30    5.90
  -4 -14  -6   49.60    8.70
   4 -14   6   36.90    6.00
   4 -14   6   44.00    7.30
   4  14   6   42.10    8.00
   4  14   6   44.10    6.60
  -4  14  -6   52.99   10.70
   6 -14   6   10.40    5.30
  -6 -14  -6   17.30    7.60
   6 -14   6   22.10    4.90
  -6  14  -6   21.00    8.40
   8 -14   6   12.20    3.60
   8 -14   6   -0.50    4.60
   8  14   6   -4.90    5.30
  -8  14  -6    6.30    6.90
  11 -15  -6    3.90    5.10
 -11 -15   6    0.50    5.70
 -11  15   6    4.20   10.40
  11  15  -6    0.70    5.30
  -9 -15   6   11.10    6.80
   9 -15  -6    5.50    5.10
  -9  15   6    4.10    9.80
  -5 -15   6    4.70    6.30
   5 -15  -6    1.50    8.50
   5  15  -6    6.50    5.30
  -5  15   6   -0.80    8.90
   3 -15  -6    5.20    5.70
  -3 -15   6   17.00    6.80
  -3  15   6    5.70    8.40
   3  15  -6   -0.30    4.50
   1 -15  -6    0.20    6.40
   1 -15  -6   12.10    7.40
  -1 -15   6   11.80    6.00
   1  15  -6    1.40    4.70
  -1  15   6    6.50    8.10
   1 -15   6   19.80    6.60
  -1 -15  -6   34.60    9.00
   1 -15   6    8.60    5.40
   1  15   6    9.20    8.40
  -1  15  -6   44.50    9.60
   1  15   6   16.90    7.50
  -3 -15  -6   37.90    9.10
   3 -15   6   30.60    7.30
   3 -15   6   32.80    6.40
   3  15   6   22.80    7.00
   5 -15   6    9.90    5.70
  -5 -15  -6   11.50    6.80
   5  15   6    1.60    5.50
 -26   0   7   23.30    7.40
  26   0  -7   -2.20    5.30
  24   0  -7   -3.10    4.90
 -24   0   7    2.10    7.20
 -24   0   7    1.90    9.80
 -22   0   7    5.40    3.60
  22   0  -7    2.30    5.00
 -22   0   7   -0.90    5.50
 -20   0   7    5.30    3.30
  20   0  -7   -2.80    3.80
 -20   0   7   -2.90    5.10
 -18   0   7    6.40    5.10
 -18   0   7    5.40    3.60
  18   0  -7   -8.30    4.10
 -16   0   7   -5.10    5.40
 -16   0   7   -8.20    4.20
  14   0  -7    3.80    2.90
 -14   0   7    0.20    2.90
 -14   0   7    4.10    3.50
  12   0  -7    0.60    2.00
 -12   0   7   -4.00    2.30
 -12   0   7    1.40    2.70
  10   0  -7    1.30    1.80
  10   0  -7    0.80    1.70
 -10   0   7    2.60    2.20
   8   0  -7   -0.30    1.50
  -8   0   7    4.20    2.00
   8   0  -7    1.20    1.50
   8   0  -7    2.10    1.60
  -8   0   7   -0.70    1.10
   6   0  -7    5.00    1.80
   6   0  -7    4.30    1.60
  -4   0   7    0.50    0.60
   4   0  -7    0.20    1.40
   4   0  -7    0.30    1.00
  -4   0   7   -0.50    1.20
   2   0  -7    0.30    1.50
  -2   0   7    0.10    1.20
   2   0  -7    1.20    0.40
   0   0  -7   -1.40    1.70
   0   0   7    2.30    0.50
   0   0   7   -1.50    1.70
   0   0   7    0.40    0.50
  -2   0  -7    2.20    3.20
   2   0   7    1.40    2.40
   2   0   7    0.60    1.10
  -2   0  -7    1.20    1.00
  -6   0  -7   -2.30    2.40
  -6   0  -7   -1.80    2.30
   6   0   7   -1.60    1.60
   8   0   7    1.60    2.20
  -8   0  -7   -3.30    2.70
  -8   0  -7   -0.30    2.80
 -10   0  -7   -0.20    3.80
  10   0   7   -0.20    2.60
 -10   0  -7   -3.50    3.10
  12   0   7    0.90    3.00
 -12   0  -7    2.40    4.30
 -12   0  -7    0.60    4.00
 -14   0  -7    1.30    4.50
  14   0   7    0.70    3.50
 -14   0  -7    3.70    4.70
 -16   0  -7    2.70    5.00
  16   0   7   -5.50    3.70
 -16   0  -7    1.30    4.60
 -18   0  -7   -1.90    4.80
 -18   0  -7    6.20    6.80
  18   0   7    3.10    4.50
 -25  -1   7   22.70    6.60
  25  -1  -7    6.70    5.90
 -25  -1   7   15.30    5.60
  25   1  -7    5.90    6.00
 -25   1   7    4.80    6.90
 -23  -1   7  105.69    9.70
  23  -1  -7   92.29   10.50
 -23  -1   7  101.49   10.40
  23   1  -7  108.69   11.20
 -23   1   7  135.29    9.30
 -23   1   7   93.79   12.10
 -21  -1   7   59.39    7.10
  21  -1  -7   44.00    7.80
 -21  -1   7   53.79    7.80
 -21   1   7   47.00    8.50
  21   1  -7   33.20    7.00
 -21   1   7   57.19    6.30
 -19  -1   7  161.78    9.60
 -19  -1   7  158.58   10.60
  19  -1  -7  141.09   11.20
 -19   1   7  154.98   11.80
 -19   1   7  159.58    8.30
  19   1  -7  166.48   11.50
  17  -1  -7 4604.24  108.29
 -17  -1   7 4591.04  106.09
 -17  -1   7 4605.74  105.89
 -17   1   7 4628.34  107.79
 -17   1   7 4509.05  104.29
  17   1  -7 4687.53  108.79
 -15  -1   7  155.28    8.50
 -15  -1   7  133.79    8.40
  15  -1  -7  151.08    9.10
 -15   1   7  144.49    7.30
 -15   1   7  154.38    9.70
  15   1  -7  158.38    9.10
  13  -1  -7  825.62   24.00
 -13  -1   7  866.11   23.20
 -13  -1   7  870.01   23.30
  13   1  -7  846.92   24.20
 -13   1   7  845.22   22.00
 -13   1   7  862.51   24.00
 -11  -1   7   89.49    6.60
  11  -1  -7   88.79    5.50
  11  -1  -7   84.99    4.30
  11   1  -7   89.59    5.10
 -11   1   7   85.29    5.80
 -11   1   7   88.59    4.90
  11   1  -7   92.09    5.60
   9  -1  -7  502.95   16.10
  -9  -1   7  499.35   14.40
   9  -1  -7  480.45   13.40
   9  -1  -7  522.45   14.70
  -9   1   7  506.65   13.60
   9   1  -7  496.55   14.50
   9   1  -7  500.85   14.10
  -7  -1   7    4.00    1.80
   7  -1  -7    1.90    1.90
   7  -1  -7    2.20    1.50
  -7  -1   7    3.30    2.00
  -7  -1   7    5.10    1.50
  -7   1   7    3.60    1.40
   7   1  -7    1.10    1.40
   7   1  -7    6.20    1.90
   5  -1  -7  450.35   11.80
   5  -1  -7  461.15   13.20
  -5  -1   7  454.95   11.50
  -5  -1   7  458.45   12.90
  -5  -1   7  462.05   13.60
   5  -1  -7  437.46   12.60
  -5   1   7  447.76   11.90
  -5   1   7  462.75   12.70
   5   1  -7  456.75   11.60
   5   1  -7  465.75   13.20
  -3  -1   7 2735.83   59.29
   3  -1  -7 2617.94   62.19
  -3  -1   7 2786.22   62.29
   3  -1  -7 2711.33   59.89
  -3   1   7 2640.74   61.99
   3   1  -7 2765.62   62.89
  -3   1   7 2749.72   62.09
  -3   1   7 2677.03   59.99
   3   1  -7 2737.33   59.29
   1  -1  -7 1996.30   48.30
  -1  -1   7 2027.40   48.30
  -1   1   7 2072.49   45.50
   1   1  -7 2086.69   49.10
  -1   1   7 2094.29   48.50
   1  -1   7  706.03   16.00
  -1  -1  -7  685.53   19.70
  -1  -1  -7  712.83   19.60
  -1   1  -7  703.53   16.00
  -1   1  -7  694.13   22.10
   1   1   7  710.13   16.90
   1   1   7  695.93   16.60
  -5  -1  -7  502.05   14.00
   5  -1   7  531.45   14.00
  -5  -1  -7  512.75   16.70
   5  -1   7  501.45   16.40
  -5  -1  -7  514.15   16.40
  -5   1  -7  482.35   13.50
   5   1   7  513.15   14.60
  -5   1  -7  516.55   17.30
  -7  -1  -7    2.40    2.60
   7  -1   7   -0.70    3.10
  -7  -1  -7   -1.00    2.60
   7  -1   7    4.50    2.00
  -7   1  -7   -0.30    3.30
  -9  -1  -7  165.78    9.60
   9  -1   7  174.78    8.00
  -9  -1  -7  158.88    9.50
  -9   1  -7  159.58    9.30
  -9   1  -7  153.38   10.00
   9   1   7  165.18    8.30
 -11  -1  -7  175.58   10.60
  11  -1   7  183.58    9.20
 -11  -1  -7  169.78   10.80
  11   1   7  174.98    9.40
 -11   1  -7  163.58   10.30
 -11   1  -7  165.48   11.00
 -13  -1  -7    3.10    4.20
 -13  -1  -7    0.80    4.20
  13  -1   7    3.70    3.30
 -13   1  -7    3.70    4.50
  13   1   7    0.90    3.40
 -13   1  -7    1.90    4.00
 -15  -1  -7   74.49    9.70
  15  -1   7   60.29    8.30
 -15  -1  -7   51.59    8.10
  15  -1   7   72.19   11.00
  15   1   7   62.49    8.10
 -15   1  -7   57.49    8.90
 -17  -1  -7   11.50    5.90
  17  -1   7    3.80    4.80
  17  -1   7    4.50    5.20
 -17  -1  -7   11.90    6.40
 -17   1  -7    6.90    6.80
  17   1   7   10.20    5.10
  19  -1   7   -4.10    4.50
  19  -1   7    1.90    4.80
 -19  -1  -7   -8.00    5.00
  19   1   7   -6.50    4.50
 -26  -2   7   96.19   11.20
 -24  -2   7   86.19   10.90
  24  -2  -7   73.09    9.80
 -24  -2   7  106.99   10.50
  24   2  -7   80.89   11.00
 -24   2   7  111.39    8.10
 -24   2   7   76.39   11.90
 -22  -2   7  107.19    9.40
 -22  -2   7  128.09    9.90
  22  -2  -7  111.69   10.80
 -22   2   7  127.79   13.20
  22   2  -7  112.39   10.90
 -20  -2   7  253.97   12.50
 -20  -2   7  275.07   12.90
  20  -2  -7  248.58   13.70
  20   2  -7  267.57   14.60
 -20   2   7  258.07   10.10
 -20   2   7  270.37   15.70
  18  -2  -7 1187.78   39.30
 -18  -2   7 1117.09   31.40
 -18  -2   7 1052.79   30.00
 -18   2   7 1095.49   28.80
 -18   2   7 1106.19   33.50
 -16  -2   7 2593.14   62.09
  16  -2  -7 2540.95   63.29
 -16  -2   7 2589.34   60.89
  16   2  -7 2592.84   63.69
 -16   2   7 2550.94   63.69
 -16   2   7 2465.65   58.89
 -14  -2   7   25.70    4.20
  14  -2  -7   25.10    3.00
 -14  -2   7   24.70    4.70
  14  -2  -7   15.80    3.80
 -14   2   7   31.60    5.60
 -14   2   7   24.70    3.20
  14   2  -7   21.10    4.10
 -12  -2   7  160.78    8.10
  12  -2  -7  146.79    5.60
  12  -2  -7  153.28    7.70
 -12   2   7  146.49    6.00
 -12   2   7  149.19    8.30
  12   2  -7  151.78    6.60
  12   2  -7  147.39    7.70
  10  -2  -7 1198.08   30.30
 -10  -2   7 1182.38   29.60
  10  -2  -7 1196.98   28.50
 -10  -2   7 1218.38   30.40
 -10   2   7 1205.48   31.00
  10   2  -7 1179.18   29.00
 -10   2   7 1182.28   28.30
   8  -2  -7   31.50    3.40
   8  -2  -7   26.10    5.40
  -8  -2   7   29.90    4.50
   8  -2  -7   23.60    2.80
   8   2  -7   26.70    3.20
   8   2  -7   23.30    3.00
  -6  -2   7 1565.04   36.90
   6  -2  -7 1539.05   36.00
   6  -2  -7 1559.54   36.00
  -6  -2   7 1517.05   37.10
   6  -2  -7 1508.15   37.30
  -6   2   7 1519.65   36.20
   6   2  -7 1575.14   35.90
  -6   2   7 1549.84   35.90
   6   2  -7 1523.05   36.70
  -4  -2   7 2397.36   52.49
   4  -2  -7 2354.96   54.79
   4  -2  -7 2369.56   53.19
  -4  -2   7 2290.57   54.49
   4   2  -7 2286.07   54.99
  -4   2   7 2366.06   54.29
  -4   2   7 2466.35   54.39
   4   2  -7 2352.16   52.69
  -4   2   7 2394.46   54.29
  -2  -2   7  216.68    8.00
   2  -2  -7  214.18    7.90
   2  -2  -7  221.48    6.50
  -2   2   7  225.58    8.10
  -2   2   7  224.28    6.50
   2   2  -7  215.18    5.40
   2   2  -7  217.18    5.50
   2   2  -7  216.88    8.60
   0  -2  -7  105.59    6.60
   0  -2  -7  112.49    5.70
   0  -2   7   89.09    6.90
   0  -2   7  109.29    3.10
   0   2   7  111.59    4.00
   0   2  -7  111.89    3.20
   0   2   7  110.29    4.10
   0   2  -7  115.69    7.70
   2  -2   7 5296.37  124.49
   2  -2   7 5479.95  117.59
  -2  -2  -7 5297.77  120.49
  -2  -2  -7 5249.67  121.29
   2   2   7 5491.55  118.79
   2   2   7 5367.76  118.39
  -2   2  -7 5416.86  122.29
  -2   2  -7 5370.56  117.69
   4  -2   7 8463.95  185.88
   4  -2   7 8234.98  188.78
  -4  -2  -7 8371.06  189.08
  -4   2  -7 8718.83  187.18
   4   2   7 8490.15  187.68
   4   2   7 8688.33  187.18
   6  -2   7  172.98    8.70
  -6  -2  -7  166.48    9.00
  -6  -2  -7  176.98    8.40
   6  -2   7  180.28    6.90
  -6   2  -7  173.98   10.10
   6   2   7  179.88    7.90
   8  -2   7   22.70    4.40
   8  -2   7   21.00    3.30
  -8  -2  -7   14.00    4.00
  -8  -2  -7   18.50    4.00
   8   2   7   24.10    4.20
  -8   2  -7   19.60    5.50
 -10  -2  -7   50.39    6.80
 -10  -2  -7   41.70    6.30
  10  -2   7   49.10    5.10
  10  -2   7   51.29    6.50
  10   2   7   42.60    5.40
 -10   2  -7   54.69    8.10
 -12  -2  -7   -3.20    3.60
  12  -2   7    1.30    3.60
  12  -2   7   -2.00    3.00
 -12  -2  -7   -0.50    3.60
 -12   2  -7   -3.60    4.10
  12   2   7    3.60    3.40
 -14  -2  -7    0.70    4.10
  14  -2   7    2.60    3.60
 -14  -2  -7   -0.20    4.00
 -14   2  -7    6.00    5.40
  14   2   7   -1.80    3.60
  16  -2   7   13.10    5.30
  16  -2   7   13.60    5.10
 -16  -2  -7   29.50    6.60
 -16  -2  -7   19.80    6.80
  16   2   7   14.40    5.50
 -16   2  -7   21.00    7.00
  18  -2   7   16.20    5.30
  18  -2   7   18.90    6.20
 -18  -2  -7   13.90    7.00
 -18   2  -7   27.00    8.80
  18   2   7   15.10    6.10
 -25   3   7  233.68    8.50
 -23  -3   7   26.80    6.70
  23  -3  -7   12.40    5.90
 -23   3   7   18.40    8.60
  23   3  -7   16.10    6.70
 -21  -3   7   14.80    4.50
  21  -3  -7   10.60    5.10
 -21  -3   7   17.30    5.50
 -21   3   7   12.90    7.50
  21   3  -7   11.50    5.40
  19  -3  -7   11.40    5.20
 -19  -3   7   18.80    5.10
 -19  -3   7   15.40    4.70
 -19   3   7   21.20    7.60
 -19   3   7   28.80    3.60
  19   3  -7   21.40    5.90
  17  -3  -7   45.20    3.90
  17  -3  -7   45.80    7.00
 -17  -3   7   61.19    7.90
 -17   3   7   70.39    9.30
 -17   3   7   60.49    4.20
  17   3  -7   72.79    8.30
 -15  -3   7    8.70    3.00
  15  -3  -7    3.20    4.20
 -15  -3   7    5.90    4.00
  15  -3  -7    9.00    2.10
 -15   3   7    9.10    2.10
  15   3  -7    5.10    3.40
 -15   3   7    2.20    4.90
 -13  -3   7   50.39    4.30
  13  -3  -7   51.49    3.10
  13  -3  -7   51.99    5.40
 -13  -3   7   49.10    6.30
 -13  -3   7   48.30    4.20
 -13   3   7   48.50    3.30
 -13   3   7   60.19    7.00
  13   3  -7   51.49    5.40
  11  -3  -7    7.60    1.50
 -11  -3   7    6.80    1.80
 -11  -3   7    3.90    3.30
  11  -3  -7    7.50    2.80
 -11   3   7    7.90    3.40
  11   3  -7    5.10    2.50
  11   3  -7   11.90    2.10
  -9  -3   7 2506.85   60.59
   9  -3  -7 2744.13   61.79
  -9  -3   7 2711.63   61.99
   9  -3  -7 2585.84   59.29
  -9   3   7 2708.73   62.69
   9   3  -7 2618.54   60.19
  -9   3   7 2703.93   59.19
   9   3  -7 2578.14   63.29
  -7  -3   7 3441.16   79.19
   7  -3  -7 3567.04   79.89
   7  -3  -7 3530.55   80.99
  -7  -3   7 3568.24   80.79
   7   3  -7 3426.56   79.59
  -7   3   7 3539.35   78.59
   7   3  -7 3548.45   79.69
  -7   3   7 3614.14   78.99
   5  -3  -7 1421.76   33.90
  -5  -3   7 1375.26   35.00
   5  -3  -7 1439.66   36.60
  -5   3   7 1432.66   34.10
   5   3  -7 1462.95   33.50
  -5   3   7 1476.65   34.00
   5   3  -7 1447.86   35.10
  -5   3   7 1436.26   33.90
   3  -3  -7 1139.09   26.70
   3  -3  -7 1093.89   27.80
  -3   3   7 1066.69   27.30
   3   3  -7 1135.99   25.90
  -3   3   7 1120.19   26.70
  -3   3   7 1114.79   27.70
   3   3  -7 1134.89   28.90
   3   3  -7 1130.69   25.70
  -1  -3   7 3482.35   75.79
   1  -3  -7 3484.15   77.09
   1  -3  -7 3448.05   78.29
   1  -3  -7 3491.75   78.79
  -1  -3   7 3460.65   80.29
  -1   3   7 3325.37   76.79
   1   3  -7 3382.26   80.19
   1   3  -7 3479.85   75.79
  -1  -3  -7  818.82   21.50
  -1  -3  -7  807.22   22.30
   1  -3   7  816.62   19.10
   1   3   7  831.32   20.40
  -1   3  -7  797.62   23.30
   1   3   7  802.62   20.20
  -1   3  -7  804.72   19.20
   3  -3   7 9603.94  212.58
   5  -3   7  177.78    8.30
  -5  -3  -7  156.78    8.70
  -5  -3  -7  179.18    8.20
   5  -3   7  174.28    6.50
   5   3   7  165.68    8.40
  -5   3  -7  162.78    6.50
  -5   3  -7  174.38   10.40
   7  -3   7  199.48    7.90
   7  -3   7  200.58    9.30
  -7  -3  -7  190.98    8.70
  -7  -3  -7  187.48   10.00
  -7   3  -7  177.08   11.20
   7   3   7  189.28    8.70
  -9  -3  -7  130.59    9.10
  -9  -3  -7  132.09    7.80
   9  -3   7  134.29    7.10
   9  -3   7  127.19    8.10
  -9   3  -7  132.49   10.60
   9   3   7  128.39    8.00
 -11  -3  -7  109.19    7.90
  11  -3   7  115.99    8.30
  11  -3   7  105.39    7.20
 -11   3  -7  108.69   10.50
  11   3   7  112.99    8.30
  13  -3   7   43.10    5.90
 -13  -3  -7   50.79    7.60
 -13  -3  -7   50.69    7.10
  13  -3   7   49.40    6.80
  13   3   7   57.39    7.50
 -13   3  -7   49.80    8.60
 -15  -3  -7    0.20    4.70
 -15  -3  -7   11.20    4.30
  15  -3   7    2.40    3.90
  15  -3   7    2.50    4.00
 -15   3  -7    3.20    6.00
  15   3   7    2.60    4.60
  17  -3   7   14.80    5.60
 -17  -3  -7   13.40    6.40
  17  -3   7   13.20    5.30
 -17   3  -7   26.60    8.10
  17   3   7   15.10    5.90
 -26   4   7    7.40    8.80
 -24  -4   7   15.50    6.30
  24  -4  -7    8.70    5.90
 -24   4   7    7.90    8.70
  24   4  -7    8.70    5.90
 -22  -4   7  198.08    7.90
 -22  -4   7  163.58   12.10
  22  -4  -7  136.49   11.50
 -22   4   7  188.98    6.00
  22   4  -7  147.09   12.40
 -22   4   7  129.89   14.90
 -20  -4   7  184.28    8.70
  20  -4  -7  191.78    7.50
  20  -4  -7  194.58   12.40
 -20  -4   7  199.08   12.00
 -20   4   7  188.48   15.10
  20   4  -7  184.28   12.60
 -20   4   7  209.08    6.70
 -18  -4   7   41.30    5.40
  18  -4  -7   43.30    2.80
 -18  -4   7   57.59    7.70
  18  -4  -7   49.20    7.20
 -18   4   7   49.60    3.00
  18   4  -7   40.60    6.70
 -18   4   7   67.39   10.40
 -16  -4   7  205.68   11.30
 -16  -4   7  240.88    7.30
 -16  -4   7  198.28    8.10
  16  -4  -7  177.28   10.80
  16  -4  -7  191.88    6.00
 -16   4   7  208.08    6.20
 -16   4   7  209.58   13.20
  16   4  -7  207.48   11.40
  14  -4  -7  731.03   22.30
  14  -4  -7  684.03   16.90
 -14  -4   7  742.73   22.50
 -14  -4   7  736.53   18.80
 -14  -4   7  686.23   18.70
 -14   4   7  703.33   16.90
  14   4  -7  740.03   22.90
 -14   4   7  734.03   23.80
  12  -4  -7  273.37   11.00
 -12  -4   7  248.08    8.50
 -12  -4   7  268.67   11.80
  12   4  -7  255.77    8.40
 -12   4   7  250.97    6.90
 -12   4   7  253.67   11.90
  12   4  -7  260.37   10.90
 -10  -4   7  658.33   18.10
  10  -4  -7  699.53   19.80
 -10  -4   7  727.03   20.60
  10   4  -7  686.43   17.70
 -10   4   7  691.83   16.30
 -10   4   7  673.63   16.40
  10   4  -7  689.53   19.90
 -10   4   7  682.33   20.70
   8  -4  -7   13.70    2.70
  -8  -4   7   15.60    3.90
  -8  -4   7   14.50    2.30
  -8   4   7   13.60    1.70
   8   4  -7   15.40    2.30
   8   4  -7   14.50    3.60
  -8   4   7   10.50    3.10
  -8   4   7   14.00    1.90
   6  -4  -7  725.33   22.50
   6  -4  -7  783.22   21.50
  -6  -4   7  787.72   21.30
  -6   4   7  821.12   20.30
   6   4  -7  785.42   20.20
  -6   4   7  778.92   19.50
   6   4  -7  765.62   20.60
   4  -4  -7  364.46   11.00
  -4  -4   7  374.66   12.00
   4   4  -7  376.76   10.50
  -4   4   7  378.36   11.20
   4   4  -7  368.86   10.20
   4   4  -7  367.16   12.20
  -4   4   7  354.76   10.80
   2  -4  -7  925.41   23.30
   2  -4  -7  923.71   22.40
  -2  -4   7  797.62   23.90
   2   4  -7  890.21   21.10
   2   4  -7  879.71   24.60
   0  -4  -7   63.89    3.90
   0  -4   7   65.79    3.10
   0  -4   7   54.89    4.50
   0  -4  -7   59.59    4.20
   0  -4  -7   62.09    4.70
   0   4  -7   56.79    5.50
   0   4  -7   58.19    3.00
  -2  -4  -7  784.52   20.90
   2  -4   7  763.52   21.50
   2  -4   7  786.02   19.40
  -2  -4  -7  784.42   22.30
  -2   4  -7  763.42   19.50
   2   4   7  803.92   20.90
  -2   4  -7  805.52   23.80
   4  -4   7  211.28    7.40
   4  -4   7  227.78    9.30
  -4  -4  -7  197.68    9.30
  -4  -4  -7  207.58    9.90
  -4   4  -7  231.98   11.70
  -4   4  -7  192.58    7.40
   4   4   7  211.18    8.50
  -6  -4  -7  147.99    8.90
  -6  -4  -7  164.08    8.40
   6  -4   7  152.58    8.00
   6   4   7  155.98    7.80
  -6   4  -7  159.88   10.60
  -8  -4  -7  386.56   12.90
  -8  -4  -7  349.47   15.00
   8  -4   7  365.86   13.60
   8  -4   7  376.16   12.30
   8   4   7  361.46   13.60
  -8   4  -7  372.36   16.90
 -10  -4  -7   14.60    3.70
 -10  -4  -7    9.60    6.90
  10  -4   7   10.00    3.30
  10  -4   7   12.30    4.00
 -10   4  -7   11.30    5.50
  10   4   7    9.70    3.80
 -12  -4  -7   82.39    7.20
  12  -4   7   82.69    7.30
  12  -4   7   77.79    7.00
 -12  -4  -7   81.09    9.00
  12   4   7   81.29    8.00
 -12   4  -7   75.29   10.20
  14  -4   7  111.79    8.90
  14  -4   7  120.69    9.00
 -14  -4  -7  111.99   10.60
 -14  -4  -7  131.79    8.80
 -14   4  -7  119.19   12.50
  14   4   7  108.29    9.90
  16  -4   7   11.00    4.90
  16  -4   7   15.70    5.20
 -16  -4  -7   12.90    6.20
  16   4   7    6.00    5.40
 -16   4  -7   18.00    7.40
 -25  -5   7   13.50    6.50
  25  -5  -7   -0.40    5.50
  25   5  -7   14.50    6.40
 -25   5   7    4.70    8.20
 -23  -5   7    8.00    5.90
  23  -5  -7   -2.70    4.80
  23   5  -7    2.40    5.30
 -23   5   7    3.80    8.70
 -21  -5   7   11.60    5.60
  21  -5  -7   11.80    5.70
  21   5  -7   12.10    6.20
 -21   5   7   11.40    8.50
 -19  -5   7   95.19    9.50
 -19  -5   7  110.29    4.70
  19  -5  -7   95.89    9.30
  19   5  -7  113.89   10.20
 -19   5   7  103.19   13.00
 -17  -5   7  637.14   14.70
 -17  -5   7  524.15   15.20
  17  -5  -7  584.64   20.80
  17   5  -7  562.74   21.30
  15  -5  -7   -3.40    3.10
 -15  -5   7   -0.30    2.00
 -15  -5   7   -1.90    4.30
 -15   5   7    0.40    5.70
  15   5  -7   -1.70    3.00
 -13  -5   7 1238.38   34.00
  13  -5  -7 1250.17   33.60
 -13   5   7 1240.88   35.30
  13   5  -7 1244.18   34.20
  11  -5  -7   20.60    3.80
 -11  -5   7   15.70    4.80
 -11  -5   7   26.20    2.90
 -11   5   7   18.80    5.20
  11   5  -7   18.20    2.50
  11   5  -7   22.30    4.30
   9  -5  -7  222.28    9.20
  -9  -5   7  205.98    7.70
  -9  -5   7  230.18   10.30
   9   5  -7  223.68    9.10
  -9   5   7  207.38    5.90
   9   5  -7  206.38    7.30
  -9   5   7  222.48    6.00
  -9   5   7  226.48   10.40
  -7  -5   7  541.35   16.90
   7  -5  -7  565.34   16.20
  -7  -5   7  558.04   17.10
  -7   5   7  547.95   14.10
  -7   5   7  559.74   14.30
   7   5  -7  576.84   17.60
   7   5  -7  547.25   15.60
  -7   5   7  532.85   17.30
   5  -5  -7 1057.09   27.70
  -5  -5   7 1041.50   27.40
   5  -5  -7 1037.30   26.60
   5   5  -7 1066.99   26.20
   5   5  -7 1039.50   27.20
  -5   5   7 1053.89   25.90
  -5   5   7 1023.30   25.40
   3  -5  -7  617.04   17.60
   3  -5  -7  600.94   16.90
  -3  -5   7  629.84   17.70
   3   5  -7  589.64   15.70
   3   5  -7  596.14   19.90
   3   5  -7  610.94   16.00
  -1  -5   7 2465.45   57.59
   1  -5  -7 2388.96   57.49
  -1  -5   7 2528.25   55.99
   1   5  -7 2473.65   59.49
   1   5  -7 2427.96   55.79
   1  -5   7  434.56   12.10
   1  -5   7  432.36   13.70
  -1  -5  -7  435.46   14.40
  -1   5  -7  425.96   12.00
  -1   5  -7  426.86   15.70
  -3  -5  -7 2712.03   66.79
   3  -5   7 2910.71   66.49
  -3  -5  -7 2826.72   67.89
   3  -5   7 2869.71   64.69
   3   5   7 2891.61   66.29
  -3   5  -7 2850.51   69.89
   5  -5   7    8.40    3.10
  -5  -5  -7    3.80    3.10
   5  -5   7    6.40    2.30
  -5   5  -7    4.60    4.50
   5   5   7    8.70    2.90
  -7  -5  -7  120.39    6.60
   7  -5   7  128.09    7.40
  -7  -5  -7  118.49    8.50
   7  -5   7  128.69    6.50
  -7   5  -7  110.89   10.40
   7   5   7  122.69    7.60
  -9  -5  -7   -5.80    3.70
   9  -5   7    4.60    2.80
  -9  -5  -7    1.90    2.40
   9  -5   7    0.80    2.80
   9   5   7    2.70    3.30
  -9   5  -7   -6.30    4.50
  11  -5   7   35.90    5.20
  11  -5   7   40.80    5.70
 -11  -5  -7   26.10    6.10
 -11  -5  -7   50.79    5.60
  11   5   7   41.20    6.00
 -11   5  -7   38.30    8.60
  13  -5   7   70.49    7.50
 -13  -5  -7   76.09    9.50
 -13  -5  -7   75.49    7.10
  13  -5   7   78.49    7.70
 -13   5  -7   77.89   11.10
  13   5   7   66.79    8.30
  15  -5   7  136.79    9.90
  15  -5   7  151.78   10.50
 -15  -5  -7  157.38   12.70
  15   5   7  160.08   12.00
 -15   5  -7  176.68   15.10
 -24  -6   7    9.70    6.20
  24  -6  -7    0.00    5.10
  24   6  -7   10.30    6.30
 -24   6   7    1.60    9.10
  22  -6  -7   18.30    6.40
 -22  -6   7   22.70    7.20
  22   6  -7   11.80    6.50
 -22   6   7   11.90    9.20
 -20  -6   7   26.00    6.50
  20  -6  -7   23.50    6.30
  20   6  -7   20.10    6.60
 -20   6   7   26.80    9.60
 -18  -6   7    0.30    4.70
  18  -6  -7    6.00    4.80
  18   6  -7   -3.10    3.90
 -18   6   7   -2.40    7.30
 -16  -6   7  693.73   24.00
  16  -6  -7  685.13   23.00
 -16   6   7  672.13   25.80
  16   6  -7  689.13   24.20
  14  -6  -7   13.50    4.40
 -14  -6   7   10.10    4.80
 -14  -6   7   14.60    2.20
 -14   6   7   20.80    6.90
  14   6  -7   19.10    4.80
  12  -6  -7  206.58   10.40
 -12  -6   7  231.58    7.60
 -12  -6   7  220.78   11.60
 -12   6   7  241.48   13.10
  12   6  -7  218.18    6.90
  12   6  -7  215.48   10.80
 -10  -6   7  772.62   22.80
  10  -6  -7  728.53   21.60
 -10  -6   7  700.73   19.30
  10   6  -7  715.03   18.60
  10   6  -7  771.62   22.10
 -10   6   7  743.73   23.40
   8  -6  -7 1602.24   39.70
  -8  -6   7 1619.74   40.70
  -8  -6   7 1512.75   38.70
   8   6  -7 1581.04   38.10
   8   6  -7 1625.54   39.80
  -8   6   7 1602.24   36.20
  -8   6   7 1577.34   36.10
  -8   6   7 1646.64   41.40
   6  -6  -7  406.76   13.10
  -6  -6   7  410.46   14.10
  -6   6   7  392.96   14.20
  -6   6   7  412.06   11.60
   6   6  -7  400.96   13.00
  -6   6   7  384.56   11.10
   6   6  -7  397.56   12.70
   4  -6  -7   75.19    4.50
  -4  -6   7   68.29    6.20
   4  -6  -7   64.29    4.90
   4   6  -7   71.29    5.10
  -4   6   7   69.79    5.80
  -2  -6   7  965.40   24.10
   2  -6  -7  940.91   25.30
  -2  -6   7  969.90   25.60
   2  -6  -7  943.61   25.10
   2   6  -7  928.31   26.60
   0  -6   7 1816.52   42.70
   0  -6  -7 1805.92   43.90
   0  -6  -7 1857.91   44.20
   0  -6   7 1832.02   44.20
   0  -6  -7 1792.12   44.60
   0   6  -7 1790.22   46.60
  -2  -6  -7  259.27   10.90
  -2  -6  -7  250.67    9.50
   2  -6   7  260.47   10.20
  -2   6  -7  259.17   12.80
   2   6   7  274.17   10.20
  -4  -6  -7  853.81   25.40
   4  -6   7  836.42   22.40
   4  -6   7  866.91   23.60
   4   6   7  859.31   24.10
  -4   6  -7  873.01   27.80
   6  -6   7    3.70    2.90
  -6  -6  -7   -1.20    3.20
   6  -6   7    1.60    2.20
   6   6   7   -5.20    2.50
  -6   6  -7   -6.00    4.60
   8  -6   7    6.20    2.90
  -8  -6  -7   10.70    5.20
   8  -6   7    9.80    3.40
   8   6   7    1.20    3.00
  -8   6  -7    4.30    5.50
  10  -6   7   67.39    6.60
 -10  -6  -7   67.99    8.30
 -10  -6  -7   70.89    6.30
  10  -6   7   69.99    6.30
  10   6   7   81.09    7.90
 -10   6  -7   70.29   10.60
 -12  -6  -7    5.00    4.60
  12  -6   7   -3.20    3.30
  12  -6   7    1.10    3.50
 -12   6  -7    6.60    6.00
  12   6   7    0.90    4.00
  14  -6   7    2.40    3.70
  14  -6   7    2.50    4.10
 -14  -6  -7    3.30    4.70
  14   6   7    7.80    4.90
 -14   6  -7    3.40    6.40
 -16  -6  -7   -2.30    4.20
  16  -6   7    2.20    4.50
  16   6   7    1.30    4.70
 -16   6  -7    9.00    7.20
  18  -6   7   -0.60    4.00
 -18  -6  -7    7.60    6.10
  18  -6   7   -3.70    4.20
 -18   6  -7   19.10    8.10
  18   6   7   -3.10    5.00
  23  -7  -7    2.50    6.60
 -23  -7   7    0.00    5.50
 -23   7   7    0.90    9.50
  23   7  -7   -3.80    7.80
 -21  -7   7   35.40    7.90
  21  -7  -7   15.20    6.00
  21   7  -7   20.30    6.60
 -21   7   7   15.40    9.50
  19  -7  -7  167.58   11.80
 -19  -7   7  196.98   12.90
  19   7  -7  185.08   13.00
 -19   7   7  188.48   16.60
  17  -7  -7  171.28   11.30
 -17  -7   7  176.88   12.10
  17   7  -7  175.68   11.70
 -17   7   7  198.38   15.70
  15  -7  -7   40.20    6.30
 -15  -7   7   43.70    7.60
 -15   7   7   59.89   10.40
  15   7  -7   56.79    7.40
 -13  -7   7    8.10    5.50
  13  -7  -7   14.80    4.50
 -13  -7   7    8.70    1.40
 -13   7   7    8.00    6.00
  13   7  -7    5.30    4.20
 -11  -7   7   -0.20    4.50
 -11  -7   7   -0.10    4.20
  11  -7  -7   -0.90    2.80
  11   7  -7   -2.10    1.20
 -11   7   7    3.70    4.80
   9  -7  -7  488.45   16.10
  -9  -7   7  492.25   17.40
  -9  -7   7  440.26   14.40
   9   7  -7  455.35   13.50
   9   7  -7  469.45   16.20
  -9   7   7  515.85   18.30
   7  -7  -7  336.27   12.40
  -7  -7   7  337.17   13.60
  -7   7   7  323.87    9.70
  -7   7   7  337.47   14.00
   7   7  -7  312.87   11.30
   7   7  -7  314.07   11.90
   5  -7  -7  255.37    9.00
  -5  -7   7  261.87   11.60
   5  -7  -7  263.37   10.50
   5   7  -7  264.67    9.90
  -5   7   7  267.77   11.50
   5   7  -7  262.97   10.70
  -3  -7   7  679.53   20.10
   3  -7  -7  658.23   19.60
  -3   7   7  705.23   20.40
   3   7  -7  657.33   20.50
   1  -7  -7  438.26   14.30
   1  -7  -7  436.16   14.40
  -1  -7   7  440.46   13.40
   1  -7  -7  419.96   14.10
  -1  -7   7  433.96   14.50
   1   7  -7  409.86   15.90
  -1  -7  -7  157.28    7.70
   1  -7   7  159.38    7.10
   1  -7   7  167.18    8.40
  -1  -7  -7  160.58    8.10
  -1  -7  -7  151.28    8.40
  -1   7  -7  149.09   10.30
   3  -7   7  365.96   11.90
   3  -7   7  349.17   12.60
  -3  -7  -7  340.87   13.80
  -3   7  -7  340.77   16.00
   3   7   7  363.26   13.20
   5  -7   7  900.11   24.20
  -5  -7  -7  887.91   27.20
   5  -7   7  899.11   24.70
  -5  -7  -7  922.11   27.90
  -5   7  -7  903.11   29.80
   5   7   7  912.01   26.20
   7  -7   7   63.29    5.60
  -7  -7  -7   55.79    8.30
   7  -7   7   69.39    6.10
  -7  -7  -7   67.39    5.30
   7   7   7   72.09    6.90
   9  -7   7  171.78    9.00
   9  -7   7  165.68    8.80
  -9  -7  -7  167.38   11.30
  -9  -7  -7  172.08    7.20
  -9   7  -7  173.28   13.40
   9   7   7  183.58   10.70
  11  -7   7  206.48   10.50
 -11  -7  -7  199.68    7.50
  11  -7   7  189.98    9.80
 -11  -7  -7  203.28   12.80
 -11   7  -7  191.68   14.60
  11   7   7  198.48   12.10
 -13  -7  -7   78.89    9.50
  13  -7   7   71.59    7.20
  13  -7   7   68.39    8.00
 -13   7  -7   85.99   12.00
  13   7   7   84.29    9.60
  15  -7   7    0.50    3.80
  15  -7   7   -3.50    4.20
 -15  -7  -7    2.40    4.90
  15   7   7    0.90    4.70
 -15   7  -7    8.70    6.90
  17  -7   7   -2.50    4.00
  17  -7   7   -1.10    4.20
 -17  -7  -7    5.80    5.50
  17   7   7    6.50    5.00
 -17   7  -7    8.80    6.50
 -22  -8   7    5.20    6.30
  22   8  -7    7.30    9.30
 -22   8   7    3.20   10.10
  20  -8  -7   55.19    8.60
 -20  -8   7   67.59   10.10
 -20   8   7   55.79   12.90
  20   8  -7   45.50    7.80
 -18  -8   7   44.70    7.70
  18  -8  -7   43.40    7.20
 -18   8   7   63.79   11.90
  18   8  -7   42.70    7.30
 -16  -8   7   37.40    7.90
  16  -8  -7   26.20    5.80
  16   8  -7   26.50    5.90
 -16   8   7   40.30    9.50
  14  -8  -7    5.20    4.10
 -14  -8   7   10.30    5.30
  14   8  -7    8.70    4.60
 -14   8   7   -1.90    6.30
  12  -8  -7   34.70    5.60
 -12  -8   7   29.80    2.80
 -12   8   7   27.20    8.60
  12   8  -7   31.30    2.20
  12   8  -7   39.00    6.70
 -10  -8   7    3.40    3.40
  10  -8  -7   20.50    4.70
 -10  -8   7   13.40    5.70
  10   8  -7   -3.40    3.80
 -10   8   7   25.00    6.80
  10   8  -7   10.40    2.50
  -8  -8   7 1101.89   30.70
   8  -8  -7 1150.28   29.90
   8   8  -7 1010.70   27.20
  -8   8   7  979.70   24.50
   8   8  -7 1062.29   29.40
  -8   8   7 1007.70   24.80
  -8   8   7 1065.59   31.60
   6  -8  -7 2154.28   51.69
  -6  -8   7 2084.79   51.99
   6  -8  -7 2066.79   48.40
  -6   8   7 2107.99   52.69
   6   8  -7 2085.59   50.59
   6   8  -7 2107.29   50.89
  -6   8   7 1936.01   47.70
   4  -8  -7   16.80    4.30
  -4  -8   7   27.80    5.80
   4  -8  -7   25.70    4.30
   4   8  -7   29.80    5.00
   4   8  -7   20.60    4.10
  -4   8   7   15.30    4.70
   2  -8  -7   26.90    5.00
  -2  -8   7   32.40    4.20
  -2  -8   7   40.20    6.10
   2  -8  -7   33.00    4.50
  -2   8   7   27.70    4.70
   2   8  -7   27.50    5.20
   0  -8   7    5.80    2.60
   0  -8  -7   -0.10    2.70
   0  -8   7    4.20    4.00
   0  -8  -7    3.30    3.10
   0   8   7    2.70    3.20
   0   8  -7   -0.90    3.80
  -2  -8  -7   24.80    4.70
   2  -8   7   32.10    4.20
   2  -8   7   30.20    5.00
   2   8   7   36.40    5.10
  -2   8  -7   22.20    6.00
   2   8   7   40.60    5.40
  -4  -8  -7  255.57   11.10
  -4  -8  -7  245.28   12.00
   4  -8   7  241.08    9.90
   4  -8   7  243.58   10.50
   4   8   7  236.98   11.20
  -4   8  -7  237.88   14.00
   6  -8   7  141.29    8.10
   6  -8   7  145.49    7.80
  -6   8  -7  132.89   11.60
   6   8   7  124.09    9.00
   8  -8   7   61.59    6.30
  -8  -8  -7   52.29    5.40
   8  -8   7   60.59    6.50
  -8  -8  -7   66.29    8.10
  -8   8  -7   69.39   10.00
   8   8   7   79.29    9.00
  10  -8   7    1.90    3.70
 -10  -8  -7    8.60    2.70
 -10  -8  -7    7.40    4.90
  10  -8   7   11.40    4.30
  10   8   7    6.70    4.80
 -10   8  -7    8.10    6.70
  12  -8   7   23.30    5.40
 -12  -8  -7   18.50    5.80
  12  -8   7   23.70    4.90
 -12   8  -7   28.50    8.30
  12   8   7   38.30    7.30
  14  -8   7   12.60    4.50
  14  -8   7   10.50    4.80
 -14  -8  -7    8.00    5.70
  14   8   7   10.50    5.50
 -14   8  -7   26.00    8.30
 -16  -8  -7   17.20    6.60
  16  -8   7   15.00    5.00
  16  -8   7    9.10    4.80
 -16   8  -7   28.00    8.90
  16   8   7   24.70    7.10
 -21  -9   7    5.90    6.70
  21   9  -7    1.80    6.30
 -21   9   7   -3.70   10.80
  19  -9  -7   68.39    9.50
 -19  -9   7   78.09   10.10
  19   9  -7   80.39    9.90
 -19   9   7   78.79   14.00
  17  -9  -7   79.39    9.00
 -17  -9   7   81.99   10.20
  17   9  -7   75.29    9.50
 -17   9   7   90.19   13.40
 -15  -9   7    4.60    5.90
  15  -9  -7    1.50    4.20
 -15   9   7    5.00    7.50
  15   9  -7    4.20    4.50
  13  -9  -7   56.39    7.20
 -13  -9   7   51.39    7.70
 -13   9   7   58.59    9.70
  13   9  -7   45.90    6.70
  11  -9  -7  422.86   16.10
 -11  -9   7  417.26   17.20
 -11  -9   7  359.56   11.20
  11   9  -7  385.26   15.90
  11   9  -7  390.76   10.80
 -11   9   7  443.56   19.40
  -9  -9   7  209.98   12.50
   9  -9  -7  217.08   11.30
  -9   9   7  229.28   13.90
   9   9  -7  209.18   11.20
   9   9  -7  192.68    8.50
   7  -9  -7   61.59    5.20
  -7  -9   7   62.29    8.50
  -7   9   7   74.89   11.20
  -7   9   7   51.09    4.50
   5  -9  -7   67.29    7.80
  -5  -9   7   50.29    7.10
   5  -9  -7   65.49    6.60
   5   9  -7   53.69    6.70
   5   9  -7   74.79    7.30
  -5   9   7   49.80    7.60
  -3  -9   7  168.48   10.00
  -3  -9   7  188.58    8.90
   3  -9  -7  160.08    8.00
   3  -9  -7  140.39    9.30
  -3   9   7  165.18   10.20
   3   9  -7  166.58   10.40
  -1  -9   7    8.30    4.30
   1  -9  -7   -2.00    3.10
  -1  -9   7    6.80    3.10
   1  -9  -7    2.00    3.00
   1   9  -7    1.40    4.20
  -1   9   7    8.70    4.00
  -1  -9  -7    6.50    3.70
   1  -9   7    9.00    3.30
  -1  -9  -7    4.70    3.60
   1  -9   7    7.00    4.20
  -1   9  -7   10.80    5.30
   1   9   7   14.50    4.00
   3  -9   7   15.90    3.70
   3  -9   7   12.40    4.30
  -3  -9  -7    8.20    3.80
   3   9   7   13.10    4.30
  -3   9  -7   14.90    6.30
   3   9   7   13.90    3.70
   5  -9   7    3.40    4.00
   5  -9   7    8.60    3.30
  -5  -9  -7    7.60    5.10
   5   9   7    8.80    4.80
  -5   9  -7    7.50    6.10
   7  -9   7  219.58   10.50
  -7  -9  -7  206.28   12.40
   7  -9   7  203.38   10.00
  -7   9  -7  219.38   15.20
   7   9   7  208.58   11.80
   7   9   7  213.08    8.40
   9  -9   7   46.70    5.90
  -9  -9  -7   41.80    7.60
   9  -9   7   50.49    6.50
   9   9   7   40.20    4.00
  -9   9  -7   58.99   10.30
   9   9   7   42.30    6.80
 -11  -9  -7   -3.20    4.30
  11  -9   7   -0.30    3.70
  11  -9   7   -7.20    3.40
 -11   9  -7   -1.60    5.20
  11   9   7    1.10    4.30
  13  -9   7    3.30    4.20
 -13  -9  -7   13.10    5.80
  13  -9   7   12.20    5.00
 -13   9  -7    7.90    6.50
  13   9   7    7.40    5.10
 -15  -9  -7    2.50    5.50
  15  -9   7   -2.30    3.80
 -15   9  -7    1.40    6.70
  15   9   7   -1.00    4.30
  20 -10  -7   -3.10    5.40
 -20 -10   7    9.60    8.40
 -20  10   7    2.50   13.50
 -18 -10   7   17.60    6.40
  18 -10  -7   19.40    6.70
 -18  10   7   16.20   10.30
  18  10  -7   17.00    6.50
  16 -10  -7    3.70    4.90
 -16 -10   7    5.50    5.70
 -16  10   7   -2.40    7.70
  16  10  -7    9.00    5.50
 -14 -10   7   47.50    8.20
  14 -10  -7   32.10    6.60
  14  10  -7   37.10    6.70
 -14  10   7   48.20   11.00
  12 -10  -7    0.70    4.10
 -12 -10   7    2.00    5.30
  12  10  -7    0.60    3.50
 -12  10   7    7.40    7.20
  10 -10  -7  204.78   11.40
 -10 -10   7  214.88   12.70
 -10 -10   7  184.98    7.60
  10  10  -7  213.78   11.70
 -10  10   7  221.88   15.20
  10  10  -7  218.48    7.70
   8 -10  -7  194.08   11.10
  -8 -10   7  171.78   15.50
  -8  10   7  191.98   14.30
  -8  10   7  183.08    6.40
   8  10  -7  179.08   10.50
   6 -10  -7  202.78    9.00
  -6 -10   7  172.28   12.20
  -6  10   7  182.28   13.50
   6  10  -7  224.08   11.00
   6  10  -7  227.88   10.70
  -4 -10   7  165.48   10.80
   4 -10  -7  170.88   10.50
   4 -10  -7  166.48    8.30
  -4  10   7  157.68   11.80
   4  10  -7  152.28    9.30
   4  10  -7  175.88   10.50
  -2 -10   7    6.00    4.60
  -2 -10   7   -0.50    3.00
   2 -10  -7    1.20    4.20
   2 -10  -7    1.80    2.90
  -2  10   7    1.70    4.40
   2  10  -7    6.00    4.50
   0 -10  -7   49.40    7.50
   0 -10  -7   36.60    5.60
   0 -10   7   34.40    5.70
   0 -10   7   40.10    5.40
   0  10  -7   27.90    6.20
   0  10   7   36.10    5.80
   2 -10   7   -4.30    2.70
   2 -10   7   -0.20    4.00
  -2 -10  -7   -0.30    3.40
  -2  10  -7    3.60    5.30
   2  10   7   -4.20    3.50
   2  10   7    2.80    3.70
  -4 -10  -7   11.20    4.60
   4 -10   7   15.10    4.70
   4 -10   7   13.60    4.00
   4  10   7   10.10    4.40
  -4  10  -7   11.20    6.60
   4  10   7   11.60    4.10
   6 -10   7    6.20    4.10
  -6 -10  -7    2.60    4.40
   6 -10   7    8.30    3.80
   6  10   7    4.90    4.40
  -6  10  -7    2.10    5.90
  -8 -10  -7    2.20    4.80
   8 -10   7   14.50    4.20
   8 -10   7    9.20    4.40
   8  10   7   21.00    5.70
  -8  10  -7   10.40    7.10
   8  10   7   11.10    3.20
  10 -10   7   38.40    6.10
  10 -10   7   22.20    4.90
 -10 -10  -7   22.70    6.90
 -10  10  -7   21.40    8.40
  10  10   7   39.50    7.30
  12 -10   7  103.59    8.20
  12 -10   7  133.89   10.10
 -12 -10  -7  134.69   12.20
  12  10   7  148.19   12.40
 -12  10  -7  151.88   15.50
  14 -10   7   11.00    5.00
 -14 -10  -7    6.80    5.20
 -14  10  -7   25.10    8.60
  14  10   7   14.50    6.70
  19 -11  -7   -1.00    5.40
 -19 -11   7    1.50    6.00
 -19  11   7   -6.30    9.10
  19  11  -7    4.90    5.50
  17 -11  -7    6.20    5.90
 -17 -11   7    4.90    6.20
  17  11  -7    4.80    5.10
 -17  11   7    3.80   10.60
 -15 -11   7   54.89    8.90
  15 -11  -7   77.49    9.60
  15  11  -7   71.59    9.40
 -15  11   7   75.19   13.40
 -13 -11   7   32.40    7.50
  13 -11  -7   45.10    7.50
  13  11  -7   40.10    7.20
 -13  11   7   34.30   10.00
  11 -11  -7    6.80    4.30
 -11 -11   7    9.90    5.80
 -11  11   7   14.90    7.90
  11  11  -7    1.50    4.20
   9 -11  -7   12.40    4.80
  -9 -11   7   13.20    6.30
  -9  11   7   10.60    7.30
   9  11  -7   15.50    4.80
   7 -11  -7    3.70    3.80
   7 -11  -7    4.90    2.30
  -7 -11   7   -1.20    5.50
  -7  11   7   -0.20    6.50
   7  11  -7    0.10    3.50
   7  11  -7    2.00    3.00
   5 -11  -7  110.09    9.00
   5 -11  -7  122.29    7.20
   5  11  -7  122.59    8.80
   5  11  -7  130.29    9.90
  -5  11   7   88.19   11.90
  -3 -11   7  238.98   12.80
   3 -11  -7  236.08   12.40
   3 -11  -7  252.17   11.00
   3  11  -7  252.17   12.10
   3  11  -7  271.37   14.20
  -3  11   7  241.88   14.10
  -1 -11   7   72.19    8.00
   1 -11  -7   73.69    7.40
  -1 -11   7   69.49    6.90
   1 -11  -7   62.59    7.70
  -1  11   7   64.59    8.80
   1  11  -7   82.19    9.60
  -1 -11  -7   28.00    5.80
  -1 -11  -7   10.20    4.90
   1 -11   7   26.30    5.70
   1 -11   7   22.10    4.60
   1  11   7   27.90    5.90
  -1  11  -7   28.40    8.30
  -3 -11  -7  103.39    9.20
   3 -11   7  104.79    8.00
   3 -11   7   91.79    8.30
   3  11   7  103.39    8.90
   3  11   7   89.99    8.20
  -3  11  -7  108.09   11.70
  -5 -11  -7   54.59    8.00
   5 -11   7   42.90    6.00
   5 -11   7   50.29    6.70
   5  11   7   45.80    5.80
  -5  11  -7   56.99    9.80
   5  11   7   52.09    7.70
  -7 -11  -7   61.19    8.70
   7 -11   7   63.99    7.50
   7 -11   7   65.19    7.00
  -7  11  -7   61.49   10.10
   7  11   7   68.59    8.80
   9 -11   7    3.20    3.90
  -9 -11  -7    3.70    5.40
   9 -11   7    2.20    4.20
  -9  11  -7   14.90    8.10
   9  11   7    7.30    4.80
 -11 -11  -7   12.70    6.40
  11 -11   7   14.70    5.60
  11 -11   7    9.70    4.70
 -11  11  -7   13.50    8.30
  11  11   7   18.30    6.00
  13 -11   7   55.09    8.00
 -13 -11  -7   39.00    8.10
  13  11   7   47.20    9.80
 -13  11  -7   53.69   10.40
 -18 -12   7    3.90    5.80
  18 -12  -7   -2.10    5.20
  18  12  -7   -0.60    5.10
 -18  12   7   -0.10   10.00
 -16 -12   7    9.40    6.50
  16 -12  -7   15.80    6.50
  16  12  -7   11.00    5.60
 -16  12   7    6.70    9.80
 -14 -12   7    9.70    6.50
  14 -12  -7    6.60    5.40
  14  12  -7    5.40    4.90
 -14  12   7    2.40    9.80
 -12 -12   7    3.00    5.80
  12 -12  -7    1.70    4.60
 -12  12   7    1.40    8.30
  12  12  -7   -0.20    4.10
 -10 -12   7   25.90    7.20
  10 -12  -7   25.50    6.10
 -10  12   7   12.00    8.40
  10  12  -7   26.10    6.10
  -8 -12   7   16.50    6.40
   8 -12  -7    3.20    4.10
  -8  12   7   12.40    2.20
  -8  12   7    5.80    7.30
   8  12  -7    7.40    4.60
   6 -12  -7   -0.70    4.00
   6 -12  -7    5.20    2.70
  -6 -12   7   -8.30    4.60
   6  12  -7   10.20    4.10
  -6  12   7    0.00    7.00
   6  12  -7    2.40    3.50
   4 -12  -7   16.40    4.30
   4 -12  -7    7.20    4.50
  -4 -12   7   10.80    5.60
  -4  12   7    5.50    7.40
   4  12  -7   17.70    5.60
   4  12  -7   11.50    4.30
  -2 -12   7   14.90    5.10
   2 -12  -7   19.70    4.80
   2 -12  -7   15.10    5.00
  -2  12   7   14.10    6.60
   2  12  -7   32.40    6.80
   0 -12   7    9.40    5.10
   0 -12  -7    8.50    4.60
   0 -12   7   10.80    4.30
   0 -12  -7   10.70    4.70
   0  12   7   -3.00    5.20
   0  12  -7   18.40    6.30
   2 -12   7   23.90    5.70
   2 -12   7   30.80    5.60
  -2 -12  -7   30.20    6.40
   2  12   7   23.30    6.20
   2  12   7   37.00    6.50
  -2  12  -7   37.50    8.40
  -4 -12  -7   36.80    6.90
   4 -12   7   35.60    5.90
   4 -12   7   36.10    6.10
   4  12   7   36.40    6.20
  -4  12  -7   41.40    8.80
   4  12   7   40.50    7.20
   6 -12   7   -5.00    4.10
  -6 -12  -7   -4.50    4.00
   6 -12   7    3.70    4.20
   6  12   7    4.50    4.60
  -6  12  -7    2.20    6.10
   8 -12   7    4.70    4.30
   8 -12   7    0.20    4.30
  -8 -12  -7    4.20    5.10
   8  12   7   -1.30    4.60
  -8  12  -7   -3.80    6.00
  10 -12   7    7.60    4.70
  10 -12   7   24.80    6.00
 -10 -12  -7   12.90    6.90
 -10  12  -7   20.20   13.70
  10  12   7   11.00    5.60
  15 -13  -7   -3.90    4.70
 -15 -13   7   -1.80    6.10
 -15  13   7  -11.40    9.90
  15  13  -7   -3.50    8.20
  13 -13  -7   10.10    6.10
 -13 -13   7    7.50    6.50
  13  13  -7    3.40    4.40
 -13  13   7   -6.30    9.80
 -11 -13   7   11.90    6.60
  11 -13  -7    2.70    5.00
  11  13  -7    8.70    5.30
 -11  13   7   11.00    9.60
  -7 -13   7    2.80    5.50
   7 -13  -7    0.10    4.50
   7  13  -7   -0.90    4.10
  -7  13   7    3.20    8.20
  -5 -13   7   -1.00    5.00
   5 -13  -7   -1.50    3.80
   5 -13  -7    8.20    3.30
  -5  13   7   -1.80    7.40
   5  13  -7    0.70    3.90
  -3 -13   7   15.50    5.80
   3 -13  -7    8.80    4.90
   3 -13  -7   20.50    4.90
  -3  13   7    8.90    7.60
   3  13  -7    9.90    4.60
   3  13  -7   23.10    6.00
  -1 -13   7   10.90    4.80
   1 -13  -7   23.40    5.70
  -1 -13   7   13.00    5.50
   1 -13  -7   11.90    5.20
   1  13  -7   23.50    6.90
  -1  13   7   20.30    7.70
  -1 -13  -7    9.40    5.00
   1 -13   7    5.90    5.00
   1 -13   7    4.90    4.40
   1  13   7    8.50    5.00
  -1  13  -7   14.60    6.20
   1  13   7   -2.20    6.10
   3 -13   7   14.50    5.20
  -3 -13  -7   17.10    6.10
   3 -13   7   17.90    5.40
  -3  13  -7   24.60    7.80
   3  13   7   30.00    6.70
   3  13   7   13.80    6.70
   5 -13   7   17.10    5.50
  -5 -13  -7   19.40    6.30
   5 -13   7   19.20    5.20
   5  13   7   18.40    6.20
  -5  13  -7   25.50    8.40
   5  13   7   10.50    5.10
   7 -13   7    1.70    4.10
  -7 -13  -7    1.40    5.50
   7 -13   7    0.30    4.50
  -7  13  -7   10.30    7.40
   7  13   7   -5.40    4.70
   9 -13   7    7.50    4.00
   9 -13   7    0.40    4.70
  -9 -13  -7   10.10    6.10
   9  13   7    0.50    5.50
  -9  13  -7   19.70    8.60
 -14 -14   7    9.50    6.50
  14 -14  -7    5.90    5.60
 -14  14   7   10.80   10.60
  14  14  -7    9.70    6.30
 -12 -14   7    5.70    7.20
  12 -14  -7    1.30    5.20
  12  14  -7    6.00    5.10
 -12  14   7    2.90    9.90
  10 -14  -7   15.90    6.10
 -10 -14   7   13.80    7.00
  10  14  -7    6.40    5.50
 -10  14   7    8.30   10.10
   8 -14  -7   45.90    7.50
  -8 -14   7   55.89    9.20
  -8  14   7   41.60   11.20
   8  14  -7   44.80    7.70
   6 -14  -7   20.80    5.90
  -6 -14   7   20.70    7.60
  -6  14   7   24.00    9.90
   6  14  -7   27.10    6.40
  -4 -14   7    1.70    5.50
   4 -14  -7   -1.20    4.40
   4  14  -7   -1.60    4.20
  -4  14   7    0.60    8.00
   4  14  -7   44.20   12.50
   2 -14  -7   25.60    8.50
  -2 -14   7    9.00    5.50
   2 -14  -7   -5.60    4.10
   2  14  -7    4.80    4.80
  -2  14   7   -4.30    7.10
   0 -14   7   10.50    5.30
   0 -14  -7    4.10    5.10
   0 -14   7    3.60    4.80
   0  14  -7   20.10    8.00
   0  14   7   -5.00    7.10
   2 -14   7   36.40    6.70
  -2 -14  -7   42.10    8.60
   2 -14   7   40.40    7.30
   2  14   7   38.60    7.90
   2  14   7   26.50    8.20
  -2  14  -7   51.89   10.40
  -4 -14  -7   30.20    7.80
   4 -14   7   20.90    5.50
   4 -14   7   21.40    5.90
   4  14   7   20.90    6.10
   4  14   7   24.60    6.60
  -4  14  -7   34.10    9.70
  -6 -14  -7  110.59   12.90
   6 -14   7   71.69    9.40
   6 -14   7   85.49    7.80
   6  14   7   70.89   10.60
  -6  14  -7  108.09   20.40
   9 -15  -7   12.30    6.00
  -9 -15   7   15.40    6.90
  -9  15   7   10.80   10.30
   9  15  -7   10.10    9.00
   7 -15  -7    3.60    4.90
  -7 -15   7    7.20    6.30
   7  15  -7    6.20    5.40
  -7  15   7   -4.80    9.10
  -5 -15   7   18.00    7.10
   5 -15  -7    4.90    6.80
   5  15  -7    2.00    5.20
  -5  15   7   -5.60    9.00
  -3 -15   7   26.10    7.10
  -3  15   7   18.00    9.70
   3  15  -7   13.10    5.70
  -1 -15   7   15.40    6.00
   1 -15  -7    1.60    6.10
   1 -15  -7   15.50    7.80
   1  15  -7    9.90    5.60
  -1  15   7   -5.50    7.80
  -1 -15  -7  117.19   13.50
   1 -15   7  113.09   10.40
   1 -15   7   98.49   10.80
   1  15   7   96.79   11.00
  -3 -15  -7   59.49   10.90
   3 -15   7   68.39    8.80
   3 -15   7   50.49    8.50
   3  15   7   41.50    8.60
 -26   0   8    6.90    6.50
  26   0  -8    4.30    5.70
 -24   0   8    0.10    7.10
 -24   0   8   16.30    5.80
  24   0  -8    8.10    5.80
  22   0  -8   -1.00    4.40
 -22   0   8    5.40    3.80
 -22   0   8    4.40    5.90
 -20   0   8   14.40    3.80
  20   0  -8    4.00    4.50
 -20   0   8   12.80    5.70
  18   0  -8    1.20    4.40
 -18   0   8    5.80    3.70
 -18   0   8   14.10    5.50
 -16   0   8  120.19   10.00
 -16   0   8  102.19    8.80
  16   0  -8  152.58   10.30
 -14   0   8  175.58    8.80
 -14   0   8  171.68    8.40
  14   0  -8  180.88    9.10
  12   0  -8   85.19    5.70
  12   0  -8   78.49    5.50
 -12   0   8   77.99    5.50
 -10   0   8 1632.44   38.60
  10   0  -8 1603.54   39.50
  -8   0   8 1197.98   29.80
   8   0  -8 1245.98   30.00
  -8   0   8 1262.37   30.10
  -6   0   8 2723.63   62.49
   6   0  -8 2768.72   61.29
  -6   0   8 2717.43   61.39
   6   0  -8 2724.23   63.09
  -4   0   8  184.78    7.10
  -4   0   8  184.18    5.20
   4   0  -8  181.48    7.40
   4   0  -8  185.28    5.10
   2   0  -8 2098.39   57.49
  -2   0   8 2272.27   56.49
   0   0   8  449.06   10.40
   0   0   8  447.06   10.50
   0   0   8  471.75   14.60
   2   0   8 8810.62  192.08
   4   0   8 2886.31   68.09
  -4   0  -8 2918.71   68.49
  -4   0  -8 2799.32   63.99
   4   0   8 2795.82   64.29
  -6   0  -8   34.60    5.20
   6   0   8   31.80    3.50
  -6   0  -8   29.30    5.10
   8   0   8  211.88    8.90
  -8   0  -8  234.28   11.70
  -8   0  -8  210.58   10.90
 -10   0  -8    0.10    3.70
  10   0   8    3.10    2.80
 -10   0  -8    0.00    3.80
 -12   0  -8  160.28   11.50
 -12   0  -8  144.09   10.80
  12   0   8  167.18    9.40
 -14   0  -8  120.99   14.10
  14   0   8  104.49    8.70
 -14   0  -8  135.89   11.00
 -16   0  -8    6.70    5.80
  16   0   8   -5.10    4.10
  18   0   8    2.30    5.60
  18   0   8    2.80    4.80
 -18   0  -8   35.80    8.50
  25  -1  -8  137.19   12.50
 -25  -1   8  130.69   12.20
 -25   1   8  132.39   14.10
  25   1  -8  141.49   13.10
 -23  -1   8   24.90    7.00
 -23  -1   8   34.20    7.50
  23  -1  -8   13.90    5.70
 -23   1   8   35.40    5.50
 -23   1   8   22.80    7.90
  23   1  -8   16.00    5.70
 -21  -1   8    3.80    5.10
 -21  -1   8    4.20    3.80
  21  -1  -8   -2.00    3.70
 -21   1   8   -3.10    5.40
 -21   1   8   13.10    3.70
  21   1  -8    0.50    4.80
  19  -1  -8  258.47   13.70
 -19  -1   8  244.68   12.50
 -19  -1   8  262.37   11.90
  19   1  -8  264.37   13.80
 -19   1   8  264.47   14.00
 -19   1   8  247.98   10.30
  17  -1  -8   30.10    6.20
 -17  -1   8   26.60    5.80
 -17  -1   8   27.30    5.60
 -17   1   8   29.50    4.60
 -17   1   8   29.20    6.40
  17   1  -8   34.00    6.00
 -15  -1   8  544.25   17.90
  15  -1  -8  569.14   19.00
 -15  -1   8  568.14   17.70
  15   1  -8  587.14   19.20
 -15   1   8  532.95   18.70
 -13  -1   8  429.46   14.20
  13  -1  -8  418.26   14.60
 -13   1   8  427.26   14.70
 -13   1   8  426.76   13.10
  13   1  -8  437.36   14.70
  11  -1  -8 1495.65   36.90
  11  -1  -8 1486.15   36.70
 -11  -1   8 1492.25   36.20
  11   1  -8 1408.36   37.20
 -11   1   8 1474.95   35.10
  11   1  -8 1456.85   36.60
   9  -1  -8   10.00    2.10
   9  -1  -8   12.80    2.30
  -9  -1   8   13.70    3.40
   9  -1  -8    6.90    2.10
   9   1  -8    9.60    2.20
   9   1  -8   18.10    2.90
  -9   1   8   10.70    2.40
  -7  -1   8   33.00    2.60
  -7  -1   8   32.50    3.80
   7  -1  -8   39.80    3.70
   7   1  -8   30.70    2.90
  -7   1   8   29.70    3.20
  -7   1   8   34.80    2.70
   7   1  -8   29.20    3.50
   5  -1  -8 1301.87   29.60
  -5  -1   8 1238.88   31.20
  -5  -1   8 1283.57   29.30
  -5   1   8 1298.87   31.20
  -5   1   8 1262.37   29.70
   5   1  -8 1259.57   31.70
   5   1  -8 1309.67   29.40
   3  -1  -8   87.59    3.10
   3  -1  -8   86.79    5.70
  -3   1   8   87.49    4.80
  -3   1   8   86.89    3.10
   3   1  -8   91.49    6.20
   1  -1  -8    8.70    3.00
  -1   1   8    6.20    2.20
   1   1  -8    4.20    2.40
  -1   1   8    6.80    1.00
  -1   1   8    7.50    1.00
   1  -1   8  488.15   15.30
   1  -1   8  492.55   11.20
  -1   1  -8  499.65   11.20
   1   1   8  478.65   12.00
  -1   1  -8  463.55   16.00
   1   1   8  492.05   15.40
  -3  -1  -8  984.50   27.50
   3  -1   8 1004.20   23.80
  -3  -1  -8 1003.20   27.90
   3  -1   8 1033.70   27.70
   3   1   8 1019.70   24.40
   3   1   8 1073.39   24.80
  -3   1  -8 1018.00   28.60
  -3   1  -8  995.40   23.80
   5  -1   8  302.57   12.20
   5  -1   8  290.57    9.30
  -5  -1  -8  321.57   12.40
  -5  -1  -8  290.47   12.20
   5   1   8  317.47   10.10
  -5   1  -8  289.47    9.10
  -5   1  -8  310.07   13.00
  -7  -1  -8  180.88    9.80
   7  -1   8  174.88    9.10
   7  -1   8  171.48    9.50
  -7  -1  -8  179.18    9.60
   7   1   8  175.18    9.10
  -7   1  -8  183.98   10.50
  -9  -1  -8  114.59    8.70
   9  -1   8  104.29    8.50
   9  -1   8  116.09    6.70
  -9  -1  -8  112.79    8.50
   9   1   8  116.89    7.20
  -9   1  -8  104.99    9.10
 -11  -1  -8   90.89   13.40
 -11  -1  -8   80.49    8.20
  11  -1   8   72.89    6.40
  11  -1   8   74.39    8.00
  11   1   8   79.59    6.90
 -11   1  -8   78.89    9.20
 -13  -1  -8    6.50    5.20
  13  -1   8   12.00    4.20
 -13  -1  -8    8.40    4.90
  13  -1   8   12.20    5.00
 -13   1  -8   17.20    7.30
  13   1   8    2.80    3.60
  15  -1   8  128.99    9.60
  15  -1   8  134.79   11.00
 -15  -1  -8  107.59   10.90
 -15  -1  -8  151.78   17.90
 -15   1  -8  131.59   12.60
  15   1   8  118.19    9.80
  17  -1   8   10.80    5.40
 -17  -1  -8    6.20    6.10
  17  -1   8   10.40    5.10
 -17  -1  -8   25.60    7.90
 -17   1  -8   14.00    7.30
  17   1   8   11.50    5.30
  19  -1   8    2.20    5.70
 -26  -2   8  174.78   11.30
 -26  -2   8  147.29   12.30
 -24  -2   8    2.30    5.40
 -24  -2   8    0.30    4.80
  24  -2  -8  -10.80    4.30
 -24   2   8   -0.40    7.10
  24   2  -8    0.50    5.20
  22  -2  -8   79.89    9.60
 -22  -2   8   74.09    8.90
 -22  -2   8   93.59    9.20
  22   2  -8   87.49   10.20
 -22   2   8   79.19   11.60
 -22   2   8  102.79    6.80
 -20  -2   8   -1.00    4.20
 -20  -2   8    4.50    4.00
  20  -2  -8    0.80    4.20
  20   2  -8    1.40    4.30
 -20   2   8    9.20    6.10
 -20   2   8    5.20    2.60
 -18  -2   8  673.53   21.00
 -18  -2   8  675.13   21.90
 -18   2   8  709.53   24.40
 -18   2   8  675.03   19.10
  18   2  -8  700.53   26.10
  16  -2  -8 1701.83   44.40
 -16  -2   8 1666.13   43.10
 -16  -2   8 1671.63   41.80
 -16   2   8 1651.63   44.60
 -16   2   8 1684.23   40.40
  16   2  -8 1732.33   44.70
  14  -2  -8   -2.10    2.50
 -14  -2   8    1.00    3.70
 -14   2   8    0.50    2.20
  14   2  -8   -2.10    2.50
 -14   2   8    2.50    3.90
  12  -2  -8  140.39    7.30
 -12  -2   8  132.19    7.80
  12  -2  -8  132.59    5.40
  12   2  -8  131.59    6.40
  12   2  -8  136.59    7.30
 -12   2   8  137.19    6.00
 -12   2   8  133.09    7.80
 -10  -2   8    9.70    3.10
  10  -2  -8   15.00    2.10
  10  -2  -8   16.80    2.90
  10  -2  -8   19.80    3.40
  10   2  -8    9.50    2.80
  10   2  -8   11.10    2.20
 -10   2   8   16.70    2.60
  -8  -2   8  338.07   11.40
   8  -2  -8  329.97   10.10
   8  -2  -8  327.57   11.40
  -8  -2   8  314.77    9.90
   8  -2  -8  349.07   10.60
  -8   2   8  332.77    9.90
   8   2  -8  328.17   10.40
   8   2  -8  323.47   10.60
  -4  -2   8  222.48    8.60
   4  -2  -8  224.68    6.90
   4  -2  -8  226.78    8.70
  -4   2   8  232.68    8.30
   4   2  -8  230.48    6.30
   4   2  -8  228.08    6.10
   4   2  -8  233.68    9.20
   2  -2  -8  524.05   12.80
   2  -2  -8  482.25   16.30
  -2   2   8  484.65   16.30
   2   2  -8  507.15   17.40
  -2   2   8  514.25   12.80
   0  -2   8 1259.17   32.60
   0  -2  -8 1305.57   32.90
   0  -2  -8 1286.67   32.80
   0   2  -8 1332.07   34.00
   0   2   8 1302.47   30.00
   0   2   8 1257.87   29.70
   2  -2   8 2722.03   57.89
  -2  -2  -8 2543.65   62.19
  -2  -2  -8 2589.24   61.89
   2  -2   8 2645.94   61.99
   2   2   8 2661.13   59.29
   2   2   8 2538.75   58.79
  -2   2  -8 2643.74   63.39
  -2   2  -8 2551.94   57.89
   4  -2   8  716.23   17.80
  -4  -2  -8  703.63   21.60
  -4  -2  -8  705.83   20.70
   4  -2   8  717.93   21.10
  -4   2  -8  716.43   22.60
  -4   2  -8  695.83   18.60
   4   2   8  732.73   19.00
   6  -2   8 1075.59   29.70
   6  -2   8 1078.99   26.70
  -6  -2  -8 1078.09   30.50
  -6  -2  -8 1066.89   29.30
  -6   2  -8 1090.79   31.50
   8  -2   8  991.40   26.00
  -8  -2  -8 1008.90   29.70
  -8  -2  -8  982.10   28.10
   8  -2   8  995.00   28.80
   8   2   8 1016.50   27.40
  -8   2  -8 1004.60   30.50
 -10  -2  -8  236.88   11.70
 -10  -2  -8  229.58   12.40
  10  -2   8  248.98   10.20
  10  -2   8  251.27   12.30
  10   2   8  240.18   11.00
 -10   2  -8  244.08   13.50
  12  -2   8   -1.00    2.80
 -12  -2  -8   -0.30    3.80
  12  -2   8   -1.40    3.50
 -12  -2  -8   -0.90    4.10
 -12   2  -8   -1.00    4.60
  12   2   8   -3.40    3.00
  14  -2   8   16.90    5.80
 -14  -2  -8   17.90    6.20
 -14  -2  -8   20.70    5.70
  14  -2   8   18.60    4.80
 -14   2  -8   20.40    6.40
  14   2   8   18.50    6.00
  16  -2   8   19.40    5.30
  16  -2   8   14.60    5.70
 -16  -2  -8   22.70    7.10
  16   2   8   19.00    6.00
 -16   2  -8   24.70    7.80
  18  -2   8   33.80    6.90
 -18  -2  -8   28.60    8.30
  18  -2   8   31.90    7.30
  18   2   8   24.30    6.60
 -18   2  -8   56.09   10.80
 -25  -3   8   11.20    5.90
  25  -3  -8    2.60    5.70
  25   3  -8   -0.80    5.90
 -25   3   8    0.20    7.80
  23  -3  -8  114.59   11.10
 -23  -3   8  119.69    9.00
 -23  -3   8  132.59   11.10
 -23   3   8  111.09   14.20
  23   3  -8  123.29   11.70
 -21  -3   8    8.60    4.90
 -21  -3   8   -1.10    4.20
  21  -3  -8    4.40    4.90
  21   3  -8    1.20    5.00
 -21   3   8   -2.60    6.20
  19  -3  -8   45.60    7.10
 -19  -3   8   37.80    5.60
 -19  -3   8   51.39    7.20
  19   3  -8   30.50    6.20
 -19   3   8   39.40    3.60
 -19   3   8   36.50    7.90
  17  -3  -8  442.26   13.70
  17  -3  -8  467.15   18.00
 -17  -3   8  470.35   17.50
 -17   3   8  466.85   19.10
  17   3  -8  492.45   18.40
 -17   3   8  463.35   13.20
  15  -3  -8  237.28   11.70
 -15  -3   8  261.67   12.10
  15  -3  -8  243.48    8.00
 -15   3   8  241.08    8.10
 -15   3   8  273.47   13.30
  15   3  -8  261.47   12.00
  13  -3  -8   15.80    2.00
  13  -3  -8   12.60    3.50
 -13  -3   8   24.90    5.30
 -13   3   8   11.50    4.30
  13   3  -8   10.90    3.50
 -13   3   8   17.20    2.70
  13   3  -8   12.60    2.70
  11  -3  -8  577.54   17.20
 -11  -3   8  579.64   17.70
  11  -3  -8  581.74   15.80
  11   3  -8  547.95   15.60
 -11   3   8  550.84   18.00
  11   3  -8  562.24   17.30
 -11   3   8  573.84   14.70
  -9  -3   8  826.12   22.60
   9  -3  -8  798.02   20.50
   9  -3  -8  839.42   22.00
   9  -3  -8  865.51   23.40
   9   3  -8  805.12   21.30
  -9   3   8  825.72   20.30
  -7  -3   8  522.65   15.60
   7  -3  -8  513.25   15.80
   7  -3  -8  516.65   14.60
  -7  -3   8  514.25   13.90
   7   3  -8  513.95   14.30
   7   3  -8  506.05   15.00
  -7   3   8  511.85   14.10
  -7   3   8  524.85   14.00
   5  -3  -8  578.64   15.60
  -5  -3   8  597.84   16.90
   5  -3  -8  601.64   17.10
   5   3  -8  579.34   14.70
  -5   3   8  595.34   16.20
   5   3  -8  604.44   15.10
  -5   3   8  576.14   15.70
   5   3  -8  603.44   17.30
  -5   3   8  588.74   16.20
   3  -3  -8  181.98    6.30
  -3  -3   8  178.58    7.60
  -3   3   8  183.78    6.30
   3   3  -8  179.98    9.40
   3   3  -8  182.08    5.20
  -3   3   8  180.58    7.50
   3   3  -8  179.08    5.40
   1  -3  -8 3695.43   87.59
  -1  -3   8 3764.02   85.19
   1  -3  -8 3664.03   86.49
   1  -3  -8 3811.42   83.19
  -1   3   8 3688.03   82.89
   1   3  -8 3707.53   81.59
   1   3  -8 3718.23   86.59
  -1  -3  -8   69.19    5.60
   1  -3   8   70.09    2.90
   1  -3   8   58.49    5.30
   1   3   8   71.89    3.70
  -1   3  -8   70.49    3.10
  -1   3  -8   63.09    6.20
   1   3   8   69.69    3.90
   3  -3   8  301.87   11.60
  -3  -3  -8  305.87   12.10
  -3  -3  -8  303.47   11.30
   3  -3   8  302.87    8.70
   3   3   8  304.77    9.90
  -3   3  -8  292.27    9.00
  -3   3  -8  299.77   13.10
   5  -3   8  157.18    8.50
   5  -3   8  200.48    6.70
  -5  -3  -8  170.68    9.40
  -5  -3  -8  165.08    8.20
   5   3   8  157.68    8.60
  -5   3  -8  163.58   10.40
  -5   3  -8  156.78    6.40
  -7  -3  -8  354.36   14.90
  -7  -3  -8  382.16   13.60
   7  -3   8  373.76   12.00
   7  -3   8  368.06   14.00
   7   3   8  355.96   13.00
  -7   3  -8  369.36   16.30
   9  -3   8  222.28    9.20
  -9  -3  -8  213.58   11.90
  -9  -3  -8  229.68   10.70
   9  -3   8  229.18   11.20
  -9   3  -8  216.78   13.30
   9   3   8  219.88   10.50
 -11  -3  -8    2.30    3.20
  11  -3   8    1.80    2.80
  11  -3   8    8.90    4.30
 -11  -3  -8   -2.70    3.60
 -11   3  -8   -3.10    4.90
  11   3   8    1.10    3.10
 -13  -3  -8   13.60    4.50
  13  -3   8   17.30    4.50
 -13  -3  -8    6.10    5.60
 -13   3  -8   13.30    6.30
  13   3   8   10.80    4.60
  15  -3   8   38.90    6.40
  15  -3   8   51.99    7.80
 -15  -3  -8   57.99    9.50
 -15   3  -8   51.49    9.10
  15   3   8   29.20    6.70
  17  -3   8   78.79    9.00
  17  -3   8   71.09    9.50
 -17  -3  -8   69.79   10.20
 -17   3  -8   68.69   10.90
  17   3   8   63.29    8.90
  26  -4  -8   21.30    6.80
  26   4  -8   14.90    7.30
 -26   4   8   20.80    9.70
  24  -4  -8    2.80    5.20
 -24  -4   8    6.10    5.50
 -24   4   8   -2.10    8.30
  24   4  -8    0.20    5.10
  22  -4  -8    7.30    5.10
 -22  -4   8   10.70    5.60
  22   4  -8   11.90    5.70
 -22   4   8    9.10    7.80
  20  -4  -8    3.20    4.60
 -20  -4   8    1.10    4.30
  20   4  -8    3.40    4.90
 -20   4   8   -6.20    6.30
  18  -4  -8  122.99    4.80
 -18  -4   8  110.49    7.00
  18  -4  -8  116.79    9.30
 -18  -4   8  133.39    9.80
  18   4  -8  114.69    9.90
 -18   4   8  128.09    4.70
 -18   4   8  142.39   19.80
  16  -4  -8   70.59    3.30
 -16  -4   8   75.59    5.30
 -16  -4   8   76.89    7.90
  16  -4  -8   62.89    7.60
 -16   4   8   75.09    3.50
 -16   4   8   88.09    9.80
  16   4  -8   83.89    8.00
  14  -4  -8  584.14   19.10
  14  -4  -8  547.95   14.20
 -14  -4   8  589.24   19.30
  14   4  -8  588.24   19.50
 -14   4   8  562.84   14.10
 -14   4   8  582.44   20.40
 -12  -4   8   46.50    6.60
  12  -4  -8   44.20    5.10
  12   4  -8   42.10    3.70
 -12   4   8   41.40    3.00
 -12   4   8   39.60    6.20
  12   4  -8   45.40    5.20
 -10  -4   8    9.20    4.20
  10  -4  -8    9.50    2.80
 -10   4   8    8.20    3.90
  10   4  -8   11.40    2.30
 -10   4   8   10.50    1.90
 -10   4   8   11.00    1.80
  10   4  -8   13.70    3.10
   8  -4  -8   -0.10    1.60
  -8  -4   8   -1.50    2.90
   8  -4  -8    1.40    2.70
   8   4  -8   -0.60    1.70
  -8   4   8   -0.20    1.10
   8   4  -8   -1.10    1.40
  -8   4   8   -0.40    1.20
  -6  -4   8 1101.49   28.40
   6  -4  -8 1102.59   28.70
   6  -4  -8 1073.19   27.30
   6   4  -8 1082.39   28.10
  -6   4   8 1114.19   26.90
  -6   4   8 1084.49   26.70
   6   4  -8 1049.40   26.20
   6   4  -8 1122.09   27.00
   4  -4  -8 1982.30   46.20
  -4  -4   8 2013.50   47.60
   4  -4  -8 1941.01   47.40
  -4   4   8 1970.90   47.00
   4   4  -8 1976.00   45.20
   4   4  -8 2028.90   55.59
   4   4  -8 1975.40   45.30
   2  -4  -8  354.86   11.70
  -2  -4   8  370.56   12.10
   2  -4  -8  336.07   13.00
   2  -4  -8  359.66   10.80
   2   4  -8  364.86    9.70
   2   4  -8  360.66   13.10
   2   4  -8  365.86    9.60
   0  -4  -8   87.89    6.20
   0  -4   8   92.89    6.00
   0  -4  -8   99.59    4.90
   0  -4   8   90.19    3.70
   0  -4  -8   81.29    5.80
   0   4  -8   90.59    3.70
   0   4  -8   94.89    6.90
   2  -4   8    0.00    1.30
   2  -4   8    1.00    2.60
  -2  -4  -8    2.30    2.40
  -2  -4  -8   -1.90    2.60
  -2   4  -8    0.20    1.30
  -2   4  -8   -3.60    3.40
  -4  -4  -8   40.20    5.60
   4  -4   8   40.40    3.30
   4  -4   8   40.10    5.20
  -4  -4  -8   44.10    4.90
   4   4   8   42.00    4.40
  -4   4  -8   45.50    3.40
  -4   4  -8   49.99    7.10
  -6  -4  -8  354.86   12.60
  -6  -4  -8  346.87   14.30
   6  -4   8  364.66   13.40
   6   4   8  338.87   12.40
  -6   4  -8  334.17   15.80
  -8  -4  -8  330.87   14.90
  -8  -4  -8  356.16   13.10
   8  -4   8  348.57   11.90
   8  -4   8  352.26   13.80
  -8   4  -8  355.86   16.80
   8   4   8  358.66   13.60
 -10  -4  -8   92.49    9.10
  10  -4   8   93.59    7.60
 -10  -4  -8   94.29    7.70
  10  -4   8  101.89    6.70
 -10   4  -8   96.49   10.50
  10   4   8   96.19    7.70
  12  -4   8   22.00    4.40
 -12  -4  -8   26.10    5.00
 -12  -4  -8   13.60    5.90
  12  -4   8   25.30    5.40
 -12   4  -8   14.50    6.80
  12   4   8   25.30    5.50
  14  -4   8   73.59    9.00
 -14  -4  -8   57.59    8.80
 -14  -4  -8   89.59    8.50
  14  -4   8   65.29    8.20
  14   4   8   64.79    8.60
 -14   4  -8   72.09   11.00
  16  -4   8  118.39   10.50
  16  -4   8  130.59    9.90
 -16  -4  -8  115.99   12.10
 -16   4  -8  162.68   14.80
  16   4   8  123.39   11.10
 -18   4  -8  148.19   15.30
  25  -5  -8   37.80    7.90
 -25  -5   8   63.39    9.90
 -25   5   8   49.99   12.70
  25   5  -8   49.10    9.80
  23  -5  -8    2.40    5.20
 -23  -5   8   13.10    6.20
  23   5  -8   10.60    6.30
 -23   5   8    1.50    9.30
  21  -5  -8   34.30    7.00
 -21  -5   8   37.90    7.10
  21   5  -8   22.10    6.50
 -21   5   8   31.80    9.90
  17  -5  -8  233.98   12.20
 -17  -5   8  196.18    8.00
  17   5  -8  219.28   12.80
 -17   5   8  246.68   17.20
 -15  -5   8   -4.90    4.00
  15  -5  -8   -0.80    3.40
 -15  -5   8    2.30    2.00
  15   5  -8   -1.40    3.10
 -15   5   8    5.20    5.30
 -13  -5   8   12.50    5.10
  13  -5  -8    7.30    3.70
  13   5  -8   10.00    3.60
 -13   5   8   27.30    6.40
  13   5  -8   14.90    2.50
 -11  -5   8  191.18   10.50
  11  -5  -8  194.18    9.10
 -11  -5   8  185.68    7.40
 -11   5   8  175.98    5.30
 -11   5   8  191.98   10.60
  11   5  -8  181.68    6.90
 -11   5   8  190.18    5.50
  11   5  -8  202.78    9.30
   9  -5  -8  721.43   20.60
  -9  -5   8  751.12   21.80
   9   5  -8  727.83   20.60
   9   5  -8  702.53   19.20
  -9   5   8  737.93   17.80
  -9   5   8  750.02   22.20
  -9   5   8  710.73   17.80
   7  -5  -8  243.78   10.60
   7  -5  -8  248.78    9.30
  -7  -5   8  246.38   10.60
  -7   5   8  248.98    8.10
   7   5  -8  241.88    9.30
   7   5  -8  250.07   10.30
  -7   5   8  246.68    7.90
   5  -5  -8 2011.60   49.50
   5  -5  -8 2134.09   51.09
  -5  -5   8 2125.19   50.79
   5   5  -8 2133.89   49.10
  -5   5   8 2153.08   49.70
   3  -5  -8  706.33   19.20
   3  -5  -8  693.33   19.60
   3  -5  -8  722.63   20.00
  -3  -5   8  674.43   19.70
   3   5  -8  674.63   20.70
   3   5  -8  697.13   17.70
   3   5  -8  704.43   17.90
  -1  -5   8   71.99    3.80
   1  -5  -8   63.99    5.30
  -1  -5   8   65.39    5.60
   1  -5  -8   65.49    4.60
   1  -5  -8   68.49    5.00
   1   5  -8   69.59    3.50
   1   5  -8   63.99    6.30
   1  -5   8   16.00    2.40
  -1  -5  -8   17.90    3.80
  -1  -5  -8   21.60    3.30
   1  -5   8   21.90    4.10
  -1   5  -8   21.80    2.60
   1   5   8   20.70    3.40
  -1   5  -8   20.00    4.70
  -3  -5  -8  120.49    7.90
   3  -5   8  134.99    7.40
   3  -5   8  119.69    5.40
  -3  -5  -8  121.49    6.40
   3   5   8  131.39    6.80
  -3   5  -8  116.69    9.30
   5  -5   8   20.10    3.60
  -5  -5  -8   17.40    4.40
  -5  -5  -8   18.60    3.40
   5  -5   8   14.20    3.80
   5   5   8   17.20    3.50
  -5   5  -8   19.00    5.80
  -7  -5  -8   72.49    5.80
   7  -5   8   59.29    4.90
  -7  -5  -8   64.69    7.40
   7  -5   8   60.29    6.20
  -7   5  -8   62.89    8.90
   7   5   8   63.09    6.10
  -9  -5  -8   -0.90    2.70
  -9  -5  -8   -4.20    3.50
   9  -5   8   -0.10    2.50
   9  -5   8    0.40    3.00
  -9   5  -8   -4.70    4.60
   9   5   8   -0.60    3.10
  11  -5   8   26.10    5.20
 -11  -5  -8   34.50    5.20
 -11  -5  -8   25.40    6.60
  11  -5   8   26.70    4.70
  11   5   8   24.40    5.20
 -11   5  -8   18.00    7.50
  13  -5   8  442.36   16.80
  13  -5   8  449.36   17.60
 -13  -5  -8  453.95   20.10
 -13  -5  -8  479.15   15.70
  13   5   8  462.55   18.90
 -13   5  -8  455.95   21.80
  15  -5   8    2.10    4.50
  15  -5   8   -2.90    3.80
 -15  -5  -8    8.90    5.60
  15   5   8   -0.20    4.70
 -15   5  -8   10.30    7.00
  17  -5   8    9.00    5.10
  17  -5   8    8.40    5.60
 -17  -5  -8    0.90    6.90
 -17   5  -8   22.80    7.80
  17   5   8   13.60    6.00
 -24  -6   8    7.30    6.60
  24  -6  -8    3.60    6.00
 -24   6   8    1.80    9.60
  24   6  -8    2.30    6.00
  22  -6  -8   62.29    8.90
 -22  -6   8   59.39    8.80
  22   6  -8   56.59    9.00
 -22   6   8   57.69   12.10
 -20  -6   8   29.60    7.20
  20  -6  -8   29.00    6.40
 -20   6   8   23.30    8.90
  20   6  -8   31.30    7.10
 -18  -6   8   88.69    9.60
  18  -6  -8   82.59    8.50
  18   6  -8   92.59    9.40
 -18   6   8   94.09   12.30
 -16  -6   8   24.20    6.40
 -16  -6   8   24.40    2.90
  16  -6  -8   22.60    5.30
 -16   6   8   32.50    8.50
  14  -6  -8    2.70    3.70
 -14  -6   8    5.30    5.00
 -14   6   8    4.60    5.00
  14   6  -8    2.70    3.80
  12  -6  -8    4.80    3.10
 -12  -6   8    2.00    4.60
  12   6  -8    0.20    3.10
  12   6  -8    7.00    1.90
 -12   6   8   17.10    5.30
 -10  -6   8   13.60    5.00
  10  -6  -8   15.00    3.70
 -10   6   8   14.60    4.80
 -10   6   8   12.90    1.50
  10   6  -8    8.60    2.20
 -10   6   8   14.70    1.70
  10   6  -8    3.70    2.80
   8  -6  -8  142.79    7.40
  -8  -6   8  147.19    9.00
   8   6  -8  150.38    6.90
  -8   6   8  142.49    5.40
   8   6  -8  141.59    7.30
  -8   6   8  144.29    9.00
   6  -6  -8 1115.09   29.40
  -6  -6   8 1137.39   30.50
  -6   6   8 1105.99   27.90
  -6   6   8 1164.68   31.00
   6   6  -8 1146.19   29.00
  -6   6   8 1183.28   28.50
   4  -6  -8  836.12   22.60
  -4  -6   8  826.92   23.40
   4  -6  -8  849.81   23.60
   4   6  -8  825.22   22.80
   4   6  -8  805.92   23.60
   2  -6  -8  167.18    7.80
   2  -6  -8  163.18    7.50
  -2  -6   8  161.68    6.60
  -2  -6   8  161.38    8.40
   2  -6  -8  172.38    8.20
   2   6  -8  152.98    9.00
   0  -6   8  374.66   13.10
   0  -6  -8  373.56   13.50
   0  -6   8  376.06   11.30
   0  -6  -8  378.66   12.70
   0  -6  -8  383.36   12.80
   0   6  -8  370.76   15.10
  -2  -6  -8  364.66   14.20
  -2  -6  -8  388.66   12.60
   2  -6   8  397.36   13.50
   2  -6   8  387.76   11.80
  -2   6  -8  380.36   16.10
   2   6   8  388.16   13.10
  -4  -6  -8  292.37   10.50
  -4  -6  -8  301.37   13.10
   4  -6   8  303.87   11.70
   4  -6   8  288.07   10.10
   4   6   8  303.37   11.70
  -4   6  -8  288.47   14.80
   6  -6   8  181.48    7.80
  -6  -6  -8  166.88   10.40
  -6  -6  -8  178.78    7.80
   6  -6   8  185.68    9.10
  -6   6  -8  167.68   12.10
   6   6   8  174.78    9.20
  -8  -6  -8  303.67   14.60
   8  -6   8  305.97   11.30
   8  -6   8  307.07   12.40
  -8  -6  -8  298.37   10.60
  -8   6  -8  293.27   16.20
   8   6   8  297.77   13.00
  10  -6   8    0.30    3.20
 -10  -6  -8   -0.70    2.60
 -10  -6  -8   -6.40    3.80
  10  -6   8   -2.10    2.70
  10   6   8    1.60    3.60
 -10   6  -8   -4.60    5.10
 -12  -6  -8    7.60    5.10
 -12  -6  -8    7.30    3.70
  12  -6   8    8.20    4.40
  12  -6   8    7.90    4.20
  12   6   8   13.70    4.90
 -12   6  -8    6.70    6.30
 -14  -6  -8  185.28   13.70
  14  -6   8  184.98   11.20
 -14   6  -8  224.88   16.10
  14   6   8  209.68   13.30
 -23  -7   8   26.00    7.70
 -23   7   8   27.40   11.30
  23   7  -8   26.90   12.20
  21  -7  -8   15.70    5.80
 -21  -7   8   20.90    6.60
  21   7  -8   13.80    6.40
 -21   7   8   13.10    9.50
  19  -7  -8    6.40    4.80
 -19  -7   8   11.20    5.50
  19   7  -8    9.10    5.50
 -19   7   8   13.30    8.10
  17  -7  -8   51.19    7.70
 -17  -7   8   45.20    8.20
  17   7  -8   61.49    8.50
 -17   7   8   44.50    9.20
 -15  -7   8   13.40    5.70
  15  -7  -8   17.60    5.20
 -15   7   8   16.00    7.80
 -13  -7   8  614.14   21.30
  13  -7  -8  611.44   20.40
 -13   7   8  619.44   22.80
  13   7  -8  583.24   15.40
  13   7  -8  628.24   21.00
 -11  -7   8  108.59    9.30
 -11  -7   8   93.39    5.80
  11  -7  -8  100.69    7.30
  11   7  -8   93.69    4.90
  11   7  -8   86.79    7.70
 -11   7   8  114.49    9.90
   9  -7  -8   10.20    3.40
  -9  -7   8    6.90    5.00
   9   7  -8   -1.80    3.10
   9   7  -8    1.30    2.60
  -9   7   8    6.10    1.70
  -9   7   8    4.50    1.80
  -9   7   8   14.40    5.30
  -7  -7   8  374.46   14.70
   7  -7  -8  375.86   13.30
   7   7  -8  352.76   17.50
  -7   7   8  350.86   10.70
   7   7  -8  351.76   12.80
  -7   7   8  381.66   14.90
  -7   7   8  366.86   11.20
   5  -7  -8  237.38    9.20
   5  -7  -8  232.38   10.00
  -5  -7   8  250.97   11.40
   5   7  -8  235.38   10.50
   5   7  -8  250.37    9.60
  -5   7   8  245.48   11.30
   3  -7  -8   74.29    5.90
   3  -7  -8   78.79    5.60
  -3  -7   8   81.59    7.30
   3  -7  -8   87.69    7.00
   3   7  -8   74.29    6.90
   3   7  -8   76.29    5.10
  -1  -7   8  782.72   22.80
  -1  -7   8  810.32   21.30
   1  -7  -8  797.22   22.50
   1  -7  -8  810.22   22.70
   1  -7  -8  795.52   22.90
   1   7  -8  766.92   24.60
   1  -7   8    1.20    2.00
  -1  -7  -8   -3.90    2.40
  -1  -7  -8    2.80    2.90
   1  -7   8   -2.90    3.30
  -1   7  -8   -1.10    3.90
  -3  -7  -8  139.59    8.90
   3  -7   8  149.19    8.40
   3  -7   8  140.19    6.80
  -3  -7  -8  146.79    7.50
   3   7   8  136.49    8.00
  -3   7  -8  136.69   10.80
   5  -7   8   11.50    2.90
   5  -7   8   13.10    3.90
  -5  -7  -8    5.40    2.90
  -5  -7  -8    6.90    3.80
  -5   7  -8    8.80    5.60
   5   7   8   13.90    4.20
  -7  -7  -8   -2.60    3.50
   7  -7   8    0.60    3.20
  -7  -7  -8    3.60    2.40
   7  -7   8    8.30    3.10
  -7   7  -8    2.60    5.50
   7   7   8    2.30    3.20
   9  -7   8  122.29    7.70
  -9  -7  -8  119.69   10.00
   9  -7   8  118.39    8.20
  -9  -7  -8  121.59    6.70
  -9   7  -8  118.89   12.10
 -11  -7  -8   68.99    9.00
  11  -7   8   61.39    7.00
  11  -7   8   70.49    7.10
 -11   7  -8   59.89    9.50
  11   7   8   66.79    8.20
 -13  -7  -8   16.30    5.60
  13  -7   8   20.90    5.40
  13  -7   8    8.80    4.70
 -13   7  -8   11.10    7.00
  13   7   8   14.50    5.40
  15  -7   8   69.39    8.00
 -15  -7  -8   76.09   13.40
  15  -7   8   75.69    8.60
 -15   7  -8   88.49   12.50
  15   7   8   57.49    8.90
 -22  -8   8   -1.40    5.50
 -22   8   8   -0.80    9.70
  22   8  -8    0.90    5.50
 -20  -8   8   78.39   10.30
  20  -8  -8   75.59    9.60
  20   8  -8   51.99    8.60
 -20   8   8   89.79   14.00
  18  -8  -8   19.80    5.80
 -18  -8   8   32.70    7.70
 -18   8   8   13.40    8.60
  18   8  -8   19.60    5.60
  16  -8  -8   27.80    5.80
 -16  -8   8   32.60    7.20
 -16   8   8   26.20    8.50
  16   8  -8   33.70    6.80
  14  -8  -8    5.80    4.00
 -14  -8   8   21.00    6.30
  14   8  -8   11.10    4.70
 -14   8   8   15.60    6.90
 -12  -8   8  179.78   13.50
  12  -8  -8  202.18   13.10
 -12  -8   8  182.78    7.60
  12   8  -8  192.88    6.50
  12   8  -8  191.18   10.90
  10  -8  -8  236.58   11.40
 -10  -8   8  239.78   12.80
 -10   8   8  237.38   13.40
  10   8  -8  215.48    8.60
  10   8  -8  216.38   11.30
   8  -8  -8 1565.34   39.10
  -8  -8   8 1511.25   40.00
   8   8  -8 1484.15   38.60
  -8   8   8 1399.66   34.50
  -8   8   8 1432.16   34.90
  -8   8   8 1537.95   41.00
  -6  -8   8 2193.08   54.79
   6  -8  -8 2144.39   51.59
   6  -8  -8 2231.48   54.29
   6   8  -8 2227.28   53.49
  -6   8   8 2216.88   55.49
   6   8  -8 2185.78   53.99
   4  -8  -8  288.07   12.40
  -4  -8   8  314.57   13.50
   4  -8  -8  314.17   11.50
   4   8  -8  296.77   11.50
   4   8  -8  312.97   13.30
  -4   8   8  311.37   13.60
   2  -8  -8   88.49    7.30
  -2  -8   8  105.09    8.30
  -2  -8   8   99.99    6.20
   2  -8  -8  109.09    7.10
   2   8  -8  106.99    8.90
  -2   8   8  114.39    8.10
   0  -8  -8  141.39    8.30
   0  -8   8  145.39    7.20
   0  -8   8  148.09    8.90
   0  -8  -8  127.09    8.20
   0   8  -8  128.49   10.10
   0   8   8  144.39    8.20
  -2  -8  -8  137.49    8.00
   2  -8   8  127.79    7.00
   2  -8   8  137.89    8.50
  -2  -8  -8  136.89    8.80
   2   8   8  146.09    8.50
  -2   8  -8  125.39   10.50
  -4  -8  -8    6.10    3.10
   4  -8   8    3.50    2.70
  -4  -8  -8    1.30    3.50
   4  -8   8    3.90    3.60
  -4   8  -8   -1.40    4.70
   4   8   8    1.70    3.10
   6  -8   8   53.29    5.40
  -6  -8  -8   40.20    6.60
   6  -8   8   41.80    5.70
  -6  -8  -8   47.10    5.70
   6   8   8   49.70    6.60
  -6   8  -8   47.50    8.80
   8  -8   8  118.69    8.30
   8  -8   8  126.29    8.00
  -8  -8  -8  130.79   10.20
   8   8   8  129.29    9.60
  -8   8  -8  117.89   12.50
  10  -8   8   39.60    5.90
 -10  -8  -8   33.10    6.70
  10  -8   8   45.30    6.10
 -10  -8  -8   48.80    6.90
  10   8   8   44.60    7.10
 -10   8  -8   37.70    8.50
  12  -8   8   32.70    6.00
  12  -8   8   31.40    5.60
 -12  -8  -8   35.90    7.90
 -12   8  -8   34.50    8.70
  12   8   8   25.50    6.20
  14  -8   8   42.10    6.60
  14  -8   8   39.30    6.50
 -14  -8  -8   56.69   14.00
 -14   8  -8   62.49   11.30
  14   8   8   54.99    8.90
 -21  -9   8    8.30    6.60
 -21   9   8   -1.80   10.60
  21   9  -8   -3.70    4.60
  19  -9  -8    7.60    5.20
 -19  -9   8    9.00    6.60
 -19   9   8    9.30    9.20
  19   9  -8    3.10    5.10
  17  -9  -8   88.79    9.50
 -17  -9   8   91.59   10.50
 -17   9   8  106.59   14.50
  17   9  -8   84.69    9.60
  15  -9  -8   18.10    5.30
 -15  -9   8   17.10    6.20
  15   9  -8   15.90    5.00
 -15   9   8   20.20    8.20
 -13  -9   8   63.89    8.70
  13  -9  -8   65.89    8.10
 -13   9   8   65.79    9.90
  13   9  -8   54.69    7.20
  11  -9  -8  175.38   10.40
 -11  -9   8  137.79    7.20
 -11  -9   8  161.78   11.50
  11   9  -8  162.78    6.50
  11   9  -8  167.78   10.20
 -11   9   8  188.48   13.40
  -9  -9   8    6.00    6.10
   9  -9  -8    5.00    4.40
  -9   9   8   -2.90    1.50
  -9   9   8    2.70    5.80
   9   9  -8   -0.60    3.10
   9   9  -8    0.90    4.00
  -9   9   8   -0.30    1.50
   7  -9  -8 2618.24   64.19
  -7  -9   8 2597.44   64.69
  -7   9   8 2632.84   60.49
  -7   9   8 2632.84   65.89
   7   9  -8 2584.14   63.49
   7   9  -8 2649.43   63.09
  -5  -9   8  359.56   15.80
   5  -9  -8  376.76   15.20
   5  -9  -8  390.46   13.20
   5   9  -8  410.86   15.50
   5   9  -8  385.06   14.30
  -5   9   8  388.26   16.60
   3  -9  -8  120.19    7.40
   3  -9  -8   95.89    8.20
  -3  -9   8  114.49    9.10
   3   9  -8   93.59    7.40
   3   9  -8  112.69    9.00
  -3   9   8  120.29    9.20
   1  -9  -8  129.89    8.10
  -1  -9   8  149.79    7.80
  -1  -9   8  145.09    9.40
   1  -9  -8  121.39    8.60
  -1   9   8  137.09    8.70
   1   9  -8  127.69   10.00
   1  -9   8   72.19    7.50
  -1  -9  -8   70.79    7.10
   1  -9   8   75.59    5.80
  -1   9  -8   66.09    9.00
   1   9   8   70.59    6.70
   3  -9   8  410.76   14.30
  -3  -9  -8  403.66   16.50
   3  -9   8  414.86   15.10
   3   9   8  403.96   15.90
   3   9   8  426.36   14.50
  -3   9  -8  402.86   21.90
   5  -9   8  304.37   12.80
  -5  -9  -8  319.07   15.00
   5  -9   8  301.67   12.20
   5   9   8  314.47   11.70
  -5   9  -8  320.57   17.40
   5   9   8  310.97   14.40
  -7  -9  -8  142.39   10.90
   7  -9   8  132.29    8.90
   7  -9   8  152.68    8.90
   7   9   8  157.08   10.70
  -7   9  -8  133.19   13.10
   9  -9   8   -4.70    3.20
   9  -9   8   -2.80    4.00
  -9  -9  -8   -5.20    4.10
   9   9   8    2.50    4.30
  -9   9  -8    0.00    5.60
   9   9   8    3.40    2.40
 -11  -9  -8   13.80    5.90
  11  -9   8   18.60    5.10
  11  -9   8   14.10    5.00
  11   9   8   19.70    6.00
 -11   9  -8   16.80    7.90
 -13  -9  -8   40.20   12.20
  13  -9   8    5.70    4.70
  13  -9   8   20.30    5.30
  13   9   8   20.00    6.20
 -13   9  -8   23.50   10.70
 -20 -10   8   30.70   12.80
  20 -10  -8   19.50    7.50
  20  10  -8   26.90    8.40
 -20  10   8   28.60   18.70
  18 -10  -8    5.20    5.00
 -18 -10   8   10.90    6.60
  18  10  -8   -2.50    4.30
 -18  10   8    1.90    8.70
  16 -10  -8  102.79   10.00
 -16 -10   8  114.19   11.40
 -16  10   8  106.99   14.90
  16  10  -8  115.49   10.50
  14 -10  -8  105.09    9.40
 -14 -10   8  105.49   10.80
  14  10  -8  106.09    9.60
 -14  10   8  106.39   13.80
 -12 -10   8  111.89    6.00
 -12 -10   8  134.49   11.20
  12 -10  -8  121.19    9.60
  12  10  -8  152.38   10.10
 -12  10   8  137.99   13.50
  12  10  -8  147.99    4.80
 -10 -10   8  122.89   10.50
  10 -10  -8  123.49    9.20
  10  10  -8  128.69    7.10
 -10  10   8  124.59   12.80
  10  10  -8  131.89   14.30
  -8 -10   8   34.70    7.00
   8 -10  -8   49.50    7.00
  -8  10   8   25.10    3.20
   8  10  -8   46.20    6.30
  -8  10   8   39.00    3.40
   8  10  -8   35.60    5.70
   6 -10  -8  193.58   11.10
   6 -10  -8  202.38   10.90
  -6 -10   8  197.08   12.40
  -6  10   8  165.28   13.30
   6  10  -8  199.48   10.70
   6  10  -8  208.98   11.10
  -4 -10   8 1759.82   46.60
   4 -10  -8 1803.32   44.60
   4  10  -8 1827.22   47.30
   4  10  -8 1745.83   45.40
  -4  10   8 1816.02   47.50
   2 -10  -8  185.08   13.10
  -2 -10   8  223.38   11.70
  -2 -10   8  223.58   10.40
   2 -10  -8  206.88   10.40
   2  10  -8  232.18   13.40
  -2  10   8  209.88   11.60
   0 -10  -8  182.78   15.30
   0 -10   8  172.48    9.20
   0 -10  -8  186.78   10.30
   0 -10   8  175.88   10.40
   0  10  -8  186.08   12.60
   0  10   8  185.08   10.30
  -2 -10  -8  161.78   10.40
   2 -10   8  154.58    8.70
   2 -10   8  147.59    9.70
   2  10   8  145.69    9.70
  -2  10  -8  173.48   12.60
   2  10   8  161.28    9.30
   4 -10   8   -2.80    2.90
   4 -10   8    4.40    4.40
  -4 -10  -8    7.20    4.40
  -4  10  -8    1.50    5.30
   4  10   8   -0.80    3.60
   4  10   8   -2.60    3.30
  -6 -10  -8    1.10    4.10
   6 -10   8    1.80    4.10
   6 -10   8    1.50    3.30
  -6  10  -8    4.30    5.90
   6  10   8    0.70    4.20
   6  10   8    3.10    3.10
   8 -10   8   47.40    6.30
  -8 -10  -8   39.60    7.30
   8 -10   8   45.30    6.30
  -8  10  -8   47.00    9.80
   8  10   8   49.80    7.60
   8  10   8   41.20    4.50
 -10 -10  -8   -1.90    4.30
  10 -10   8    0.80    3.70
 -10  10  -8    0.30    6.60
  10  10   8    1.10    4.40
  12 -10   8   22.80    5.50
  12  10   8   17.70    6.40
 -12  10  -8   13.00   12.90
 -19 -11   8   32.10    8.40
  19 -11  -8   18.40    6.50
  19  11  -8   17.40   10.90
 -19  11   8    7.70   11.60
 -17 -11   8   83.79   11.00
  17 -11  -8   86.29   10.30
 -17  11   8   59.69   12.50
  17  11  -8   78.19   10.20
  15 -11  -8    8.40    5.10
 -15 -11   8   -2.00    5.60
[truncated: 597,655 more chars]
