# Supplementary material for: Crystal structure and Hirshfeld surface analysis of (2Z)-N,N-dimethyl-2-(penta­fluoro­phen­yl)-2-(2-phenyl­hydrazin-1-yl­idene)acetamide
Source: Acta Crystallogr E Crystallogr Commun. 2021 Jul 23;77(Pt 8):829–33. doi: 10.1107/S2056989021007349 (PMC8340965; doi:10.1107/S2056989021007349)
Supplement: Supplementary file 2 [file e-77-00829-Isup2.hkl]

data_I                                                                          
_shelx_title ' AA in C2/c'                                                      
_shelx_refln_list_code          4                                               
_shelx_F_calc_maximum      110.50                                               
_exptl_crystal_F_000      1456.00                                               
_reflns_d_resolution_high  0.7828                                               
                                                                                
loop_                                                                           
 _space_group_symop_operation_xyz                                               
 'x, y, z'                                                                      
 '-x, y, -z+1/2'                                                                
 'x+1/2, y+1/2, z'                                                              
 '-x+1/2, y+1/2, -z+1/2'                                                        
 '-x, -y, -z'                                                                   
 'x, -y, z-1/2'                                                                 
 '-x+1/2, -y+1/2, -z'                                                           
 'x+1/2, -y+1/2, z-1/2'                                                         
                                                                                
_cell_length_a    19.0048                                                       
_cell_length_b    11.5216                                                       
_cell_length_c    17.2227                                                       
_cell_angle_alpha  90.000                                                       
_cell_angle_beta  116.526                                                       
_cell_angle_gamma  90.000                                                       
                                                                                
_shelx_F_squared_multiplier     1.000                                           
                                                                                
loop_                                                                           
 _refln_index_h                                                                 
 _refln_index_k                                                                 
 _refln_index_l                                                                 
 _refln_F_squared_calc                                                          
 _refln_F_squared_meas                                                          
 _refln_F_squared_sigma                                                         
 _refln_observed_status                                                         
   4   0   0         37.47         78.50         2.36 o                         
   6   0   0        250.12        243.69         3.73 o                         
   8   0   0       3685.18       3653.00        41.72 o                         
  10   0   0       3091.57       3245.35        43.92 o                         
  12   0   0       5580.91       5641.93        91.23 o                         
  14   0   0       1003.94        929.77        16.31 o                         
  16   0   0        690.85        675.91        13.76 o                         
  18   0   0          4.97         10.07         3.40 o                         
  20   0   0        172.52        222.75        26.49 o                         
   5   1   0       1310.84       1295.68         9.28 o                         
   7   1   0       4283.83       4128.66        28.11 o                         
   9   1   0        606.18        588.09         6.52 o                         
  11   1   0        114.84        129.38         3.13 o                         
  13   1   0        591.16        570.14         8.76 o                         
  15   1   0         78.64         77.67         3.46 o                         
  17   1   0         67.95         69.42         3.86 o                         
  19   1   0        514.74        526.18        10.08 o                         
  21   1   0         11.00         17.44         4.40 o                         
   6   2   0         65.91        101.32         1.43 o                         
   8   2   0       2576.36       2431.58        22.40 o                         
  10   2   0       1580.47       1491.87        14.28 o                         
  12   2   0        477.53        505.61         6.42 o                         
  14   2   0         12.69         19.93         2.09 o                         
  16   2   0         42.76         57.35         3.34 o                         
  18   2   0         47.91         54.54         3.94 o                         
  20   2   0        264.03        294.33         8.00 o                         
   1   3   0          8.75         21.47         1.08 o                         
   5   3   0       3119.95       2697.94        19.57 o                         
   7   3   0       1248.77       1431.79        14.74 o                         
   9   3   0       1777.46       1937.17        16.36 o                         
  11   3   0          1.26          0.00         0.89 o                         
  13   3   0         14.28         23.97         1.82 o                         
  15   3   0        317.18        295.90         5.63 o                         
  17   3   0         60.78         52.86         4.13 o                         
  19   3   0       1072.11       1107.49        14.22 o                         
  21   3   0        445.41        448.32        12.47 o                         
   2   4   0         36.42         62.49         1.11 o                         
   4   4   0       2922.99       3044.25        24.23 o                         
   6   4   0       1010.61       1265.33        12.82 o                         
   8   4   0        915.92        866.88         9.56 o                         
  10   4   0        423.64        402.95         5.62 o                         
  12   4   0        132.32        121.55         2.26 o                         
  14   4   0         23.70         19.17         2.04 o                         
  16   4   0         77.27         64.45         3.32 o                         
  18   4   0         31.18         37.26         3.49 o                         
  20   4   0        754.55        747.34        12.65 o                         
   1   5   0        205.13        244.57         3.71 o                         
   5   5   0        320.47        382.67         5.32 o                         
   7   5   0         27.39         23.08         1.29 o                         
   9   5   0        144.11        136.52         2.73 o                         
  11   5   0        652.38        635.25         8.00 o                         
  13   5   0         12.44         18.61         2.27 o                         
  15   5   0         13.65         12.51         4.88 o                         
  17   5   0          0.75          0.00         2.72 o                         
  19   5   0         21.42         19.15         2.88 o                         
   2   6   0       1063.82       1291.03        12.28 o                         
   4   6   0       2174.35       2140.18        17.85 o                         
   6   6   0        166.04        146.51         3.76 o                         
   8   6   0         24.59         18.03         1.26 o                         
  10   6   0        504.19        497.92         6.60 o                         
  12   6   0       1089.35       1068.87        12.24 o                         
  14   6   0        400.69        393.60         6.44 o                         
  16   6   0        147.40        148.05         3.65 o                         
  18   6   0         18.09         12.43         2.84 o                         
   1   7   0        169.51        217.05         4.24 o                         
   3   7   0        688.21        730.21         7.28 o                         
   5   7   0         67.26         68.77         1.74 o                         
   7   7   0         46.98         36.98         2.83 o                         
   9   7   0          7.38          5.75         2.50 o                         
  11   7   0        184.91        163.48         6.43 o                         
  13   7   0         38.75         55.83         4.56 o                         
  15   7   0         13.26          7.79         3.02 o                         
  17   7   0          2.10          0.00         2.76 o                         
  19   7   0         20.40         17.26         4.18 o                         
   0   8   0         23.97         11.39         3.34 o                         
   2   8   0        217.57        180.80         3.98 o                         
   4   8   0        752.50        707.06         7.34 o                         
   6   8   0        395.90        381.19         4.51 o                         
   8   8   0       2655.43       2536.60        25.26 o                         
  10   8   0        216.17        215.01         6.99 o                         
  12   8   0        120.54         95.26         5.80 o                         
  14   8   0         77.56         72.72         5.19 o                         
  16   8   0          3.20          0.00         2.82 o                         
  18   8   0         25.38         33.06         4.52 o                         
   1   9   0        909.61        968.99        11.59 o                         
   3   9   0         18.76         15.12         1.94 o                         
   5   9   0         45.83         43.75         1.95 o                         
   7   9   0         13.75          3.69         4.06 o                         
   9   9   0        669.83        697.28        21.51 o                         
  11   9   0        139.44        122.12         6.02 o                         
  13   9   0         13.00          7.25         4.86 o                         
  15   9   0          0.39          0.00         2.94 o                         
  17   9   0          1.93          2.96         3.40 o                         
   0  10   0         84.39         41.42         3.94 o                         
   2  10   0         44.71         37.13         2.80 o                         
   4  10   0        124.76        109.83         4.35 o                         
   6  10   0         44.12         43.09         4.51 o                         
   8  10   0        757.88        709.13        11.39 o                         
  10  10   0          1.68          3.95         4.00 o                         
  12  10   0         57.05         62.49         5.45 o                         
  14  10   0          6.72          7.18         3.93 o                         
   1  11   0          0.16          0.00         2.05 o                         
   3  11   0        185.26        214.47         5.60 o                         
   5  11   0         16.02         17.99         3.21 o                         
   7  11   0          0.10          0.56         1.53 o                         
   9  11   0         67.06         74.14         5.38 o                         
  11  11   0         16.24         29.85         4.11 o                         
  13  11   0         17.58         15.29         3.65 o                         
   0  12   0        143.25        151.46         6.94 o                         
   2  12   0        129.16        115.82         4.44 o                         
   4  12   0          0.00          0.51         2.22 o                         
   6  12   0          4.15          2.31         2.75 o                         
   8  12   0          7.20         15.57         3.81 o                         
  10  12   0         31.11         45.48         4.74 o                         
  12  12   0         38.35         50.42         4.95 o                         
   1  13   0         51.60         58.08         3.86 o                         
   3  13   0         12.99         10.72         2.60 o                         
   5  13   0         12.66         21.02         4.53 o                         
   7  13   0          5.26          1.99         3.03 o                         
   9  13   0         97.48        117.81         7.74 o                         
   0  14   0         44.61         48.58         6.08 o                         
   2  14   0         23.04         25.37         2.98 o                         
   4  14   0         14.05         19.09         4.97 o                         
   6  14   0         17.22        110.16         6.93 o                         
 -21   1   1         19.06         25.98         3.66 o                         
 -19   1   1          2.59          7.35         2.50 o                         
 -17   1   1       1092.62       1091.88        14.76 o                         
 -15   1   1        629.92        639.76         9.00 o                         
 -13   1   1        106.42        113.87         3.87 o                         
 -11   1   1       1694.53       1804.42        17.07 o                         
  -9   1   1        670.01        724.17         9.65 o                         
  -5   1   1       2344.97       2356.29        16.07 o                         
  -3   1   1       3139.92       3237.53        71.78 o                         
   3   1   1       3959.97       3803.35        73.77 o                         
   5   1   1       3765.92       3753.89        30.76 o                         
   7   1   1        167.24        139.57         2.38 o                         
   9   1   1       1454.58       1561.39        14.94 o                         
  11   1   1       3010.15       3096.23        30.31 o                         
  13   1   1         40.37         41.08         2.63 o                         
  15   1   1         43.20         46.32         2.91 o                         
  17   1   1         11.54          6.79         2.30 o                         
  19   1   1        232.41        232.00         7.91 o                         
  21   1   1          2.18         14.16         3.22 o                         
 -20   2   1        751.50        803.14        13.74 o                         
 -18   2   1         72.64         78.70         4.14 o                         
 -16   2   1        510.48        492.87         9.99 o                         
 -14   2   1         29.00         25.04         2.20 o                         
 -12   2   1        643.93        673.63         7.75 o                         
 -10   2   1       2413.28       2491.65        20.79 o                         
  -8   2   1       3475.28       3500.65        29.93 o                         
  -6   2   1        773.01        916.99         6.53 o                         
  -4   2   1         21.72         17.97         1.25 o                         
   0   2   1          2.81         19.59         0.48 o                         
   2   2   1       3183.07       3153.89        26.62 o                         
   4   2   1       1250.58       1110.00         7.72 o                         
   6   2   1       1014.05        887.85         8.01 o                         
   8   2   1        412.21        503.64        12.57 o                         
  10   2   1         41.92         69.49         2.75 o                         
  12   2   1        469.75        442.46         6.78 o                         
  14   2   1          8.33          8.30         1.90 o                         
  16   2   1        232.83        228.32         5.63 o                         
  18   2   1         59.12         49.22         3.97 o                         
  20   2   1        594.47        671.02        16.72 o                         
 -21   3   1         12.99         24.77         3.35 o                         
 -19   3   1          1.34         11.52         2.79 o                         
 -17   3   1         56.90         52.27         3.61 o                         
 -15   3   1         26.80         26.97         2.06 o                         
 -13   3   1        192.77        186.13         3.53 o                         
 -11   3   1          5.76          1.20         0.92 o                         
  -7   3   1         54.02         23.22         1.48 o                         
  -5   3   1        442.16        433.76         4.61 o                         
  -3   3   1       1841.10       1929.67        12.73 o                         
  -1   3   1       1504.82       1533.40        10.21 o                         
   5   3   1       5436.97       5608.22        43.93 o                         
   7   3   1       3163.44       3196.79        27.72 o                         
   9   3   1         89.35         78.06         2.04 o                         
  11   3   1        275.15        314.78         5.11 o                         
  13   3   1        237.31        220.54         4.19 o                         
  15   3   1          3.39          4.30         1.72 o                         
  17   3   1         11.73         16.74         2.71 o                         
  19   3   1        199.05        195.14         6.56 o                         
 -20   4   1        213.08        225.98         7.36 o                         
 -18   4   1        169.25        175.35         6.50 o                         
 -16   4   1        391.40        374.97         5.38 o                         
 -14   4   1        802.63        759.65         8.48 o                         
 -12   4   1        611.94        666.38         7.42 o                         
 -10   4   1       1566.01       1512.20        15.60 o                         
  -8   4   1       2261.77       2570.11        24.54 o                         
  -6   4   1        171.53        176.75         7.80 o                         
  -2   4   1       3899.33       4134.05        30.84 o                         
   0   4   1       4073.72       4087.61        46.37 o                         
   2   4   1        157.85        174.77         1.87 o                         
   4   4   1        506.03        556.80         5.54 o                         
   6   4   1         77.36         52.20         2.05 o                         
   8   4   1        493.26        433.58         4.55 o                         
  10   4   1         62.44         55.66         1.55 o                         
  12   4   1        107.23        118.63         2.65 o                         
  14   4   1          2.00          0.69         1.47 o                         
  16   4   1          0.34          0.00         1.55 o                         
  18   4   1        152.44        173.71         5.81 o                         
 -19   5   1         40.73         49.17         5.87 o                         
 -17   5   1        294.77        271.94         6.28 o                         
 -15   5   1          0.07          1.95         1.25 o                         
 -13   5   1        321.54        308.28         4.96 o                         
 -11   5   1       1077.65       1072.59        11.82 o                         
  -9   5   1        499.93        591.22         9.97 o                         
  -7   5   1       2732.76       2837.75        33.95 o                         
  -5   5   1        177.79        196.24         2.75 o                         
  -3   5   1       6394.08       6353.26       139.49 o                         
   3   5   1        798.38        850.11         8.22 o                         
   5   5   1       1295.03       1260.24        10.93 o                         
   7   5   1         18.55         13.23         1.41 o                         
   9   5   1        353.90        320.28         4.96 o                         
  11   5   1        123.47        119.65         3.15 o                         
  13   5   1         51.96         48.49         3.29 o                         
  15   5   1         40.72         45.41         4.38 o                         
  17   5   1         14.77         15.81         2.62 o                         
  19   5   1         27.42         22.55         3.85 o                         
 -20   6   1         35.49         30.51         6.43 o                         
 -18   6   1          0.11          0.00         1.80 o                         
 -16   6   1          0.01          0.00         1.69 o                         
 -14   6   1        134.20        138.49         6.36 o                         
 -12   6   1         48.85         56.79         4.21 o                         
 -10   6   1        130.22        154.07         5.45 o                         
  -8   6   1         25.82         18.11         3.70 o                         
  -6   6   1        682.30        735.61         8.23 o                         
  -4   6   1         67.71        122.49         2.09 o                         
  -2   6   1       2716.33       3260.95        26.49 o                         
   0   6   1       6967.71       7175.87        78.59 o                         
   2   6   1       1086.06       1048.00        13.34 o                         
   4   6   1       5616.27       6217.28        49.10 o                         
   6   6   1       1867.88       1792.17        18.06 o                         
   8   6   1         40.38         31.39         2.95 o                         
  10   6   1       4557.12       4409.55        41.99 o                         
  12   6   1        110.41        148.36         4.49 o                         
  14   6   1        442.68        438.11         6.77 o                         
  16   6   1         31.23         31.71         2.77 o                         
  18   6   1         24.60         29.29         4.20 o                         
 -19   7   1         49.32         53.01         5.16 o                         
 -17   7   1          3.55          1.92         2.93 o                         
 -15   7   1         51.42         53.52         4.63 o                         
 -13   7   1        535.05        519.48        20.18 o                         
 -11   7   1        952.15        910.60        14.99 o                         
  -9   7   1       4058.36       3755.06        45.39 o                         
  -7   7   1        471.66        456.12         9.56 o                         
  -5   7   1         23.36         16.76         1.25 o                         
  -3   7   1          0.63          0.47         0.94 o                         
  -1   7   1        397.95        488.12         7.29 o                         
   1   7   1         12.26         14.64         1.52 o                         
   3   7   1        207.44        209.22         3.43 o                         
   5   7   1        711.64        688.98         6.91 o                         
   7   7   1        212.66        208.43         3.85 o                         
   9   7   1        564.65        547.25         7.39 o                         
  11   7   1       4302.37       4236.75        40.77 o                         
  13   7   1         87.40         92.10         4.35 o                         
  15   7   1          3.29          1.62         1.78 o                         
  17   7   1          1.93          0.00         2.82 o                         
 -18   8   1          0.25          1.11         3.23 o                         
 -16   8   1          6.69          5.39         3.12 o                         
 -14   8   1          2.48          0.47         2.78 o                         
 -12   8   1        145.01        153.77         6.72 o                         
 -10   8   1        477.55        481.12        10.19 o                         
  -8   8   1         77.89         58.21         7.38 o                         
  -6   8   1        393.23        367.85         4.32 o                         
  -4   8   1         27.55         31.94         1.81 o                         
  -2   8   1        111.11        136.14         3.49 o                         
   0   8   1        969.83        922.78        13.57 o                         
   2   8   1          4.52          2.13         1.47 o                         
   4   8   1         43.38         41.05         2.04 o                         
   6   8   1         71.32         60.59         1.76 o                         
   8   8   1        583.95        570.59        12.44 o                         
  10   8   1        956.61        881.11        15.26 o                         
  12   8   1        104.09        110.11         5.41 o                         
  14   8   1         27.40         23.82         4.16 o                         
  16   8   1          0.16          0.00         3.31 o                         
 -17   9   1          0.36          2.04         3.30 o                         
 -15   9   1          5.47          3.83         3.18 o                         
 -13   9   1          2.31          2.85         2.91 o                         
 -11   9   1        585.38        595.15        11.94 o                         
  -9   9   1          0.37         10.79         6.89 o                         
  -7   9   1       1647.56       1571.45        16.76 o                         
  -5   9   1         90.64         87.94         2.39 o                         
  -3   9   1          0.18          0.00         1.37 o                         
  -1   9   1          1.56          1.40         1.66 o                         
   1   9   1        252.52        233.92         4.96 o                         
   3   9   1         33.11         51.19         3.56 o                         
   5   9   1          5.71          4.86         1.86 o                         
   7   9   1         64.06         66.81         3.19 o                         
   9   9   1         59.87         52.40         3.79 o                         
  11   9   1         31.49         37.87         3.95 o                         
  13   9   1        157.02        139.88         6.68 o                         
  15   9   1          7.34          7.91         3.26 o                         
 -16  10   1         19.47         14.38         3.77 o                         
 -14  10   1          0.78          0.00         2.97 o                         
 -12  10   1         19.95         19.90         3.66 o                         
 -10  10   1        527.96        534.83        11.47 o                         
  -8  10   1         60.66         42.48         3.44 o                         
  -6  10   1          5.95          8.05         1.73 o                         
  -4  10   1         86.48         86.59         3.49 o                         
  -2  10   1         95.82        101.81         3.70 o                         
   0  10   1         91.41         96.44         3.67 o                         
   2  10   1        540.87        526.11         7.93 o                         
   4  10   1         75.76         82.20         3.48 o                         
   6  10   1        159.31        147.54         7.74 o                         
   8  10   1         95.87        111.96         7.11 o                         
  10  10   1         90.12        111.03         6.08 o                         
  12  10   1        237.36        233.22         8.06 o                         
  14  10   1         57.70         55.39         5.03 o                         
 -13  11   1         35.78         37.28         4.86 o                         
 -11  11   1          2.84         10.92         3.45 o                         
  -9  11   1        191.70        215.46         7.58 o                         
  -7  11   1          6.44          7.05         1.39 o                         
  -5  11   1         98.48         82.07         3.50 o                         
  -3  11   1          1.16          4.09         3.69 o                         
  -1  11   1         25.33         14.58         2.55 o                         
   1  11   1        255.44        222.78         5.60 o                         
   3  11   1         94.12         74.68         3.76 o                         
   5  11   1         38.71         42.77         3.30 o                         
   7  11   1        122.32        114.23         4.32 o                         
   9  11   1        157.60        182.19         4.83 o                         
  11  11   1        431.15        490.81        11.59 o                         
  13  11   1          3.07          5.81         3.42 o                         
 -12  12   1          4.94          4.04         3.36 o                         
 -10  12   1         57.25         65.04         6.07 o                         
  -8  12   1          0.08          4.33         2.95 o                         
  -6  12   1         16.90         29.56         4.65 o                         
  -4  12   1         24.01         17.74         2.37 o                         
  -2  12   1          8.55         12.73         2.35 o                         
   0  12   1        291.25        286.64         6.35 o                         
   2  12   1        148.66        141.47         4.69 o                         
   4  12   1         29.53         37.86         3.40 o                         
   6  12   1         48.99         42.35         4.27 o                         
   8  12   1          1.64          2.69         2.31 o                         
  10  12   1        110.57        136.01         7.51 o                         
  12  12   1         26.63         30.28         4.27 o                         
  -9  13   1         36.12         49.09         4.85 o                         
  -7  13   1         13.33         61.15         4.58 o                         
  -5  13   1          0.86          4.94         2.41 o                         
  -3  13   1          0.23          4.60         2.93 o                         
  -1  13   1         74.13         77.79         4.25 o                         
   1  13   1         99.90        110.43         4.62 o                         
   3  13   1         16.28         20.13         2.59 o                         
   5  13   1         14.29         24.79         2.94 o                         
   7  13   1         33.42         37.47         4.32 o                         
   9  13   1         32.77         42.52         4.80 o                         
  -6  14   1          3.08          1.16         3.23 o                         
  -4  14   1         28.89         47.49         6.90 o                         
  -2  14   1          3.30         15.65         4.15 o                         
   0  14   1          6.68          8.06         2.56 o                         
   2  14   1          0.01          5.64         2.58 o                         
   4  14   1          4.40          0.87         3.00 o                         
   6  14   1          6.57          7.19         3.49 o                         
 -22   0   2         22.21         36.16         7.82 o                         
 -20   0   2        161.21        170.03         8.12 o                         
 -18   0   2       2700.21       2619.96        38.86 o                         
 -16   0   2         81.43         71.12         4.93 o                         
 -14   0   2        236.71        260.30         7.13 o                         
 -12   0   2        111.12        154.79         5.31 o                         
 -10   0   2        593.10        521.60         7.94 o                         
  -8   0   2         47.67         42.29         1.94 o                         
  -6   0   2       3138.38       2977.57        33.63 o                         
   2   0   2          5.85          7.73         0.66 o                         
   6   0   2       1207.72       1339.37        13.47 o                         
   8   0   2       1589.56       1393.55        21.02 o                         
  10   0   2       8172.63       7986.50       103.67 o                         
  12   0   2        249.16        325.38         8.05 o                         
  14   0   2        949.72        940.39        16.81 o                         
  16   0   2        112.43        112.51         7.29 o                         
  18   0   2        312.35        317.77        15.10 o                         
  20   0   2         14.97         20.57         8.82 o                         
 -21   1   2         68.60         89.01         5.38 o                         
 -19   1   2        379.81        394.71         7.69 o                         
 -17   1   2        606.64        594.12         9.08 o                         
 -15   1   2        415.71        407.72         6.73 o                         
 -13   1   2        538.62        487.65         7.08 o                         
 -11   1   2        106.86        114.21         2.46 o                         
  -9   1   2       6197.52       6740.40        87.03 o                         
  -7   1   2         19.03         19.31         0.78 o                         
  -1   1   2        792.65        836.34         6.07 o                         
   1   1   2        749.14        743.00         5.12 o                         
   5   1   2        256.81        243.25         2.57 o                         
   7   1   2       4637.05       4978.28        42.49 o                         
   9   1   2       2070.92       2322.84        22.84 o                         
  11   1   2        699.90        806.36        10.10 o                         
  13   1   2        420.97        441.20         7.05 o                         
  15   1   2         30.10         37.28         2.89 o                         
  17   1   2          1.15          0.00         2.01 o                         
  19   1   2        157.12        167.00         8.99 o                         
 -22   2   2         20.07         27.41         3.57 o                         
 -20   2   2        201.36        217.39         6.35 o                         
 -18   2   2          5.92          3.18         2.37 o                         
 -16   2   2        306.67        277.02         7.07 o                         
 -14   2   2        917.78        967.71        11.58 o                         
 -12   2   2         33.45         24.78         1.45 o                         
 -10   2   2      11661.92      11723.88       255.84 o                         
  -8   2   2       2515.35       2668.25        21.60 o                         
  -6   2   2        251.10        246.46         2.21 o                         
  -4   2   2       3196.36       3297.85        26.07 o                         
  -2   2   2        280.93        229.05         2.38 o                         
   2   2   2       3994.55       3844.71        32.37 o                         
   4   2   2         61.04         78.66         1.29 o                         
   6   2   2        474.40        496.73         4.83 o                         
   8   2   2        168.74        168.94         2.87 o                         
  10   2   2       2508.31       2652.08        24.22 o                         
  12   2   2        415.12        419.44         6.60 o                         
  14   2   2         56.44         65.31         3.24 o                         
  16   2   2        119.30        112.80         4.40 o                         
  18   2   2         68.54         79.31         4.29 o                         
  20   2   2         37.10         45.29         7.03 o                         
 -21   3   2          0.89          4.97         3.76 o                         
 -19   3   2         21.52         32.04         3.39 o                         
 -17   3   2        760.86        742.43        10.22 o                         
 -15   3   2         35.29         34.74         3.04 o                         
 -13   3   2        173.04        168.84         3.02 o                         
 -11   3   2       1278.52       1309.98        11.67 o                         
  -9   3   2       6756.93       7571.82        68.03 o                         
  -7   3   2        164.77        153.59         3.00 o                         
  -3   3   2         18.31         24.07         1.02 o                         
  -1   3   2        245.33        232.44         2.21 o                         
   1   3   2       2728.07       3083.35        21.86 o                         
   5   3   2       5076.69       5100.56        37.98 o                         
   7   3   2       1018.26        998.83         9.78 o                         
   9   3   2        607.81        576.45         6.26 o                         
  11   3   2        193.44        200.73         4.10 o                         
  13   3   2         87.55         81.21         3.20 o                         
  15   3   2         64.18         62.90         3.59 o                         
  17   3   2         11.68         12.04         2.71 o                         
  19   3   2         49.00         58.55         5.09 o                         
 -20   4   2        111.54         87.57         4.59 o                         
 -18   4   2        592.64        569.40         9.60 o                         
 -16   4   2         12.92         12.65         1.96 o                         
 -14   4   2         88.52         89.21         2.82 o                         
 -12   4   2        599.40        635.26         7.90 o                         
 -10   4   2       2850.12       3103.34        29.52 o                         
  -8   4   2       3600.44       3943.57        45.74 o                         
  -6   4   2          0.51          4.13         1.39 o                         
  -4   4   2       4422.57       4560.83        33.92 o                         
  -2   4   2        834.84        738.33         5.48 o                         
   0   4   2       1263.63       1381.72         9.59 o                         
   2   4   2       2261.63       2533.53        16.80 o                         
   4   4   2        202.07        192.11         2.38 o                         
   6   4   2       1360.67       1251.95        11.89 o                         
   8   4   2         61.65         89.79         1.97 o                         
  10   4   2        221.47        242.90         3.80 o                         
  12   4   2        350.23        379.36         6.23 o                         
  14   4   2          4.99          3.78         1.40 o                         
  16   4   2         63.07         61.17         3.16 o                         
  18   4   2         11.89         14.73         2.88 o                         
 -21   5   2          8.00         13.05         2.35 o                         
 -19   5   2         95.42         76.43         3.65 o                         
 -17   5   2          3.13          0.71         1.69 o                         
 -15   5   2         34.58         31.65         1.84 o                         
 -13   5   2        438.52        460.60         9.54 o                         
 -11   5   2         99.84         99.75         4.44 o                         
  -9   5   2       1492.62       1587.82        20.88 o                         
  -7   5   2        202.27        215.31         5.00 o                         
  -5   5   2        351.49        352.71         3.84 o                         
  -3   5   2        906.54        879.89         7.96 o                         
  -1   5   2        718.25        781.62         8.45 o                         
   1   5   2          5.03          2.63         0.76 o                         
   3   5   2        692.76        700.26         9.25 o                         
   5   5   2         58.26         63.06         2.09 o                         
   7   5   2        736.95        716.19         6.95 o                         
   9   5   2          0.84          2.68         0.85 o                         
  11   5   2       2458.70       2510.98        25.17 o                         
  13   5   2         31.01         38.14         2.25 o                         
  15   5   2         36.63         41.62         4.53 o                         
  17   5   2         10.35          9.41         2.48 o                         
  19   5   2         17.48         16.29         2.93 o                         
 -20   6   2         10.27         11.96         4.32 o                         
 -18   6   2         93.53         78.89         5.34 o                         
 -16   6   2        368.26        352.36         9.16 o                         
 -14   6   2        340.99        326.60         8.39 o                         
 -12   6   2        129.70        126.33         5.60 o                         
 -10   6   2       1548.37       1576.57        21.47 o                         
  -8   6   2         30.04         22.14         2.34 o                         
  -6   6   2         39.84         17.85         0.80 o                         
  -4   6   2          0.05          0.85         1.28 o                         
  -2   6   2          8.73          5.06         1.10 o                         
   0   6   2         33.08         35.48         2.21 o                         
   2   6   2       2023.66       2022.06        19.66 o                         
   4   6   2        516.59        641.74         6.43 o                         
   6   6   2       1056.15        996.52        10.89 o                         
   8   6   2        144.75        137.78         3.16 o                         
  10   6   2       1055.87       1011.83        11.88 o                         
  12   6   2       1939.56       1856.08        22.22 o                         
  14   6   2        231.50        223.01         6.66 o                         
  16   6   2          7.81          8.91         2.33 o                         
  18   6   2         10.47          7.57         2.37 o                         
 -19   7   2          0.01          3.02         3.23 o                         
 -17   7   2          5.08          0.38         2.98 o                         
 -15   7   2         66.29         79.18         5.40 o                         
 -13   7   2        716.80        700.98        13.02 o                         
 -11   7   2       1168.56       1134.73        17.37 o                         
  -9   7   2         98.20        108.55        10.27 o                         
  -7   7   2        128.83        114.48         4.45 o                         
  -5   7   2         11.16         20.91         1.14 o                         
  -3   7   2       2966.30       3202.37        26.29 o                         
  -1   7   2       2419.78       2367.42        23.34 o                         
   1   7   2        364.17        378.87         5.45 o                         
   3   7   2        160.26        100.23         2.24 o                         
   5   7   2          1.26          1.87         1.03 o                         
   7   7   2         42.18         30.58         2.11 o                         
   9   7   2       2015.31       1995.25        20.72 o                         
  11   7   2        359.39        368.06         6.06 o                         
  13   7   2          8.60         12.15         2.37 o                         
  15   7   2         40.56         38.76         3.04 o                         
  17   7   2          6.87          6.94         2.53 o                         
 -18   8   2         48.15         53.95         5.29 o                         
 -16   8   2         19.17         11.82         3.38 o                         
 -14   8   2         38.37         36.94         5.93 o                         
 -12   8   2         37.14         44.69         7.30 o                         
 -10   8   2        627.12        636.23        11.99 o                         
  -8   8   2       3830.35       3746.38        45.39 o                         
  -6   8   2        354.63        373.61         4.39 o                         
  -4   8   2        233.32        240.65         4.02 o                         
  -2   8   2         20.17          9.41         1.55 o                         
   0   8   2        161.53        126.05         3.49 o                         
   2   8   2       1668.33       1774.96        18.60 o                         
   4   8   2        346.66        328.70         4.83 o                         
   6   8   2        170.44        168.20         2.94 o                         
   8   8   2         33.48         29.58         2.85 o                         
  10   8   2       1479.53       1414.01        18.38 o                         
  12   8   2         33.20         24.11         2.85 o                         
  14   8   2          5.74          4.18         2.04 o                         
  16   8   2          2.94          0.00         2.93 o                         
 -17   9   2        307.03        325.54         9.92 o                         
 -15   9   2        117.23        108.66         6.24 o                         
 -13   9   2        150.22        143.19         6.83 o                         
 -11   9   2        645.44        688.96        13.00 o                         
  -9   9   2       3037.36       3104.64        39.18 o                         
  -7   9   2        667.87        651.04         8.15 o                         
  -5   9   2        861.95        777.57         8.06 o                         
  -3   9   2          1.40          0.00         1.60 o                         
  -1   9   2        391.86        425.58         6.65 o                         
   1   9   2         85.04         91.92         3.53 o                         
   3   9   2        270.76        264.88         5.55 o                         
   5   9   2        253.59        235.70         4.10 o                         
   7   9   2        241.23        223.60         4.96 o                         
   9   9   2          0.55          0.00         2.69 o                         
  11   9   2          7.87          7.07         2.14 o                         
  13   9   2        248.60        263.68         8.42 o                         
  15   9   2          1.48          0.00         2.92 o                         
 -16  10   2         35.55         39.32         4.66 o                         
 -14  10   2          0.01          0.00         2.99 o                         
 -12  10   2        217.85        218.98         7.77 o                         
 -10  10   2        345.86        386.59         9.70 o                         
  -8  10   2        129.02        104.03         7.63 o                         
  -6  10   2        431.93        414.77         6.56 o                         
  -4  10   2          2.11          1.67         2.48 o                         
  -2  10   2         22.79         10.23         2.02 o                         
   0  10   2        154.41        124.03         4.05 o                         
   2  10   2       1546.60       1452.45        16.34 o                         
   4  10   2        199.96        182.21         4.53 o                         
   6  10   2         15.11         16.36         2.03 o                         
   8  10   2         39.44         32.17         3.11 o                         
  10  10   2        136.85        140.53         4.47 o                         
  12  10   2         62.72         65.47         5.08 o                         
  14  10   2          0.09          0.00         3.11 o                         
 -15  11   2          9.51          6.33         3.62 o                         
 -13  11   2          0.20          1.54         3.14 o                         
 -11  11   2        338.04        363.20         9.80 o                         
  -9  11   2        167.19        189.24         7.18 o                         
  -7  11   2         36.76         29.97         2.50 o                         
  -5  11   2        166.11        129.95         7.57 o                         
  -3  11   2        172.97        165.66         4.72 o                         
  -1  11   2          5.21          0.14         2.01 o                         
   1  11   2        374.63        372.77         6.88 o                         
   3  11   2          0.56          0.47         1.97 o                         
   5  11   2         66.43         63.23         5.24 o                         
   7  11   2          0.22          0.17         2.15 o                         
   9  11   2         60.73         59.54         3.46 o                         
  11  11   2        178.50        218.74         8.12 o                         
  13  11   2        111.39        129.87         8.79 o                         
 -12  12   2          3.71          5.52         3.29 o                         
 -10  12   2        166.31        197.38         7.62 o                         
  -8  12   2         25.61         30.47         4.03 o                         
  -6  12   2         15.85         16.37         2.26 o                         
  -4  12   2         48.30         46.58         3.77 o                         
  -2  12   2          0.39          2.60         2.03 o                         
   0  12   2        265.54        265.23         6.11 o                         
   2  12   2          0.12          1.03         2.07 o                         
   4  12   2         81.98         85.78         4.21 o                         
   6  12   2         43.54         62.30         4.52 o                         
   8  12   2         28.78         37.46         3.25 o                         
  10  12   2        304.97        340.21         9.92 o                         
  -9  13   2        113.68        125.95         6.73 o                         
  -7  13   2          0.79          3.37         3.08 o                         
  -5  13   2         66.19         76.34         6.19 o                         
  -3  13   2         70.62         96.91         8.24 o                         
  -1  13   2          3.72          4.61         2.22 o                         
   1  13   2         10.54          5.65         2.28 o                         
   3  13   2          3.37          6.76         2.26 o                         
   5  13   2         18.95         13.06         2.83 o                         
   7  13   2         22.93         40.58         5.03 o                         
   9  13   2         14.03         15.82         3.79 o                         
  -6  14   2         19.89        141.10         8.79 o                         
  -4  14   2          0.00          0.00         2.76 o                         
  -2  14   2         53.74         67.24         9.28 o                         
   0  14   2          6.11         19.59         4.67 o                         
   2  14   2         30.75         52.00         6.06 o                         
   4  14   2         27.15         30.02         3.49 o                         
 -21   1   3          4.12          5.60         2.96 o                         
 -19   1   3       1603.33       1686.17        22.44 o                         
 -17   1   3        482.86        492.49         7.98 o                         
 -15   1   3         36.72         29.62         2.61 o                         
 -13   1   3         21.79         26.24         1.93 o                         
 -11   1   3        280.25        315.25         4.50 o                         
  -9   1   3       4786.93       5068.89        50.81 o                         
  -7   1   3       2502.63       2475.51        16.34 o                         
  -5   1   3        203.99        317.79         2.61 o                         
  -3   1   3       1549.94       1415.03         9.74 o                         
  -1   1   3        293.74        330.15         4.11 o                         
   5   1   3        373.20        324.70         3.42 o                         
   7   1   3         40.57         52.76         1.88 o                         
   9   1   3         44.20         55.91         2.51 o                         
  11   1   3        427.65        419.33         6.69 o                         
  13   1   3        272.41        282.06         5.65 o                         
  15   1   3        237.20        237.72         5.61 o                         
  17   1   3         10.23         10.63         2.47 o                         
  19   1   3         26.97         34.45         3.53 o                         
 -22   2   3         22.60         31.58         3.57 o                         
 -20   2   3          1.29          5.29         2.74 o                         
 -18   2   3       1884.15       1888.70        20.84 o                         
 -16   2   3         35.77         33.05         4.09 o                         
 -14   2   3        108.43         97.27         2.82 o                         
 -12   2   3        461.47        401.94         4.76 o                         
 -10   2   3       3355.01       3349.82        27.28 o                         
  -8   2   3       4991.69       4956.70        41.78 o                         
  -6   2   3       4940.95       5011.62        42.01 o                         
  -4   2   3         42.76         21.66         0.79 o                         
   0   2   3        664.48        515.14         3.84 o                         
   4   2   3         82.85         86.24         2.46 o                         
   6   2   3       1482.73       1494.06        31.79 o                         
   8   2   3        118.31        133.58         2.99 o                         
  10   2   3         29.53         28.37         2.08 o                         
  12   2   3          0.21          2.38         1.58 o                         
  14   2   3        374.76        359.20         6.58 o                         
  16   2   3          1.94          0.00         2.04 o                         
  18   2   3          7.30          7.87         2.60 o                         
 -21   3   3         29.05         36.75         3.50 o                         
 -19   3   3        420.54        453.68         9.29 o                         
 -17   3   3         49.82         45.56         3.83 o                         
 -15   3   3        218.67        195.60         3.40 o                         
 -13   3   3         33.14         40.22         1.68 o                         
 -11   3   3        895.41        949.59         8.78 o                         
  -9   3   3        102.53        137.00         1.99 o                         
  -7   3   3        113.32        141.00         2.50 o                         
  -5   3   3         17.03         13.85         0.74 o                         
  -3   3   3        361.92        328.16         2.75 o                         
  -1   3   3        811.41        841.50         6.64 o                         
   1   3   3         96.71         87.81         1.36 o                         
   3   3   3       1388.48       1466.82        12.42 o                         
   5   3   3       1565.78       1640.67        14.03 o                         
   7   3   3          8.56         25.11         1.43 o                         
   9   3   3        728.04        815.65         8.95 o                         
  11   3   3         26.80         43.60         2.44 o                         
  13   3   3        314.82        284.28         5.68 o                         
  15   3   3         61.42         56.08         4.64 o                         
  17   3   3          2.68          1.90         2.15 o                         
  19   3   3          1.73          0.72         2.62 o                         
 -22   4   3         10.28          9.84         2.63 o                         
 -20   4   3          0.13          2.37         3.22 o                         
 -18   4   3         18.00         19.90         2.71 o                         
 -16   4   3         51.04         52.74         4.30 o                         
 -14   4   3        355.79        389.17         4.56 o                         
 -12   4   3        893.98        900.32        11.55 o                         
 -10   4   3        240.24        178.66         4.95 o                         
  -8   4   3        393.53        388.50         7.00 o                         
  -6   4   3       1106.41       1044.79        10.96 o                         
  -4   4   3       4626.15       4235.91        31.58 o                         
  -2   4   3       7628.95       6253.74       141.10 o                         
   0   4   3       2068.95       2300.55        15.39 o                         
   2   4   3       5793.38       5997.66        77.23 o                         
   4   4   3       1153.44       1080.81         9.60 o                         
   6   4   3       2305.88       2350.04        19.76 o                         
   8   4   3       1365.65       1361.61        13.25 o                         
  10   4   3        359.76        383.83         5.86 o                         
  12   4   3        985.27        957.88        10.61 o                         
  14   4   3        287.04        294.15         6.18 o                         
  16   4   3          0.30          4.65         2.06 o                         
  18   4   3          6.78          7.40         2.76 o                         
 -21   5   3         10.91          9.17         1.98 o                         
 -19   5   3        199.80        175.20         4.85 o                         
 -17   5   3        745.46        677.30        12.69 o                         
 -15   5   3         29.48         28.73         3.39 o                         
 -13   5   3         16.73         22.06         5.97 o                         
 -11   5   3        735.85        855.72        13.34 o                         
  -9   5   3       1445.52       1447.20        19.22 o                         
  -7   5   3        640.24        644.46         7.24 o                         
  -5   5   3       2919.30       2770.07        25.82 o                         
  -3   5   3        620.87        643.69         6.54 o                         
  -1   5   3       1123.57       1045.81         8.84 o                         
   3   5   3       2166.23       2092.09        20.12 o                         
   5   5   3        719.07        799.96         7.68 o                         
   7   5   3       1673.04       1690.58        14.79 o                         
   9   5   3         10.89          8.51         3.00 o                         
  11   5   3        235.21        228.02         3.92 o                         
  13   5   3         84.79        100.07         5.30 o                         
  15   5   3         16.72         22.22         2.81 o                         
  17   5   3          7.52          7.14         2.57 o                         
 -20   6   3         64.71         62.90         5.32 o                         
 -18   6   3        193.05        161.72         7.05 o                         
 -16   6   3          8.12          6.01         3.12 o                         
 -14   6   3         21.56         21.00         3.26 o                         
 -12   6   3          0.06          0.00         2.37 o                         
 -10   6   3       2067.72       2154.44        27.66 o                         
  -8   6   3        257.26        274.85         6.20 o                         
  -6   6   3         20.14         18.83         1.04 o                         
  -4   6   3         37.22         47.45         1.54 o                         
  -2   6   3         56.17         53.73         1.85 o                         
   0   6   3        632.33        582.12         6.58 o                         
   2   6   3       1378.60       1481.08        13.24 o                         
   4   6   3         56.17         61.10         1.70 o                         
   6   6   3         10.15          7.00         0.93 o                         
   8   6   3         58.59         82.28         4.68 o                         
  10   6   3        101.34        111.52         4.51 o                         
  12   6   3        181.32        176.78         6.88 o                         
  14   6   3        444.00        434.89         9.45 o                         
  16   6   3          1.45          2.23         2.13 o                         
  18   6   3         32.04         34.39         3.45 o                         
 -19   7   3        122.28        121.88         6.81 o                         
 -17   7   3         29.83         18.86         3.70 o                         
 -15   7   3        168.44        153.17         6.46 o                         
 -13   7   3         72.91         68.21         4.89 o                         
 -11   7   3         50.30         45.41         4.31 o                         
  -9   7   3       4712.27       4706.90        55.48 o                         
  -7   7   3       2677.40       2578.34        25.10 o                         
  -5   7   3        699.95        768.71         7.57 o                         
  -3   7   3         20.96         35.28         1.71 o                         
  -1   7   3        743.89        748.81        12.39 o                         
   1   7   3       1358.75       1580.93        16.38 o                         
   3   7   3       1385.98       1477.65        14.23 o                         
   5   7   3         47.85         42.25         2.03 o                         
   7   7   3        241.38        228.04         3.56 o                         
   9   7   3       1470.40       1357.69        17.02 o                         
  11   7   3       1260.78       1172.21        15.61 o                         
  13   7   3        295.58        264.22         7.80 o                         
  15   7   3         18.40         12.38         2.50 o                         
  17   7   3          1.95          0.00         2.04 o                         
 -18   8   3         35.12         46.03         4.79 o                         
 -16   8   3         35.26         36.98         4.37 o                         
 -14   8   3        146.49        139.31         6.31 o                         
 -12   8   3        601.05        554.57        15.52 o                         
 -10   8   3       2944.15       2872.54        36.35 o                         
  -8   8   3       1587.94       1503.11        21.46 o                         
  -6   8   3        454.57        415.41         5.23 o                         
  -4   8   3        187.30        206.04         3.59 o                         
  -2   8   3        230.09        232.78         4.47 o                         
   0   8   3        426.19        500.47         7.17 o                         
   2   8   3       4592.46       4790.77        45.33 o                         
   4   8   3       1730.48       1731.40        16.65 o                         
   6   8   3          2.99          1.38         1.63 o                         
   8   8   3        370.76        332.75         6.69 o                         
  10   8   3        286.77        308.37         8.82 o                         
  12   8   3        275.94        243.34         9.62 o                         
  14   8   3          3.39          0.40         2.07 o                         
  16   8   3          1.10          0.00         2.86 o                         
 -17   9   3          0.41          1.51         3.18 o                         
 -15   9   3          0.73          4.44         3.18 o                         
 -13   9   3          0.01          1.48         3.50 o                         
 -11   9   3        577.57        569.49        11.55 o                         
  -9   9   3         95.84         95.06         8.33 o                         
  -7   9   3       1128.62       1035.96        14.23 o                         
  -5   9   3        122.03        117.83         3.07 o                         
  -3   9   3         87.99         86.29         4.63 o                         
  -1   9   3          6.12          7.87         1.80 o                         
   1   9   3        588.31        553.25         7.90 o                         
   3   9   3        111.84         88.37         3.36 o                         
   5   9   3        249.47        227.74         4.40 o                         
   7   9   3        462.11        444.35         5.77 o                         
   9   9   3         41.84         34.90         3.01 o                         
  11   9   3         57.51         51.15         3.47 o                         
  13   9   3         11.62         12.46         2.39 o                         
  15   9   3          2.14          0.46         3.17 o                         
 -16  10   3        143.53        139.05         7.22 o                         
 -14  10   3         90.98         92.52         5.94 o                         
 -12  10   3          0.11          0.31         2.91 o                         
 -10  10   3        164.85        202.45         7.32 o                         
  -8  10   3        434.32        421.58         6.61 o                         
  -6  10   3         64.81         71.59         3.55 o                         
  -4  10   3        119.82        110.02         6.71 o                         
  -2  10   3        118.47        114.20         3.97 o                         
   0  10   3          2.38          2.43         2.10 o                         
   2  10   3        364.13        374.92         6.60 o                         
   4  10   3         18.27         12.16         2.10 o                         
   6  10   3          1.16          0.00         1.74 o                         
   8  10   3          0.17          0.00         2.42 o                         
  10  10   3         19.08         21.33         2.68 o                         
  12  10   3         11.36         17.63         2.90 o                         
  14  10   3          6.99         11.78         4.21 o                         
 -15  11   3         18.70         13.93         4.01 o                         
 -13  11   3          0.33          0.00         3.10 o                         
 -11  11   3        113.17        124.79         6.43 o                         
  -9  11   3          5.32          6.31         3.13 o                         
  -7  11   3        116.63        143.86         7.89 o                         
  -5  11   3        204.61        184.43         7.41 o                         
  -3  11   3         17.07         16.67         2.27 o                         
  -1  11   3        628.68        561.18         8.62 o                         
   1  11   3        479.35        442.71         7.54 o                         
   3  11   3        125.00        124.72         4.28 o                         
   5  11   3         11.83          9.47         2.18 o                         
   7  11   3         28.81         31.38         2.94 o                         
   9  11   3         50.84         42.47         3.34 o                         
  11  11   3        510.15        521.36         9.27 o                         
 -12  12   3         13.38         11.14         3.39 o                         
 -10  12   3         33.12         43.29         5.11 o                         
  -8  12   3         14.22         12.28         3.50 o                         
  -6  12   3         17.32         14.48         2.25 o                         
  -4  12   3          0.01          0.00         1.71 o                         
  -2  12   3          4.00          6.99         2.22 o                         
   0  12   3         65.62         60.51         3.63 o                         
   2  12   3          2.42          4.15         2.14 o                         
   4  12   3         14.16         16.14         2.41 o                         
   6  12   3          2.94          5.25         2.63 o                         
   8  12   3         11.31         11.49         3.70 o                         
  10  12   3         72.15         86.35         6.62 o                         
 -11  13   3          0.19          0.00         3.13 o                         
  -9  13   3         12.58         17.57         3.76 o                         
  -7  13   3        136.15        164.60        10.87 o                         
  -5  13   3         87.46        107.71         5.33 o                         
  -3  13   3         11.44         19.28         2.64 o                         
  -1  13   3         14.91         25.32         2.82 o                         
   1  13   3          2.38          0.78         2.19 o                         
   3  13   3         11.84         12.88         2.48 o                         
   5  13   3         69.77         76.74         5.84 o                         
   7  13   3         13.43         14.62         2.70 o                         
  -6  14   3          0.62          0.00         3.14 o                         
  -4  14   3          1.23          7.38         3.28 o                         
  -2  14   3          6.25         13.95         3.38 o                         
   0  14   3          0.60          8.90         4.38 o                         
   2  14   3         32.03         43.43         4.27 o                         
   4  14   3          1.96          5.30         3.95 o                         
 -22   0   4         27.71         37.53         6.63 o                         
 -20   0   4          2.73          2.70         3.73 o                         
 -18   0   4       1702.74       1694.14        26.89 o                         
 -16   0   4        593.03        591.02        16.60 o                         
 -14   0   4         39.17         45.98         4.57 o                         
 -12   0   4          5.88         11.62         2.07 o                         
 -10   0   4        801.24        666.08        28.98 o                         
  -8   0   4       5635.17       5864.11       131.32 o                         
  -6   0   4         20.53         37.44         1.78 o                         
   4   0   4       2292.79       2234.05        21.46 o                         
   6   0   4       1475.36       1512.38        26.63 o                         
   8   0   4         16.64         15.24         2.35 o                         
  10   0   4         98.06         82.27         4.34 o                         
  12   0   4        122.73        120.33         5.58 o                         
  14   0   4        200.48        187.91         7.08 o                         
  16   0   4        176.17        173.88         7.45 o                         
  18   0   4          0.00          0.82         3.28 o                         
 -23   1   4          2.71          3.57         2.84 o                         
 -21   1   4         14.79         16.90         2.81 o                         
 -19   1   4         40.24         42.78         3.28 o                         
 -17   1   4        146.72        129.41         7.92 o                         
 -15   1   4         87.33         74.70         4.48 o                         
 -13   1   4        775.11        781.02         9.43 o                         
 -11   1   4        667.07        618.48         6.75 o                         
  -9   1   4       5209.88       4840.78        58.67 o                         
  -7   1   4         22.52         33.58         0.90 o                         
  -5   1   4          0.75          6.65         0.49 o                         
  -3   1   4         96.22        133.24         1.51 o                         
   3   1   4       4179.08       4174.06        27.08 o                         
   5   1   4          8.37          6.91         0.80 o                         
   7   1   4         97.29        111.85         2.96 o                         
   9   1   4        372.92        364.11         5.75 o                         
  11   1   4        130.06        133.98         3.85 o                         
  13   1   4       2268.76       2203.96        23.35 o                         
  15   1   4         24.12         28.37         2.77 o                         
  17   1   4          0.71          0.00         2.35 o                         
  19   1   4         42.28         47.17         4.71 o                         
 -22   2   4         33.68         37.96         5.08 o                         
 -20   2   4        343.42        346.97         6.99 o                         
 -18   2   4        641.40        645.01        11.58 o                         
 -16   2   4         31.28         29.32         3.16 o                         
 -14   2   4         14.28         20.37         1.55 o                         
 -12   2   4          0.74          2.26         0.85 o                         
 -10   2   4       1964.34       1891.95        16.94 o                         
  -8   2   4       6709.98       7724.34       120.33 o                         
  -6   2   4       1110.54        919.69         6.81 o                         
  -4   2   4       7132.46       5343.52       119.81 o                         
  -2   2   4       1300.51       1311.56         9.26 o                         
   2   2   4        890.96        876.72         6.42 o                         
   4   2   4       4807.76       5196.72        42.24 o                         
   6   2   4       2414.93       2494.65        22.41 o                         
   8   2   4       2500.62       2441.44        29.83 o                         
  10   2   4       2431.19       2493.58        27.69 o                         
  12   2   4          9.53         15.99         2.13 o                         
  14   2   4        202.32        198.75         5.08 o                         
  16   2   4         21.96         21.45         2.78 o                         
  18   2   4          1.56          0.01         2.98 o                         
 -21   3   4        126.20        141.68         5.37 o                         
 -19   3   4       1869.41       1837.63        23.32 o                         
 -17   3   4        404.68        365.30         6.81 o                         
 -15   3   4        614.64        613.89         6.81 o                         
 -13   3   4        432.50        468.87         5.78 o                         
 -11   3   4        671.66        679.88         6.64 o                         
  -9   3   4        533.79        488.28         4.88 o                         
  -7   3   4        244.25        264.20         3.25 o                         
  -3   3   4       4165.28       4035.80        30.02 o                         
  -1   3   4       3275.92       3453.32        22.47 o                         
   1   3   4       5935.63       5934.36        76.56 o                         
   5   3   4         66.10         54.94         1.79 o                         
   7   3   4         11.45         27.72         1.80 o                         
   9   3   4        317.46        366.77         5.37 o                         
  11   3   4       1785.19       1735.35        18.69 o                         
  13   3   4        296.00        270.80         5.63 o                         
  15   3   4         96.78         74.95         3.97 o                         
  17   3   4         92.87         86.29         5.41 o                         
 -20   4   4          2.45          0.00         2.94 o                         
 -18   4   4       1026.76        916.40        11.63 o                         
 -16   4   4          2.66          4.00         1.46 o                         
 -14   4   4         26.03         27.24         1.30 o                         
 -12   4   4        197.91        193.82         3.53 o                         
 -10   4   4        256.62        262.78         3.93 o                         
  -8   4   4         15.48         13.63         1.75 o                         
  -6   4   4         82.99         89.14         1.87 o                         
  -4   4   4        315.76        430.03         4.14 o                         
  -2   4   4       2463.58       2527.80        24.01 o                         
   0   4   4        139.95        156.00         2.08 o                         
   2   4   4        139.95        163.01         3.53 o                         
   4   4   4        751.67        824.41         8.45 o                         
   6   4   4        582.84        560.86         7.11 o                         
   8   4   4         29.86         38.05         2.12 o                         
  10   4   4        127.67        109.90         2.96 o                         
  12   4   4       1073.44       1043.81        12.66 o                         
  14   4   4         56.41         62.49         4.62 o                         
  16   4   4         56.53         67.53         3.60 o                         
  18   4   4         16.98         23.27        10.03 o                         
 -21   5   4         36.40         28.99         4.43 o                         
 -19   5   4         37.50         25.92         4.41 o                         
 -17   5   4         65.87         58.15         4.75 o                         
 -15   5   4          0.90          0.05         2.45 o                         
 -13   5   4        363.42        334.73         7.88 o                         
 -11   5   4       1353.05       1354.18        18.75 o                         
  -9   5   4          6.71          2.92         1.17 o                         
  -7   5   4          4.38          4.91         1.25 o                         
  -5   5   4         71.90         71.66         1.65 o                         
  -3   5   4        477.09        477.53         5.37 o                         
  -1   5   4         50.28        105.79         1.89 o                         
   1   5   4         17.65         32.75         1.52 o                         
   3   5   4          8.63         14.58         1.48 o                         
   5   5   4       2351.32       2382.25        23.37 o                         
   7   5   4        122.97        145.02         3.18 o                         
   9   5   4        321.76        325.40         7.09 o                         
  11   5   4        201.14        211.25         4.04 o                         
  13   5   4        804.33        790.29         9.44 o                         
  15   5   4        235.49        248.67         8.37 o                         
  17   5   4          6.29          7.16         2.57 o                         
 -20   6   4         49.20         48.82         4.90 o                         
 -18   6   4         96.70         87.31         5.76 o                         
 -16   6   4          4.11          0.00         2.87 o                         
 -14   6   4        193.56        196.30         7.07 o                         
 -12   6   4        568.40        542.18        10.38 o                         
 -10   6   4        389.35        382.64         7.99 o                         
  -8   6   4        974.44        957.46        10.51 o                         
  -6   6   4        211.47        226.72         2.91 o                         
  -4   6   4          0.12          0.68         0.74 o                         
  -2   6   4        402.18        423.13         5.30 o                         
   0   6   4        902.51       1053.87        12.69 o                         
   2   6   4       1587.45       1661.05        15.57 o                         
   4   6   4        343.73        307.72         4.30 o                         
   6   6   4          0.06          1.68         0.93 o                         
   8   6   4          4.72          0.00         1.69 o                         
  10   6   4        369.24        346.51         5.20 o                         
  12   6   4        403.96        371.41         7.76 o                         
  14   6   4        150.88        159.06         5.40 o                         
  16   6   4        100.51        101.90         4.81 o                         
 -19   7   4         31.03         25.81         4.12 o                         
 -17   7   4         15.27         17.86         3.66 o                         
 -15   7   4        189.35        172.56         6.69 o                         
 -13   7   4        350.50        333.41         8.42 o                         
 -11   7   4        183.60        157.70        10.31 o                         
  -9   7   4        492.45        466.17         9.17 o                         
  -7   7   4        365.34        329.69         5.05 o                         
  -5   7   4       1203.04       1199.08        10.94 o                         
  -3   7   4       5432.65       5249.53        44.96 o                         
  -1   7   4        350.68        377.44         5.75 o                         
   1   7   4       1731.56       1811.38        18.63 o                         
   3   7   4        293.44        310.32         4.96 o                         
   5   7   4        107.50        102.10         2.66 o                         
   7   7   4       1015.00        966.09        11.24 o                         
   9   7   4          0.04          0.00         2.87 o                         
  11   7   4          0.74          2.79         2.45 o                         
  13   7   4        123.76        107.70         4.78 o                         
  15   7   4        152.60        149.64         5.32 o                         
 -18   8   4          1.99          4.98         3.28 o                         
 -16   8   4          2.73          0.00         3.17 o                         
 -14   8   4          0.01          0.00         2.65 o                         
 -12   8   4         15.56         16.48         3.29 o                         
 -10   8   4       1553.33       1534.03        21.71 o                         
  -8   8   4       6809.11       6702.32        75.11 o                         
  -6   8   4        487.11        438.90         5.15 o                         
  -4   8   4         28.77         34.21         2.58 o                         
  -2   8   4         23.88         16.99         2.38 o                         
   0   8   4         50.28         49.88         2.70 o                         
   2   8   4         18.22         24.69         2.10 o                         
   4   8   4        261.49        274.51         4.55 o                         
   6   8   4        186.58        171.84         4.24 o                         
   8   8   4       1157.35       1111.34        16.29 o                         
  10   8   4        178.82        176.14         6.73 o                         
  12   8   4        132.56        134.49         4.94 o                         
  14   8   4         88.12         87.10         4.35 o                         
 -17   9   4        101.16        118.87         6.78 o                         
 -15   9   4        162.69        162.70         7.12 o                         
 -13   9   4         21.73         24.08         4.34 o                         
 -11   9   4         15.43         13.26         3.60 o                         
  -9   9   4        197.57        231.95         7.43 o                         
  -7   9   4       1971.09       1848.14        16.73 o                         
  -5   9   4       1297.73       1321.21        15.78 o                         
  -3   9   4          0.00          0.00         1.58 o                         
  -1   9   4        109.37         97.94         3.44 o                         
   1   9   4        191.89        211.76         4.69 o                         
   3   9   4         32.99         37.26         2.51 o                         
   5   9   4         66.59         58.15         2.95 o                         
   7   9   4          0.43          0.00         1.82 o                         
   9   9   4         64.17         61.63         4.62 o                         
  11   9   4        252.66        239.18         7.78 o                         
  13   9   4        168.76        172.06         7.22 o                         
 -16  10   4         34.81         46.01         4.95 o                         
 -14  10   4          6.83          5.15         3.29 o                         
 -12  10   4          1.18          1.64         3.00 o                         
 -10  10   4          9.27         15.70         3.88 o                         
  -8  10   4       1850.50       1791.84        29.55 o                         
  -6  10   4        104.77         93.32         4.55 o                         
  -4  10   4         15.86          7.90         3.54 o                         
  -2  10   4         11.91          6.86         1.88 o                         
   0  10   4        348.75        299.13         5.85 o                         
   2  10   4        566.25        513.68         7.92 o                         
   4  10   4        294.41        281.13         6.16 o                         
   6  10   4         79.30         72.59         3.63 o                         
   8  10   4          9.71          6.86         2.46 o                         
  10  10   4         85.70         78.92         5.39 o                         
  12  10   4         16.61         12.56         3.60 o                         
 -15  11   4          1.06          3.84         3.53 o                         
 -13  11   4         17.41         28.75         4.11 o                         
 -11  11   4          0.19          5.73         3.27 o                         
  -9  11   4         28.75         28.02         3.67 o                         
  -7  11   4        135.16        145.28         3.88 o                         
  -5  11   4          0.50          0.00         2.79 o                         
  -3  11   4        127.83        118.20         4.08 o                         
  -1  11   4        256.54        230.73         5.43 o                         
   1  11   4          8.09          3.44         1.99 o                         
   3  11   4         32.82         39.92         2.91 o                         
   5  11   4         58.19         55.52         3.24 o                         
   7  11   4         17.76         27.09         6.73 o                         
   9  11   4          0.03          0.00         2.40 o                         
  11  11   4         23.85         36.38         3.44 o                         
 -12  12   4         45.76         65.89         6.83 o                         
 -10  12   4         42.58         48.07         4.71 o                         
  -8  12   4        101.95        122.46         6.17 o                         
  -6  12   4         64.06         66.20         6.05 o                         
  -4  12   4         13.07         15.44         2.26 o                         
  -2  12   4         12.99          9.89         2.22 o                         
   0  12   4          5.43          6.65         2.24 o                         
   2  12   4          2.20          0.00         2.27 o                         
   4  12   4         63.57         60.85         3.82 o                         
   6  12   4          0.10          1.70         2.16 o                         
   8  12   4          0.92          1.89         2.63 o                         
 -11  13   4          4.36          4.68         3.48 o                         
  -9  13   4         42.53         39.15         4.43 o                         
  -7  13   4         22.82         29.25         4.16 o                         
  -5  13   4         18.84         22.50         4.72 o                         
  -3  13   4          6.29          8.45         3.11 o                         
  -1  13   4          0.75          0.00         3.04 o                         
   1  13   4         30.50         33.86         3.21 o                         
   3  13   4         23.82         20.26         2.73 o                         
   5  13   4         38.17         42.92         3.77 o                         
   7  13   4          1.67          8.90         2.64 o                         
  -6  14   4         29.28        138.63         6.93 o                         
  -4  14   4          0.14          2.11         3.14 o                         
  -2  14   4          3.00         13.30         3.50 o                         
   0  14   4         40.66         39.42         3.82 o                         
   2  14   4        107.23        134.69         8.76 o                         
 -23   1   5          3.02          3.14         2.57 o                         
 -21   1   5        196.45        196.47         5.68 o                         
 -19   1   5          6.72         10.99         2.52 o                         
 -17   1   5         27.59         27.80         2.84 o                         
 -15   1   5        288.78        285.23         5.49 o                         
 -13   1   5          1.94          4.83         1.38 o                         
 -11   1   5          1.66          1.24         0.78 o                         
  -9   1   5       2382.09       2361.03        19.50 o                         
  -7   1   5       5423.18       5895.72        53.42 o                         
  -1   1   5        368.40        346.86         4.03 o                         
   1   1   5       2767.54       2841.51        18.65 o                         
   3   1   5       4716.59       4630.10        34.64 o                         
   5   1   5        290.20        265.21         3.97 o                         
   7   1   5        299.00        316.11         6.19 o                         
   9   1   5        770.23        826.53        10.19 o                         
  11   1   5       1704.86       1719.85        18.70 o                         
  13   1   5         12.97         14.32         2.24 o                         
  15   1   5         11.30         10.87         2.35 o                         
  17   1   5         26.96         33.00         4.18 o                         
 -22   2   5         29.61         29.12         3.05 o                         
 -20   2   5          8.71          8.35         2.37 o                         
 -18   2   5        178.55        182.97         6.60 o                         
 -16   2   5        440.35        390.92        12.28 o                         
 -14   2   5        132.48        143.72         3.16 o                         
 -12   2   5         11.27         18.25         1.20 o                         
 -10   2   5        190.87        188.25         2.75 o                         
  -2   2   5       1584.83       1691.05        11.36 o                         
   0   2   5       1012.24       1050.08         7.43 o                         
   2   2   5         35.56         49.89         1.28 o                         
   4   2   5       2110.48       2262.33        20.25 o                         
   6   2   5       4663.56       5156.44        54.35 o                         
   8   2   5        893.34        837.60        10.38 o                         
  10   2   5        116.45         90.95         3.63 o                         
  12   2   5        191.39        172.29         4.65 o                         
  14   2   5        168.42        166.40         5.56 o                         
  16   2   5        130.07        125.62         4.81 o                         
  18   2   5         12.14         13.09         3.62 o                         
 -23   3   5          0.00          2.87         3.40 o                         
 -21   3   5         72.10        101.40         7.33 o                         
 -19   3   5         20.82         35.72         5.34 o                         
 -17   3   5        129.88        110.11         3.81 o                         
 -15   3   5          0.58          0.72         1.11 o                         
 -13   3   5        333.11        336.86         4.19 o                         
 -11   3   5        157.61        136.75         2.22 o                         
  -9   3   5       6541.85       7062.98        90.05 o                         
  -5   3   5          4.95         13.99         0.76 o                         
  -3   3   5        274.61        349.45         3.05 o                         
  -1   3   5        240.66        310.91         2.81 o                         
   1   3   5        203.63        198.28         2.44 o                         
   3   3   5       1554.48       1623.75        14.89 o                         
   5   3   5         16.35         10.60         1.10 o                         
   7   3   5        612.50        648.24         8.33 o                         
   9   3   5         29.51         19.09         1.79 o                         
  11   3   5        534.38        533.18         7.99 o                         
  13   3   5         99.21        118.27         4.53 o                         
  15   3   5         17.59         23.26         2.76 o                         
  17   3   5          3.43          3.98         2.64 o                         
 -22   4   5         48.31         93.57         4.95 o                         
 -20   4   5         54.02         75.36         4.46 o                         
 -18   4   5         46.31         44.68         2.34 o                         
 -16   4   5         30.19         26.20         1.83 o                         
 -14   4   5          4.12          2.62         0.79 o                         
 -12   4   5         71.82         60.80         2.15 o                         
 -10   4   5       2992.13       3133.68        39.05 o                         
  -8   4   5      11215.21      11661.75       254.85 o                         
  -6   4   5       1046.96        945.10         9.07 o                         
  -4   4   5        600.63        601.58         5.90 o                         
  -2   4   5       1631.00       1361.33        10.06 o                         
   0   4   5       1582.22       1707.35        14.47 o                         
   2   4   5        279.56        318.57         3.83 o                         
   4   4   5       1571.11       1658.20        14.46 o                         
   6   4   5        148.08        134.72         3.15 o                         
   8   4   5        281.14        295.73         4.75 o                         
  10   4   5        393.55        405.86         6.49 o                         
  12   4   5        651.00        626.61         9.37 o                         
  14   4   5        314.40        338.02         6.61 o                         
  16   4   5        212.14        230.17         5.83 o                         
 -21   5   5         12.89          2.52         3.30 o                         
 -19   5   5          4.52          2.36         3.22 o                         
 -17   5   5         47.09         45.13         6.29 o                         
 -15   5   5        379.88        367.04         8.79 o                         
 -13   5   5          0.61          3.19         2.39 o                         
 -11   5   5         42.85         67.04         2.24 o                         
  -9   5   5          1.82          2.10         0.91 o                         
  -7   5   5       4130.77       4512.21        41.85 o                         
  -5   5   5       1105.64       1031.00         9.33 o                         
  -1   5   5        264.89        234.62         4.83 o                         
   1   5   5       1868.17       1947.49        22.70 o                         
   3   5   5         32.33         20.53         1.32 o                         
   5   5   5          5.40          0.71         0.95 o                         
   7   5   5        236.60        217.89         3.73 o                         
   9   5   5          4.04          3.06         1.53 o                         
  11   5   5        649.33        674.99        10.47 o                         
  13   5   5          0.91          6.93         2.03 o                         
  15   5   5         30.59         43.95         3.54 o                         
  17   5   5         25.54         25.24         3.25 o                         
 -20   6   5          7.73         15.23         3.65 o                         
 -18   6   5         14.75         15.79         3.51 o                         
 -16   6   5        376.20        330.84         8.76 o                         
 -14   6   5         42.20         32.81         3.54 o                         
 -12   6   5        885.23        828.72        13.56 o                         
 -10   6   5        472.00        424.83         5.71 o                         
  -8   6   5         30.98         16.53         1.48 o                         
  -6   6   5         10.99          8.18         1.81 o                         
  -4   6   5          8.46          9.00         1.08 o                         
  -2   6   5         93.08         66.47         2.69 o                         
   0   6   5        247.85        277.81         5.20 o                         
   2   6   5        590.96        739.75         8.37 o                         
   4   6   5        264.89        294.06         4.32 o                         
   6   6   5        162.01        143.32         3.03 o                         
   8   6   5         42.66         43.94         3.44 o                         
  10   6   5         94.66         82.94         3.28 o                         
  12   6   5        759.79        722.86        12.75 o                         
  14   6   5          0.66          2.43         2.34 o                         
  16   6   5         22.67         24.46         3.11 o                         
 -19   7   5         20.61         15.47         3.71 o                         
 -17   7   5        111.82         98.05         5.92 o                         
 -15   7   5          2.64          0.75         2.91 o                         
 -13   7   5         27.18         22.08         3.36 o                         
 -11   7   5        223.69        208.49        12.22 o                         
  -9   7   5       1782.34       1693.54        24.97 o                         
  -7   7   5       1881.57       1896.79        16.27 o                         
  -5   7   5         42.01         50.06         2.33 o                         
  -3   7   5          0.44          2.11         1.85 o                         
  -1   7   5         38.65         54.95         3.01 o                         
   1   7   5       1386.66       1330.57        14.32 o                         
   3   7   5        233.62        233.53         4.42 o                         
   5   7   5        304.34        253.37         4.18 o                         
   7   7   5         91.39         71.70         2.85 o                         
   9   7   5        205.24        194.21         4.30 o                         
  11   7   5        792.14        661.59        12.67 o                         
  13   7   5         90.61         94.06         4.61 o                         
  15   7   5         70.02         75.36         4.48 o                         
 -20   8   5          4.20          2.91         3.32 o                         
 -18   8   5         73.85         91.55         6.11 o                         
 -16   8   5          8.33          6.13         3.35 o                         
 -14   8   5          0.48          2.13         2.83 o                         
 -12   8   5        113.81         95.16         5.30 o                         
 -10   8   5          3.16         15.37         3.72 o                         
  -8   8   5       1465.18       1441.91        18.40 o                         
  -6   8   5       1443.28       1344.90        22.84 o                         
  -4   8   5        184.50        175.29         4.56 o                         
  -2   8   5          5.19          0.81         1.49 o                         
   0   8   5        279.69        287.53         5.12 o                         
   2   8   5        110.29        107.92         4.43 o                         
   4   8   5         50.80         48.07         2.66 o                         
   6   8   5        166.89        203.59         3.80 o                         
   8   8   5          0.71          0.00         1.51 o                         
  10   8   5          3.22          2.40         2.18 o                         
  12   8   5        245.07        211.52         5.98 o                         
  14   8   5         29.31         25.73         3.16 o                         
 -17   9   5          0.41          3.18         3.38 o                         
 -15   9   5         14.15         22.74         3.87 o                         
 -13   9   5         51.58         54.29         4.51 o                         
 -11   9   5          2.37          1.55         2.97 o                         
  -9   9   5        447.37        411.80         9.48 o                         
  -7   9   5       1360.29       1250.77        16.64 o                         
  -5   9   5        384.02        372.65         6.95 o                         
  -3   9   5         52.15         51.04         2.88 o                         
  -1   9   5        164.91        178.46         4.29 o                         
   1   9   5        274.85        253.05         5.10 o                         
   3   9   5         40.43         37.55         2.62 o                         
   5   9   5         36.83         41.95         2.71 o                         
   7   9   5        167.59        162.59         4.19 o                         
   9   9   5        103.35         81.10         4.17 o                         
  11   9   5         19.22         19.04         2.81 o                         
  13   9   5         78.14         66.53         4.16 o                         
 -16  10   5          7.65         10.25         3.57 o                         
 -14  10   5          9.84         12.62         3.56 o                         
 -12  10   5         32.83         27.81         3.82 o                         
 -10  10   5         31.46         24.02         3.66 o                         
  -8  10   5        192.45        177.69         7.03 o                         
  -6  10   5       1057.64       1003.13        14.03 o                         
  -4  10   5        247.61        231.80         6.85 o                         
  -2  10   5        117.93        113.92         3.86 o                         
   0  10   5        375.04        382.02         6.71 o                         
   2  10   5        263.38        302.72         5.98 o                         
   4  10   5        134.64        111.54         4.26 o                         
   6  10   5          8.72          5.23         1.94 o                         
   8  10   5          4.19          1.13         2.39 o                         
  10  10   5          7.42          3.98         2.60 o                         
  12  10   5        251.64        257.28         8.89 o                         
 -15  11   5        162.08        195.95         8.11 o                         
 -13  11   5         18.16         21.42         3.94 o                         
 -11  11   5         30.05         28.09         3.95 o                         
  -9  11   5          1.27          0.54         2.87 o                         
  -7  11   5         75.04         68.96         3.21 o                         
  -5  11   5         15.69          4.28         2.64 o                         
  -3  11   5          9.12          5.07         1.91 o                         
  -1  11   5        133.72        108.41         4.18 o                         
   1  11   5         46.77         39.80         2.95 o                         
   3  11   5         53.01         37.84         2.94 o                         
   5  11   5         20.10         20.20         2.56 o                         
   7  11   5         40.42         42.27         2.86 o                         
   9  11   5         37.02         30.10         3.33 o                         
  11  11   5         30.49         36.82         3.47 o                         
 -14  12   5          0.51          0.00         3.24 o                         
 -12  12   5          1.26          5.54         3.12 o                         
 -10  12   5          1.25          1.22         3.01 o                         
  -8  12   5         48.41         55.38         4.64 o                         
  -6  12   5         38.82         40.35         4.15 o                         
  -4  12   5         39.14         50.36         4.43 o                         
  -2  12   5          6.24          4.76         2.68 o                         
   0  12   5         47.15         37.39         3.10 o                         
   2  12   5         36.69         41.04         3.20 o                         
   4  12   5          5.84         11.29         2.44 o                         
   6  12   5         28.34         38.40         2.99 o                         
   8  12   5          0.38          0.00         2.35 o                         
 -11  13   5          2.02          1.59         3.38 o                         
  -9  13   5         46.11         42.62         5.27 o                         
  -7  13   5        181.76        234.77         8.38 o                         
  -5  13   5         17.88         19.35         2.81 o                         
  -3  13   5         16.01         32.38         4.50 o                         
  -1  13   5         10.76         15.59         3.22 o                         
   1  13   5        126.08        142.49         7.59 o                         
   3  13   5          2.87          6.54         2.50 o                         
   5  13   5          0.02          2.66         2.52 o                         
  -4  14   5          8.69         57.06         7.80 o                         
  -2  14   5          8.55         21.25         3.65 o                         
   0  14   5          2.52          3.62         3.43 o                         
   2  14   5         85.35        111.61         8.36 o                         
 -22   0   6         66.41         84.57         7.04 o                         
 -20   0   6        119.70        123.35        10.43 o                         
 -18   0   6          0.99          2.58         3.21 o                         
 -16   0   6       4877.86       4856.31        65.48 o                         
 -14   0   6       4116.53       3965.00        53.56 o                         
 -12   0   6          0.00          2.19         2.05 o                         
 -10   0   6       2995.84       3218.38       125.31 o                         
  -8   0   6       4276.75       4211.07        42.51 o                         
  -4   0   6       6078.41       6151.35        95.79 o                         
   4   0   6       1316.11       1504.45        26.91 o                         
   6   0   6       2060.54       2032.09        28.97 o                         
   8   0   6        963.38        999.30        16.57 o                         
  10   0   6        999.20        953.22        16.68 o                         
  12   0   6        204.76        195.69         7.12 o                         
  14   0   6         34.57         45.58         5.39 o                         
  16   0   6         34.18         33.85         4.55 o                         
 -23   1   6         68.30         77.79         5.15 o                         
 -21   1   6        117.79        137.59         4.85 o                         
 -19   1   6        948.98        947.63        12.36 o                         
 -17   1   6       3295.27       3297.31        32.83 o                         
 -15   1   6        289.26        291.79         5.57 o                         
 -13   1   6        478.83        455.60         6.37 o                         
 -11   1   6        819.18        958.95        11.35 o                         
  -9   1   6       3540.85       3406.42        29.41 o                         
  -7   1   6        967.26       1062.34        10.24 o                         
  -5   1   6       5229.64       5228.10        43.84 o                         
  -3   1   6       1526.36       1440.15        10.24 o                         
  -1   1   6        299.48        294.22         2.98 o                         
   1   1   6       1652.73       1872.15        16.70 o                         
   3   1   6       1751.38       2006.45        23.39 o                         
   5   1   6       6101.34       6467.45        60.90 o                         
   7   1   6          7.70          5.46         1.29 o                         
   9   1   6         17.94         14.50         1.78 o                         
  11   1   6        305.60        258.50         5.46 o                         
  13   1   6        290.76        312.25         6.43 o                         
  15   1   6        136.07        139.40         5.39 o                         
  17   1   6         42.03         48.51         4.12 o                         
 -22   2   6         69.07         72.83         5.61 o                         
 -20   2   6        152.79        148.27         4.79 o                         
 -18   2   6       1251.83       1205.51        14.68 o                         
 -16   2   6        920.28        848.57        14.69 o                         
 -14   2   6        403.32        409.61         5.63 o                         
 -12   2   6        289.45        275.61         3.67 o                         
 -10   2   6       3066.97       3029.77        26.94 o                         
  -6   2   6        824.03        752.09         6.77 o                         
  -4   2   6       4444.82       4821.79        33.99 o                         
  -2   2   6         78.99         35.52         0.76 o                         
   0   2   6       1767.25       1894.98        14.72 o                         
   2   2   6         49.45         40.05         1.61 o                         
   6   2   6         50.61         63.69         2.93 o                         
   8   2   6         86.35         92.05         3.03 o                         
  10   2   6         16.85         25.41         2.27 o                         
  12   2   6         91.27         89.60         3.73 o                         
  14   2   6         86.60         86.21         4.19 o                         
  16   2   6         35.98         47.23         3.62 o                         
 -23   3   6        143.86        163.20        13.13 o                         
 -21   3   6        126.28        135.67         5.50 o                         
 -19   3   6         54.31         50.03         3.59 o                         
 -17   3   6        634.74        589.30         8.46 o                         
 -15   3   6         17.59         21.10         1.49 o                         
 -13   3   6       1245.63       1147.17        10.66 o                         
 -11   3   6        435.61        556.22         5.76 o                         
  -9   3   6        159.49        159.14         2.39 o                         
  -5   3   6       2644.47       2628.94        21.32 o                         
  -3   3   6       5396.75       5546.30        43.63 o                         
  -1   3   6        801.64        897.46         7.28 o                         
   1   3   6        417.05        345.32         3.67 o                         
   5   3   6        245.68        189.63         3.51 o                         
   7   3   6        179.00        206.53         4.27 o                         
   9   3   6         48.43         55.61         2.74 o                         
  11   3   6         22.02         23.96         2.28 o                         
  13   3   6          3.08          0.88         1.88 o                         
  15   3   6          0.92          1.75         2.30 o                         
  17   3   6         20.12         17.97         3.20 o                         
 -22   4   6          9.02          7.06         3.42 o                         
 -20   4   6         32.27         53.67         5.60 o                         
 -18   4   6        389.34        323.11         5.73 o                         
 -16   4   6          0.08          0.01         1.35 o                         
 -14   4   6          0.39          0.00         1.66 o                         
 -12   4   6          5.24          8.34         1.33 o                         
 -10   4   6       1997.07       2137.29        17.92 o                         
  -8   4   6        523.34        529.37         7.72 o                         
  -6   4   6         19.65         20.69         1.17 o                         
  -4   4   6        479.22        534.41         7.05 o                         
  -2   4   6       1743.60       1813.60        16.47 o                         
   0   4   6         16.26         10.80         1.02 o                         
   2   4   6       1137.00       1163.61        12.15 o                         
   4   4   6       7796.85       8209.81        74.96 o                         
   6   4   6        342.88        332.47         5.97 o                         
   8   4   6       1031.51        982.17        11.71 o                         
  10   4   6        313.51        310.59         6.48 o                         
  12   4   6        363.28        353.04         6.66 o                         
  14   4   6          9.15         12.19         2.60 o                         
  16   4   6         55.01         67.99         4.55 o                         
 -21   5   6         56.06         46.82         5.09 o                         
 -19   5   6         45.82         49.69         4.87 o                         
 -17   5   6        128.78        126.09         8.09 o                         
 -15   5   6        166.61        134.88         4.04 o                         
 -13   5   6          9.88         10.03         1.47 o                         
 -11   5   6        125.34        120.47         2.85 o                         
  -9   5   6         40.60         44.52         2.15 o                         
  -7   5   6       1187.48       1381.68        12.18 o                         
  -5   5   6       2415.31       2243.96        20.20 o                         
  -3   5   6       7250.63       7452.15        74.07 o                         
  -1   5   6        891.95        846.78        10.05 o                         
   1   5   6        380.51        477.98         6.17 o                         
   3   5   6        384.48        406.05         5.73 o                         
   5   5   6         99.01        120.38         3.07 o                         
   7   5   6         18.36         20.32         1.84 o                         
   9   5   6          9.82          4.99         1.56 o                         
  11   5   6        414.66        404.30         7.87 o                         
  13   5   6        675.11        678.15        11.26 o                         
  15   5   6        121.99        143.28         5.64 o                         
 -20   6   6         13.36         14.04         4.11 o                         
 -18   6   6         20.74         20.12         4.91 o                         
 -16   6   6        266.71        196.69         7.02 o                         
 -14   6   6         28.11         26.36         3.43 o                         
 -12   6   6          0.12          0.63         1.46 o                         
 -10   6   6          0.54          4.08         1.59 o                         
  -8   6   6        691.94        730.49         8.32 o                         
  -6   6   6       2789.60       2628.97        23.56 o                         
  -4   6   6         77.03         75.13         2.22 o                         
  -2   6   6          0.93          1.66         1.07 o                         
   0   6   6        324.10        304.09         5.28 o                         
   2   6   6        391.20        401.20         8.07 o                         
   4   6   6       1226.91       1170.92        12.96 o                         
   6   6   6        156.31        153.08         3.77 o                         
   8   6   6         58.40         51.86         2.58 o                         
  10   6   6        222.64        226.42         4.85 o                         
  12   6   6        933.45        899.70        11.66 o                         
  14   6   6         44.89         50.37         3.81 o                         
 -21   7   6          1.01          1.63         3.37 o                         
 -19   7   6         19.26         18.88         3.97 o                         
 -17   7   6        263.55        240.32         7.97 o                         
 -15   7   6        376.64        329.95         8.69 o                         
 -13   7   6         19.69         16.67         3.77 o                         
 -11   7   6        157.27        147.10         6.14 o                         
  -9   7   6        145.51        142.63         6.92 o                         
  -7   7   6       1720.64       1661.11        16.79 o                         
  -5   7   6        623.52        587.37         6.83 o                         
  -3   7   6         71.46         77.70         2.61 o                         
  -1   7   6         30.78         31.37         1.99 o                         
   1   7   6         28.08         21.88         2.70 o                         
   3   7   6         77.90        103.87         3.57 o                         
   5   7   6        227.58        233.19         4.59 o                         
   7   7   6         23.70         24.06         2.37 o                         
   9   7   6         85.19         79.16         3.18 o                         
  11   7   6          3.71          2.86         2.29 o                         
  13   7   6         91.24         92.65         5.35 o                         
  15   7   6          3.41          5.05         2.55 o                         
 -20   8   6          0.13          1.30         3.65 o                         
 -18   8   6          6.74          1.72         3.11 o                         
 -16   8   6          9.43          3.82         3.17 o                         
 -14   8   6         38.89         36.16         3.99 o                         
 -12   8   6         39.43         33.05         6.29 o                         
 -10   8   6         84.02         64.68         7.47 o                         
  -8   8   6       4077.57       3939.52        38.19 o                         
  -6   8   6        835.39        810.48         9.02 o                         
  -4   8   6        557.81        539.68         7.47 o                         
  -2   8   6        416.33        426.03         6.43 o                         
   0   8   6       1460.18       1390.79        15.22 o                         
   2   8   6        819.91        803.79        11.18 o                         
   4   8   6         45.28         47.22         3.86 o                         
   6   8   6         26.08         27.20         2.16 o                         
   8   8   6         21.76         19.70         2.05 o                         
  10   8   6        497.97        481.39         6.84 o                         
  12   8   6          6.57          5.64         2.49 o                         
  14   8   6          0.35          1.89         2.84 o                         
 -19   9   6         42.42         49.89         7.38 o                         
 -17   9   6         67.46         63.11         6.70 o                         
 -15   9   6         73.19         80.77         5.51 o                         
 -13   9   6         66.48         64.19         4.79 o                         
 -11   9   6        341.68        327.62         8.53 o                         
  -9   9   6        156.68        113.93         9.98 o                         
  -7   9   6       3966.77       3946.12        38.13 o                         
  -5   9   6        263.65        239.26         5.37 o                         
  -3   9   6        232.42        207.78         4.69 o                         
  -1   9   6          4.15          6.19         1.75 o                         
   1   9   6         37.13         27.12         2.28 o                         
   3   9   6         23.31         23.88         2.49 o                         
   5   9   6        257.95        233.91         5.28 o                         
   9   9   6         10.83          4.22         1.79 o                         
  11   9   6         95.59         80.66         4.48 o                         
  13   9   6         21.64         20.27         3.49 o                         
 -16  10   6        186.00        226.15         8.41 o                         
 -14  10   6          0.10          0.00         2.97 o                         
 -12  10   6         19.73         21.45         3.71 o                         
 -10  10   6        825.85        772.61        18.05 o                         
  -8  10   6        295.24        304.85         8.96 o                         
  -6  10   6         31.09         31.21         2.57 o                         
  -4  10   6         47.64         38.96         3.14 o                         
  -2  10   6         25.47         17.91         2.22 o                         
   0  10   6         34.96         34.69         2.81 o                         
   2  10   6        594.70        503.20         8.58 o                         
   4  10   6          7.57          8.04         1.99 o                         
   6  10   6         26.71         25.65         2.43 o                         
   8  10   6          2.85          0.00         1.80 o                         
  10  10   6          1.03          0.00         2.56 o                         
 -15  11   6          0.24          0.00         3.19 o                         
 -13  11   6         15.19         11.88         3.63 o                         
 -11  11   6          4.91          7.98         3.27 o                         
  -9  11   6         72.94         67.30         3.59 o                         
  -7  11   6         10.86         10.54         2.25 o                         
  -5  11   6         34.16         30.64         4.59 o                         
  -3  11   6        340.83        342.59         7.69 o                         
  -1  11   6          0.54          0.00         1.88 o                         
   1  11   6          6.20          4.54         2.04 o                         
   3  11   6        168.69        153.67         5.16 o                         
   5  11   6          5.53          7.17         2.34 o                         
   7  11   6          7.06          3.84         2.06 o                         
   9  11   6         15.90         13.06         2.82 o                         
 -14  12   6         44.92         46.96         5.19 o                         
 -12  12   6          0.42          0.00         3.59 o                         
 -10  12   6          0.86          0.00         2.80 o                         
  -8  12   6        110.07        136.15         4.10 o                         
  -6  12   6          0.85          2.17         2.66 o                         
  -4  12   6         31.58         31.26         4.12 o                         
  -2  12   6         25.39         16.65         2.60 o                         
   0  12   6         93.58         86.39         4.32 o                         
   2  12   6          5.58          5.25         2.28 o                         
   4  12   6          4.13          7.63         2.35 o                         
   6  12   6         14.65         19.05         2.59 o                         
   8  12   6          0.15          0.00         2.43 o                         
 -11  13   6         13.39         16.16         3.98 o                         
  -9  13   6         59.41         66.73         5.35 o                         
  -7  13   6          2.19          3.69         3.23 o                         
  -5  13   6         24.62         32.23         7.41 o                         
  -3  13   6         26.27         29.09         2.99 o                         
  -1  13   6         27.13         22.38         2.84 o                         
   1  13   6         44.98         45.91         3.55 o                         
   3  13   6        108.70        161.45         6.81 o                         
   5  13   6        107.42        129.66         4.93 o                         
  -6  14   6         51.87         54.60         5.19 o                         
  -4  14   6          2.11          1.06         3.16 o                         
  -2  14   6         14.24         15.30         3.07 o                         
   0  14   6          0.00          0.36         3.28 o                         
 -23   1   7        113.54        136.24         6.79 o                         
 -21   1   7         48.72         63.47         4.26 o                         
 -19   1   7        189.67        195.50         5.19 o                         
 -17   1   7       5664.78       5698.53        53.98 o                         
 -15   1   7        171.56        184.75         4.33 o                         
 -13   1   7       1057.91       1056.02        11.83 o                         
 -11   1   7        145.51        109.17         2.47 o                         
  -9   1   7        609.78        620.26         6.71 o                         
  -7   1   7          0.28          4.23         0.71 o                         
  -5   1   7        573.77        563.81         4.87 o                         
  -3   1   7       3324.05       3360.23        25.19 o                         
  -1   1   7       2466.35       2545.36        26.51 o                         
   1   1   7       1017.56        868.97         8.31 o                         
   5   1   7        590.82        629.94         6.64 o                         
   7   1   7          4.03          1.61         1.44 o                         
   9   1   7        183.57        203.21         4.56 o                         
  11   1   7        202.52        214.32         5.13 o                         
  13   1   7          0.30          2.89         1.95 o                         
  15   1   7         68.82         77.66         4.47 o                         
  17   1   7          5.63          9.81         2.81 o                         
 -22   2   7        148.84        145.08         5.88 o                         
 -20   2   7        313.37        323.93         6.50 o                         
 -18   2   7       1347.98       1368.95        19.42 o                         
 -16   2   7       3283.52       3162.35        31.34 o                         
 -14   2   7         42.04         30.05         1.80 o                         
 -12   2   7        183.99        185.88         3.24 o                         
 -10   2   7       1389.19       1478.32        13.82 o                         
  -8   2   7         38.93         32.97         1.74 o                         
  -6   2   7       2006.37       1906.69        15.03 o                         
  -4   2   7       2692.06       2928.44        22.25 o                         
  -2   2   7        197.14        270.82         2.96 o                         
   0   2   7        158.39        136.04         2.23 o                         
   2   2   7       6465.54       6652.56        52.54 o                         
   4   2   7      10740.22      10520.48        94.81 o                         
   6   2   7        214.18        217.86         4.21 o                         
   8   2   7         23.81         25.35         2.07 o                         
  10   2   7         67.91         59.37         3.11 o                         
  12   2   7          0.10          0.00         1.77 o                         
  14   2   7          0.49          1.46         2.22 o                         
  16   2   7         23.75         23.25         2.98 o                         
 -23   3   7         15.08         23.38         4.20 o                         
 -21   3   7         15.26         16.74         2.98 o                         
 -19   3   7         20.43         27.56         2.74 o                         
 -17   3   7         78.47         70.33         5.56 o                         
 -15   3   7          6.37          8.97         1.37 o                         
 -13   3   7         72.40         62.78         1.91 o                         
 -11   3   7         11.22          9.78         1.03 o                         
  -9   3   7       3035.89       3275.79        33.86 o                         
  -7   3   7       3996.10       4370.06        34.88 o                         
  -5   3   7       1434.95       1779.52        15.09 o                         
  -3   3   7       1283.09       1383.92        11.83 o                         
  -1   3   7       4510.42       4265.12        34.06 o                         
   1   3   7       1033.29       1004.93         9.69 o                         
   3   3   7      11808.59      11888.25       263.14 o                         
   5   3   7        192.44        210.69         3.68 o                         
   7   3   7        256.97        238.11         4.61 o                         
   9   3   7        147.75        162.12         4.17 o                         
  11   3   7        131.54        136.61         4.57 o                         
  13   3   7         64.02         61.81         3.59 o                         
  15   3   7          0.56          4.62         2.25 o                         
 -22   4   7        188.32        220.82        15.39 o                         
 -20   4   7        238.31        242.67         4.45 o                         
 -18   4   7         51.32         58.58         3.70 o                         
 -16   4   7        308.58        256.68         5.43 o                         
 -14   4   7        905.64        885.89        10.49 o                         
 -12   4   7        327.75        317.77         4.38 o                         
 -10   4   7        947.90        851.03         8.08 o                         
  -8   4   7         33.13         17.42         1.05 o                         
  -6   4   7        737.45        965.99         9.72 o                         
  -4   4   7        459.21        457.20         5.18 o                         
  -2   4   7       1142.43       1098.57        21.60 o                         
   0   4   7         90.65         75.54         1.81 o                         
   2   4   7        889.27        970.27         9.85 o                         
   4   4   7        277.02        259.81         5.38 o                         
   6   4   7        210.61        193.24         4.76 o                         
   8   4   7        446.61        458.02         6.99 o                         
  10   4   7          9.33         14.29         2.09 o                         
  12   4   7         94.85         99.63         3.99 o                         
  14   4   7        141.92        146.55         4.92 o                         
  16   4   7          7.85         15.36         3.12 o                         
 -21   5   7         19.79         14.54         3.87 o                         
 -19   5   7        129.63        132.01         4.53 o                         
 -17   5   7        826.51        722.18        24.10 o                         
 -15   5   7          0.01          0.00         1.67 o                         
 -13   5   7       1440.63       1539.27        21.20 o                         
 -11   5   7         28.91         26.48         1.78 o                         
  -9   5   7        300.17        267.66         4.26 o                         
  -7   5   7        745.39        685.55         6.99 o                         
  -5   5   7       1279.21       1294.33        12.44 o                         
  -3   5   7        745.28        751.84         8.66 o                         
  -1   5   7       3231.23       3042.57        31.68 o                         
   1   5   7        527.46        533.62         7.40 o                         
   3   5   7       3567.23       3522.35        33.83 o                         
   5   5   7          5.89          8.07         1.65 o                         
   7   5   7        140.94        152.40         3.81 o                         
   9   5   7          0.77          0.37         1.98 o                         
  11   5   7         49.16         50.23         3.02 o                         
  13   5   7         90.27         91.79         4.17 o                         
  15   5   7        177.76        190.75         6.45 o                         
 -22   6   7          9.40         20.34         4.40 o                         
 -20   6   7         31.79         29.71         4.31 o                         
 -18   6   7          1.26          0.29         2.97 o                         
 -16   6   7        910.83        848.60        14.97 o                         
 -14   6   7         19.38         18.70         2.08 o                         
 -12   6   7        300.18        275.19         5.23 o                         
 -10   6   7        930.18        911.04        13.26 o                         
  -8   6   7       1914.52       1974.62        16.94 o                         
  -6   6   7        524.84        495.77         5.94 o                         
  -4   6   7         77.40         87.04         2.88 o                         
  -2   6   7       1094.70       1176.57        14.01 o                         
   0   6   7       2095.56       2248.65        22.40 o                         
   2   6   7        238.18        322.87         5.85 o                         
   4   6   7       1122.50       1060.56        13.54 o                         
   6   6   7          0.21          0.00         2.07 o                         
   8   6   7          6.93          7.59         1.99 o                         
  10   6   7         91.80         88.22         3.69 o                         
  12   6   7          0.15          1.78         2.22 o                         
  14   6   7          1.23          4.65         2.51 o                         
 -21   7   7         21.23         28.12         5.35 o                         
 -19   7   7        259.25        227.72         8.21 o                         
 -17   7   7        200.20        221.15         7.67 o                         
 -15   7   7         73.17         61.09         5.86 o                         
 -13   7   7          8.86         11.01         1.50 o                         
 -11   7   7          4.71          0.00         1.26 o                         
  -9   7   7        599.53        586.20        12.13 o                         
  -7   7   7        370.61        403.24         6.00 o                         
  -5   7   7        363.33        324.59         5.26 o                         
  -3   7   7        782.08        836.01        12.47 o                         
  -1   7   7        544.85        533.33         7.27 o                         
   1   7   7        221.95        195.89         4.13 o                         
   3   7   7        441.98        438.01         7.36 o                         
   5   7   7       1098.96       1118.81        13.37 o                         
   7   7   7         90.53         82.44         3.43 o                         
   9   7   7        225.32        212.91         4.79 o                         
  11   7   7        265.03        245.95         5.28 o                         
  13   7   7         85.37         94.55         4.90 o                         
 -20   8   7         60.07         68.90         5.79 o                         
 -18   8   7         68.33         57.90         4.97 o                         
 -16   8   7         54.99         38.77         4.47 o                         
 -14   8   7          5.60          7.35         3.02 o                         
 -12   8   7         39.47         39.06         2.10 o                         
 -10   8   7         14.49         13.29         4.47 o                         
  -8   8   7       1412.44       1297.60        24.09 o                         
  -6   8   7       2615.28       2569.83        23.61 o                         
  -4   8   7         33.05         28.85         2.82 o                         
  -2   8   7         37.28         38.95         2.45 o                         
   0   8   7          2.69          3.20         1.57 o                         
   2   8   7         40.17         39.94         2.97 o                         
   4   8   7        313.47        301.75         5.69 o                         
   6   8   7        171.23        170.59         5.46 o                         
   8   8   7         85.69         77.79         3.74 o                         
  10   8   7          5.99          9.05         2.03 o                         
  12   8   7         35.31         32.66         3.43 o                         
 -19   9   7         66.72         94.33         6.51 o                         
 -17   9   7         68.59         99.89         6.30 o                         
 -15   9   7          1.89          4.44         3.17 o                         
 -13   9   7         71.76         65.09         4.71 o                         
 -11   9   7        539.49        489.31        13.66 o                         
  -9   9   7        291.60        258.12         6.10 o                         
  -7   9   7         74.88         72.69         5.40 o                         
  -5   9   7         64.29         76.21         4.96 o                         
  -3   9   7        196.60        205.61         5.35 o                         
  -1   9   7          6.99          4.85         2.07 o                         
   1   9   7          9.82         10.87         1.97 o                         
   3   9   7          8.69         16.36         2.10 o                         
   5   9   7         13.38          8.84         2.41 o                         
   7   9   7        259.29        261.86         5.47 o                         
   9   9   7         68.27         55.66         3.06 o                         
  11   9   7          0.00          0.00         2.24 o                         
 -16  10   7          2.34          5.45         3.54 o                         
 -14  10   7         42.74         49.67         4.73 o                         
 -12  10   7          0.22          2.52         2.80 o                         
 -10  10   7        280.67        256.60         5.97 o                         
  -8  10   7        250.94        228.10         5.50 o                         
  -6  10   7        210.45        255.90        12.55 o                         
  -4  10   7        209.95        204.25         5.05 o                         
  -2  10   7          6.62          2.94         1.88 o                         
   0  10   7         62.99         46.66         3.00 o                         
   2  10   7          0.00          0.00         1.79 o                         
   4  10   7         15.31         15.16         2.30 o                         
   6  10   7          6.63          6.30         2.42 o                         
   8  10   7         18.18         14.33         2.38 o                         
  10  10   7         36.63         37.82         5.22 o                         
 -15  11   7         63.75         86.33         6.16 o                         
 -13  11   7         51.33         48.44         4.86 o                         
 -11  11   7          6.95          8.90         3.13 o                         
  -9  11   7          7.37         16.33         3.42 o                         
  -7  11   7          3.26          2.66         1.74 o                         
  -5  11   7        138.41        146.82         7.21 o                         
  -3  11   7        293.88        308.10         6.38 o                         
  -1  11   7         84.63         87.61         4.01 o                         
   1  11   7         46.13         29.63         2.82 o                         
   3  11   7        113.38        123.54         4.47 o                         
   5  11   7         52.59         61.08         3.53 o                         
   7  11   7         92.45         79.70         4.55 o                         
   9  11   7          8.48          6.60         2.67 o                         
 -12  12   7          1.81          1.65         3.19 o                         
 -10  12   7         29.57         29.25         4.19 o                         
  -8  12   7         12.27         12.58         2.81 o                         
  -6  12   7          0.67          2.56         2.47 o                         
  -4  12   7          9.97         14.95         2.53 o                         
  -2  12   7         19.40         24.68         3.52 o                         
   0  12   7         12.07         11.07         2.49 o                         
   2  12   7         35.19         37.83         3.19 o                         
   4  12   7         42.92         46.31         3.37 o                         
   6  12   7          0.03          0.00         2.48 o                         
  -7  13   7          1.55          1.13         3.13 o                         
  -5  13   7          0.02          1.95         2.32 o                         
  -3  13   7         11.92         18.78         2.91 o                         
  -1  13   7         19.61         21.11         2.90 o                         
   1  13   7          7.38          8.45         2.61 o                         
   3  13   7         19.05         24.71         3.10 o                         
 -24   0   8          6.44         10.76         4.90 o                         
 -22   0   8          0.74          3.64         3.20 o                         
 -20   0   8         15.31         13.43         3.60 o                         
 -18   0   8         10.75          8.02         3.96 o                         
 -16   0   8        181.86        155.91        16.38 o                         
 -14   0   8        210.48        217.72         6.26 o                         
 -12   0   8         61.47         99.74         3.98 o                         
 -10   0   8       1794.25       2003.40        34.17 o                         
  -8   0   8       1890.69       1529.77        21.75 o                         
  -6   0   8       3575.85       3384.17        38.41 o                         
  -4   0   8        195.83        228.05         3.67 o                         
  -2   0   8       2015.49       2711.28       107.62 o                         
   0   0   8        485.54        560.87         8.38 o                         
   2   0   8      10357.22      10906.24       237.77 o                         
   4   0   8       3172.62       3525.06        40.92 o                         
   6   0   8         40.89         39.55         3.12 o                         
   8   0   8        257.42        269.52         8.62 o                         
  10   0   8          3.75          1.58         2.38 o                         
  12   0   8        199.79        196.42         7.47 o                         
  14   0   8        170.91        147.36         9.73 o                         
  16   0   8          0.06          0.00         7.30 o                         
 -23   1   8         18.57         33.04         4.19 o                         
 -21   1   8          8.01          4.31         2.37 o                         
 -19   1   8        313.39        317.11         6.30 o                         
 -17   1   8         30.77         36.58         2.86 o                         
 -15   1   8        714.88        693.86        10.73 o                         
 -13   1   8        518.66        529.61         7.87 o                         
 -11   1   8       1881.70       1819.68        18.41 o                         
  -9   1   8         28.67         14.61         1.39 o                         
  -7   1   8         19.18         40.86         1.45 o                         
  -5   1   8       1707.86       1585.06        14.16 o                         
  -3   1   8        139.30        108.44         2.23 o                         
  -1   1   8         12.25          8.63         0.78 o                         
   1   1   8        492.66        603.90         6.59 o                         
   3   1   8        984.92       1259.51        11.31 o                         
   5   1   8        387.91        373.85         5.71 o                         
   7   1   8        226.12        219.57         4.83 o                         
   9   1   8        158.25        139.42         4.03 o                         
  11   1   8         87.40         96.50         4.05 o                         
  13   1   8          8.17         11.29         2.38 o                         
  15   1   8        171.08        156.91         6.26 o                         
 -22   2   8        100.53        111.46         5.15 o                         
 -20   2   8          3.58          4.03         1.95 o                         
 -18   2   8        830.68        847.11        12.23 o                         
 -16   2   8       2112.21       2085.18        21.77 o                         
 -14   2   8          0.03          0.00         1.52 o                         
 -12   2   8        138.39        166.78         3.13 o                         
 -10   2   8          9.90         18.13         1.69 o                         
  -8   2   8        315.00        409.02         4.59 o                         
  -4   2   8        292.83        282.68         3.49 o                         
  -2   2   8        600.20        626.72         8.94 o                         
   0   2   8       1478.17       1596.66        16.11 o                         
   2   2   8       3345.30       3235.63        26.40 o                         
   4   2   8        787.11        882.55         9.36 o                         
   6   2   8       1170.72       1334.19        16.28 o                         
   8   2   8       1234.12       1237.29        14.30 o                         
  10   2   8        295.08        300.01         5.92 o                         
  12   2   8          0.34          0.00         1.76 o                         
  14   2   8         27.04         23.37         2.90 o                         
  16   2   8         22.21         24.44         3.43 o                         
 -23   3   8        130.23        150.08         6.13 o                         
 -21   3   8          0.01          2.72         2.73 o                         
 -19   3   8         45.61         49.89         3.08 o                         
 -17   3   8        654.69        575.10         8.14 o                         
 -15   3   8        343.75        309.32         6.90 o                         
 -13   3   8         11.89         19.04         1.85 o                         
 -11   3   8        668.65        703.32         7.72 o                         
  -9   3   8        900.50       1021.90        10.92 o                         
  -7   3   8        582.27        638.16         6.40 o                         
  -5   3   8        821.72        731.95         6.61 o                         
  -3   3   8        197.44        224.13         3.02 o                         
  -1   3   8       4684.20       4607.86        39.63 o                         
   1   3   8         97.16         85.69         1.83 o                         
   3   3   8        384.19        372.82         4.91 o                         
   5   3   8        191.14        211.16         5.97 o                         
   7   3   8        459.04        455.43         6.96 o                         
   9   3   8        263.37        275.46         5.52 o                         
  11   3   8          4.09          1.74         1.75 o                         
  13   3   8         10.67         15.74         2.75 o                         
  15   3   8         56.96         56.46         5.91 o                         
 -22   4   8          6.92         12.04         3.61 o                         
 -20   4   8          1.38          1.01         3.02 o                         
 -18   4   8        184.13        152.58         4.49 o                         
 -16   4   8        108.46         91.99         3.11 o                         
 -14   4   8        698.32        707.54         8.66 o                         
 -12   4   8         51.11         52.87         2.23 o                         
 -10   4   8         10.64         13.42         1.17 o                         
  -8   4   8          0.18          0.00         0.71 o                         
  -6   4   8       1376.29       1350.76        11.98 o                         
  -4   4   8       2443.37       2453.74        22.20 o                         
  -2   4   8        468.36        446.13         5.23 o                         
   0   4   8        125.23        113.09         2.29 o                         
   2   4   8          0.44          0.00         0.94 o                         
   4   4   8         44.98         53.15         2.06 o                         
   6   4   8        453.56        431.89         7.50 o                         
   8   4   8        470.55        434.27         6.96 o                         
  10   4   8        124.81        119.32         4.03 o                         
  12   4   8         27.51         27.83         2.71 o                         
  14   4   8         83.17         89.07         4.50 o                         
 -21   5   8         29.83         40.04         4.55 o                         
 -17   5   8        320.52        266.92        12.95 o                         
 -15   5   8          1.79          0.17         1.82 o                         
 -13   5   8         29.80         17.65         3.30 o                         
 -11   5   8        211.94        231.29         3.20 o                         
  -9   5   8        897.91        900.63         9.26 o                         
  -7   5   8        218.66        305.50         4.33 o                         
  -5   5   8       2465.32       2614.84        27.69 o                         
  -3   5   8        910.43        862.76         8.97 o                         
  -1   5   8         70.67         84.25         2.15 o                         
   1   5   8         25.11         24.66         1.51 o                         
   3   5   8        160.89        153.99         3.48 o                         
   5   5   8         36.42         22.17         1.97 o                         
   7   5   8         72.03         79.13         3.14 o                         
   9   5   8          1.38          0.00         1.55 o                         
  11   5   8         25.19         33.76         2.79 o                         
  13   5   8        566.90        567.45         9.17 o                         
 -22   6   8         63.01         73.35         5.85 o                         
 -20   6   8         39.05         35.81         4.49 o                         
 -18   6   8        103.69        109.94         6.00 o                         
 -16   6   8         31.45         30.75         2.82 o                         
 -14   6   8          6.29          4.54         2.63 o                         
 -12   6   8         13.07          7.26         2.84 o                         
 -10   6   8          9.99         15.62         1.49 o                         
  -8   6   8        172.19        178.95         3.62 o                         
  -6   6   8       1496.89       1413.91        14.82 o                         
  -4   6   8        995.19       1026.32        12.84 o                         
  -2   6   8        184.44        202.43         3.94 o                         
   0   6   8        512.20        466.09         6.54 o                         
   2   6   8        476.46        477.26         6.75 o                         
   4   6   8        374.68        366.53         5.91 o                         
   6   6   8        253.61        219.79         4.59 o                         
   8   6   8        414.80        373.30         6.38 o                         
  10   6   8          0.46          0.00         1.64 o                         
  12   6   8         10.69         10.58         2.31 o                         
  14   6   8        246.05        246.58        11.49 o                         
 -21   7   8         15.26         19.98         4.17 o                         
 -19   7   8          7.87         11.87         3.50 o                         
 -17   7   8         69.45         63.89         5.17 o                         
 -15   7   8         18.58         19.55         4.27 o                         
 -13   7   8        778.26        751.82        10.85 o                         
 -11   7   8        134.75        120.48         4.60 o                         
  -9   7   8          8.35          6.45         2.05 o                         
  -7   7   8        448.42        450.79         6.12 o                         
  -5   7   8        302.85        299.32         5.17 o                         
  -3   7   8        103.05         97.16         3.10 o                         
  -1   7   8        937.43        984.29        11.49 o                         
   1   7   8          0.91          0.00         1.48 o                         
   3   7   8        182.09        175.77         4.12 o                         
   5   7   8          9.60         12.37         1.82 o                         
   7   7   8          2.76          3.25         1.61 o                         
   9   7   8        160.07        149.26         4.65 o                         
  11   7   8         79.41         81.65         4.42 o                         
  13   7   8         13.39         18.15         3.04 o                         
 -20   8   8         81.73         89.92         8.31 o                         
 -18   8   8         24.39         27.30         4.29 o                         
 -16   8   8         47.51         37.69         4.26 o                         
 -14   8   8         17.57         15.43         3.52 o                         
 -12   8   8        257.11        234.81         5.02 o                         
 -10   8   8        294.32        280.76         6.82 o                         
  -8   8   8       1942.09       1836.65        27.62 o                         
  -6   8   8       2706.15       2722.37        27.24 o                         
  -4   8   8        398.35        378.92         6.34 o                         
  -2   8   8        139.15        128.58         3.78 o                         
   0   8   8        187.50        173.67         4.22 o                         
   2   8   8        175.46        167.85         4.23 o                         
   4   8   8          3.29          3.43         1.67 o                         
   6   8   8         67.15         58.53         3.15 o                         
   8   8   8        152.29        154.66         5.18 o                         
  10   8   8         55.51         52.38         3.40 o                         
  12   8   8         45.19         39.30         3.65 o                         
 -19   9   8         11.86          8.48         3.73 o                         
 -17   9   8         88.30        112.81         6.55 o                         
 -15   9   8         27.61         21.76         3.63 o                         
 -13   9   8         76.65         76.86         5.14 o                         
 -11   9   8        211.71        200.24         6.58 o                         
  -9   9   8          2.78          0.24         1.31 o                         
  -7   9   8       3263.20       3242.70        32.13 o                         
  -5   9   8        481.21        477.90         7.57 o                         
  -3   9   8        155.98        136.00         5.39 o                         
  -1   9   8        182.36        168.82         4.89 o                         
   1   9   8         95.29         89.05         3.88 o                         
   3   9   8        543.18        509.86         8.03 o                         
   5   9   8        389.12        384.76         6.85 o                         
   7   9   8        185.75        179.11         5.77 o                         
   9   9   8          2.94          0.00         1.79 o                         
  11   9   8         21.71         20.67         3.19 o                         
 -16  10   8        125.73        136.37         7.00 o                         
 -14  10   8        149.48        130.81         6.52 o                         
 -12  10   8        162.41        168.96         6.53 o                         
 -10  10   8        166.59        156.44         5.44 o                         
  -8  10   8         52.53         45.52         3.63 o                         
  -6  10   8        227.10        243.70         5.80 o                         
  -4  10   8       2160.21       2216.21        25.60 o                         
  -2  10   8        298.33        265.86         7.13 o                         
   0  10   8        246.23        223.91         5.51 o                         
   2  10   8        227.64        193.82         4.99 o                         
   4  10   8          0.21          0.74         1.89 o                         
   6  10   8          6.48          2.49         1.96 o                         
   8  10   8         42.72         55.05         3.24 o                         
 -15  11   8          1.85          1.56         3.39 o                         
 -13  11   8         68.76         75.57         5.52 o                         
 -11  11   8         12.11         13.54         3.31 o                         
  -9  11   8          6.53         11.49         2.80 o                         
  -7  11   8          2.82          2.25         3.06 o                         
  -5  11   8        368.16        382.16         7.11 o                         
  -3  11   8         36.74         43.37         3.26 o                         
  -1  11   8         23.00         20.40         2.57 o                         
   1  11   8         28.58         27.18         2.80 o                         
   3  11   8         12.00         10.50         2.32 o                         
   5  11   8          1.82          0.00         2.06 o                         
   7  11   8          9.27          4.13         2.75 o                         
 -12  12   8          4.64          4.30         3.17 o                         
 -10  12   8          1.32          3.01         3.06 o                         
  -8  12   8          0.31          1.81         2.12 o                         
  -6  12   8          9.17         12.96         2.42 o                         
  -4  12   8          1.33          1.52         3.15 o                         
  -2  12   8         35.87         38.66         3.43 o                         
   0  12   8          3.32          2.49         2.51 o                         
   2  12   8         42.35         45.11         3.46 o                         
   4  12   8          1.90          0.00         2.16 o                         
  -7  13   8         25.20         26.01         3.94 o                         
  -5  13   8         33.89         29.45         4.07 o                         
  -3  13   8         37.16         40.60         3.82 o                         
  -1  13   8          7.01          5.38         2.62 o                         
   1  13   8          8.91          8.38         2.59 o                         
 -23   1   9         11.56         10.01         3.99 o                         
 -21   1   9         34.04         27.84         2.80 o                         
 -19   1   9          0.05          0.00         1.88 o                         
 -17   1   9         57.03         50.96         3.13 o                         
 -15   1   9        627.74        647.91        10.85 o                         
 -13   1   9        608.65        585.01         7.88 o                         
 -11   1   9          7.91         10.37         1.35 o                         
  -9   1   9        238.83        250.97         4.36 o                         
  -7   1   9        794.65        812.11        10.57 o                         
  -5   1   9       3703.88       3641.29        31.24 o                         
  -3   1   9        616.88        694.88         8.40 o                         
  -1   1   9       1509.43       1725.57        17.14 o                         
   1   1   9        141.00        151.56         3.25 o                         
   3   1   9         35.18         29.27         1.75 o                         
   5   1   9        239.60        227.06         3.80 o                         
   7   1   9       1586.73       1602.74        19.60 o                         
   9   1   9        127.73        122.60         3.96 o                         
  11   1   9        164.90        166.51         4.93 o                         
  13   1   9         55.66         54.35         3.70 o                         
  15   1   9         17.95         22.72         3.04 o                         
 -24   2   9          4.92         11.63         3.29 o                         
 -22   2   9          1.99          2.13         2.14 o                         
 -20   2   9         28.15         29.60         2.62 o                         
 -18   2   9         13.37         19.64         2.39 o                         
 -16   2   9        197.14        176.00         8.94 o                         
 -14   2   9         30.54         25.65         2.61 o                         
 -12   2   9        220.00        219.96         4.18 o                         
 -10   2   9          7.11          9.43         1.36 o                         
  -8   2   9       6997.43       7575.87        68.71 o                         
  -6   2   9       4672.21       4914.03        39.40 o                         
  -4   2   9        753.74        683.13         7.40 o                         
  -2   2   9         47.53         68.55         3.19 o                         
   0   2   9          4.01          4.59         1.10 o                         
   2   2   9       1146.26       1116.35        10.18 o                         
   4   2   9       1049.62       1028.10        11.72 o                         
   6   2   9          5.24          5.07         1.55 o                         
   8   2   9        173.79        157.42         4.22 o                         
  10   2   9          3.29          0.00         1.66 o                         
  12   2   9         77.22         79.99         3.93 o                         
  14   2   9          3.65          3.65         2.23 o                         
 -23   3   9          1.06          1.82         2.74 o                         
 -21   3   9          4.14          4.16         2.66 o                         
 -19   3   9          1.21          2.11         1.69 o                         
 -17   3   9        158.18        148.70         4.09 o                         
 -15   3   9         48.42         44.96         2.19 o                         
 -13   3   9        109.00        109.17         2.71 o                         
 -11   3   9        462.16        484.99         6.03 o                         
  -9   3   9        958.18       1067.01        11.69 o                         
  -7   3   9       5283.89       5647.94        48.08 o                         
  -5   3   9       2108.20       2379.92        19.76 o                         
  -3   3   9        733.88        839.08         7.89 o                         
  -1   3   9         38.08         24.77         1.11 o                         
   1   3   9       1718.30       1855.97        15.94 o                         
   3   3   9        298.32        250.73         3.83 o                         
   5   3   9         91.29        105.29         2.79 o                         
   7   3   9       1169.97       1054.95        12.77 o                         
   9   3   9         36.22         29.40         2.48 o                         
  11   3   9        104.81        106.46         4.16 o                         
  13   3   9        167.17        154.55         5.65 o                         
 -22   4   9          5.03          3.12         2.70 o                         
 -20   4   9          0.42          0.50         2.40 o                         
 -18   4   9          0.55          1.25         1.52 o                         
 -16   4   9        425.00        374.51         8.60 o                         
 -14   4   9        188.65        184.42         3.47 o                         
 -12   4   9        444.14        476.60         6.64 o                         
 -10   4   9        144.18        127.16         2.81 o                         
  -8   4   9        423.47        312.03         4.34 o                         
  -6   4   9      10318.62      10621.96       138.24 o                         
  -4   4   9        373.58        368.02         4.68 o                         
  -2   4   9         79.37         62.54         1.69 o                         
   0   4   9        533.52        491.76         5.76 o                         
   2   4   9         15.95         16.93         2.16 o                         
   4   4   9        329.07        319.22         4.75 o                         
   6   4   9       2035.81       1999.18        21.43 o                         
   8   4   9         72.62         71.90         3.40 o                         
  10   4   9         21.61         19.62         2.70 o                         
  12   4   9         14.27         15.14         2.61 o                         
  14   4   9        187.88        202.77         7.28 o                         
 -21   5   9         76.06         61.63         3.99 o                         
 -19   5   9         28.75         35.22         3.23 o                         
 -17   5   9          6.05          4.11         2.42 o                         
 -15   5   9       1022.50        894.17        14.61 o                         
 -13   5   9         23.63         14.50         1.21 o                         
 -11   5   9       2275.25       2144.28        19.76 o                         
  -9   5   9         55.97         44.81         1.87 o                         
  -7   5   9       2064.74       2212.52        22.14 o                         
  -5   5   9        539.20        527.05         6.81 o                         
  -3   5   9        284.31        257.67         3.85 o                         
  -1   5   9         77.51        101.27         2.37 o                         
   1   5   9         22.71         28.31         1.65 o                         
   3   5   9        163.30        158.41         3.35 o                         
   5   5   9         63.31         59.55         3.35 o                         
   7   5   9         76.48         76.18         3.60 o                         
   9   5   9         92.48         89.25         3.68 o                         
  11   5   9         82.14         75.73         3.93 o                         
  13   5   9          4.81          9.73         2.74 o                         
 -22   6   9          0.06          0.27         3.37 o                         
 -20   6   9         16.46          7.64         3.52 o                         
 -18   6   9          4.84         15.31         3.59 o                         
 -16   6   9        738.85        688.69        16.15 o                         
 -14   6   9         24.74         16.07         2.41 o                         
 -12   6   9         10.12         17.55         2.02 o                         
 -10   6   9         10.62         15.67         1.59 o                         
  -8   6   9        547.70        512.83         6.32 o                         
  -6   6   9        340.69        296.08         5.55 o                         
  -4   6   9         26.21         31.60         2.03 o                         
  -2   6   9        714.22        785.89        10.68 o                         
   0   6   9        204.71        235.90         4.98 o                         
   2   6   9        442.55        463.68         6.74 o                         
   4   6   9          1.73          0.86         1.72 o                         
   6   6   9         47.59         49.91         3.03 o                         
   8   6   9         39.55         44.38         2.80 o                         
  10   6   9          1.90          0.00         1.89 o                         
  12   6   9        316.44        331.78         8.78 o                         
 -21   7   9         27.63         33.69         4.53 o                         
 -19   7   9         74.16         62.24         7.12 o                         
 -17   7   9          0.88          3.24         2.87 o                         
 -15   7   9        202.90        199.85         7.45 o                         
 -13   7   9        432.56        402.18         8.56 o                         
 -11   7   9         78.65         90.10         4.82 o                         
  -9   7   9          0.30          0.00         1.80 o                         
  -7   7   9       1196.44       1085.64        12.50 o                         
  -5   7   9         65.37         79.19         4.53 o                         
  -3   7   9        132.97        147.65         5.29 o                         
  -1   7   9          3.39          4.14         2.26 o                         
   1   7   9         57.34         70.32         2.92 o                         
   3   7   9        292.86        265.32         5.13 o                         
   5   7   9        179.50        152.39         4.37 o                         
   7   7   9        120.21        118.62         5.40 o                         
   9   7   9          6.43          5.13         1.97 o                         
  11   7   9          3.07          5.99         2.52 o                         
 -20   8   9         61.85         67.55         5.74 o                         
 -18   8   9        120.30        109.73         6.40 o                         
 -16   8   9         25.35         22.02         3.70 o                         
 -14   8   9         68.69         71.09         3.77 o                         
 -12   8   9        253.92        246.60         6.97 o                         
 -10   8   9        315.85        304.24         5.10 o                         
  -8   8   9        158.33        142.59         5.15 o                         
  -6   8   9        212.30        233.24         5.91 o                         
  -4   8   9        287.93        250.90         5.28 o                         
  -2   8   9       1081.96       1062.04        12.67 o                         
   0   8   9        142.20        134.00         3.94 o                         
   2   8   9          0.04          1.54         1.60 o                         
   4   8   9         21.52         29.97         2.68 o                         
   6   8   9        179.62        167.70         4.66 o                         
   8   8   9         36.03         31.66         2.70 o                         
  10   8   9         11.71         12.12         2.70 o                         
 -19   9   9          1.11          0.94         3.37 o                         
 -17   9   9         76.79         86.18         6.16 o                         
 -15   9   9          1.25          4.30         2.99 o                         
 -13   9   9         19.59         27.03         2.58 o                         
 -11   9   9         14.64         16.83         3.56 o                         
  -9   9   9         22.39         20.78         1.73 o                         
  -7   9   9          4.29          6.11         2.93 o                         
  -5   9   9       2804.29       2733.93        27.76 o                         
  -3   9   9         34.85         39.53         2.89 o                         
  -1   9   9         94.78         95.05         3.66 o                         
   1   9   9        229.75        204.93         4.94 o                         
   3   9   9         40.68         43.99         3.02 o                         
   5   9   9         10.91         11.44         2.48 o                         
   7   9   9         28.78         30.49         3.09 o                         
   9   9   9          2.27          0.00         2.31 o                         
 -16  10   9          6.54         10.50         3.84 o                         
 -14  10   9         65.63         66.34         5.06 o                         
 -12  10   9         79.13         89.52         7.30 o                         
 -10  10   9        130.38        118.06         5.34 o                         
  -8  10   9         37.16         47.66         2.87 o                         
  -6  10   9       1077.30       1060.22        13.36 o                         
  -4  10   9        188.02        204.33         5.44 o                         
  -2  10   9         12.63         19.64         2.91 o                         
   0  10   9         32.16         35.33         3.15 o                         
   2  10   9          2.23          1.00         1.84 o                         
   4  10   9        115.66        108.54         4.23 o                         
   6  10   9         26.22         22.11         2.60 o                         
   8  10   9          1.89          1.34         2.48 o                         
 -15  11   9          5.68         15.11         4.18 o                         
 -13  11   9          2.03          0.42         2.99 o                         
 -11  11   9         25.44         20.11         3.53 o                         
  -9  11   9          0.12          0.39         1.33 o                         
  -7  11   9          8.50         12.33         2.65 o                         
  -5  11   9         74.65         95.51         5.95 o                         
  -3  11   9        402.94        407.46         7.58 o                         
  -1  11   9         45.86         45.27         3.61 o                         
   1  11   9         70.07         71.16         4.04 o                         
   3  11   9          5.45          0.87         2.33 o                         
   5  11   9         12.80         19.06         2.62 o                         
 -12  12   9          0.05          0.00         3.01 o                         
 -10  12   9          4.96          3.14         3.04 o                         
  -8  12   9         29.86         33.25         3.15 o                         
  -6  12   9         31.82         36.38         3.84 o                         
  -4  12   9          0.08          0.00         2.63 o                         
  -2  12   9          6.09          5.30         2.39 o                         
   0  12   9         37.69         36.43         3.28 o                         
   2  12   9         20.96         16.16         2.77 o                         
   4  12   9         14.66         18.60         2.82 o                         
  -9  13   9         18.74         19.27         3.85 o                         
  -7  13   9        171.54        192.45         6.03 o                         
  -5  13   9         20.57         26.56         6.51 o                         
  -3  13   9          0.01          2.01         2.46 o                         
  -1  13   9         31.89         28.97         3.93 o                         
 -24   0  10         75.56         85.87         6.46 o                         
 -22   0  10          9.27         13.15         3.65 o                         
 -20   0  10         25.39         29.63         3.91 o                         
 -18   0  10       1337.87       1246.75        20.80 o                         
 -16   0  10      11747.02      11986.19       154.45 o                         
 -14   0  10       5419.84       5340.36        70.89 o                         
 -12   0  10        134.75        112.38         4.40 o                         
 -10   0  10       3399.81       3262.85        55.93 o                         
  -8   0  10       2377.23       2285.47        27.03 o                         
  -6   0  10        977.45       1018.83        12.95 o                         
  -4   0  10         19.50         21.30         1.14 o                         
  -2   0  10        453.78        539.43        12.82 o                         
   0   0  10        254.20        173.93        10.52 o                         
   2   0  10         26.13         23.56         2.10 o                         
   4   0  10        358.58        401.00         8.45 o                         
   6   0  10        160.96        160.78         5.62 o                         
   8   0  10         92.80         89.63         4.90 o                         
  10   0  10         51.66         61.56        10.16 o                         
  12   0  10        202.99        159.65         7.41 o                         
  14   0  10        124.96        140.28        10.15 o                         
 -23   1  10         42.87         54.23         5.10 o                         
 -21   1  10          1.25          2.46         2.06 o                         
 -19   1  10          3.85          6.28         2.00 o                         
 -17   1  10         90.70         78.52         3.68 o                         
 -15   1  10      10922.09      10672.25       106.77 o                         
 -13   1  10        205.24        173.39         3.96 o                         
 -11   1  10         37.49         31.02         2.97 o                         
  -9   1  10         97.95         66.66         2.67 o                         
  -7   1  10        963.82        965.09        10.32 o                         
  -5   1  10       2572.16       2656.99        21.71 o                         
  -3   1  10       1498.43       1534.50        15.49 o                         
  -1   1  10        901.76       1017.98        10.94 o                         
   1   1  10       1758.58       2028.19        20.35 o                         
   3   1  10        565.19        588.77         6.19 o                         
   5   1  10         41.20         39.32         1.88 o                         
   7   1  10        561.15        566.84         9.42 o                         
   9   1  10         39.85         41.60         2.86 o                         
  11   1  10          1.13          2.96         1.95 o                         
  13   1  10          1.14          3.07         2.32 o                         
 -24   2  10         55.32         55.57         4.95 o                         
 -22   2  10          1.21          5.38         2.80 o                         
 -20   2  10         15.51         13.83         2.33 o                         
 -18   2  10        307.08        257.72         5.56 o                         
 -16   2  10        230.30        220.92         5.86 o                         
 -14   2  10        395.98        471.81         7.85 o                         
 -12   2  10          8.45          4.12         2.26 o                         
 -10   2  10          1.90          2.03         1.81 o                         
  -8   2  10         31.07         18.87         1.50 o                         
  -6   2  10        925.08        831.10         8.32 o                         
  -4   2  10        389.12        352.37         5.61 o                         
  -2   2  10        214.15        305.67         4.47 o                         
   0   2  10         29.99         21.46         1.78 o                         
   2   2  10       1482.45       1521.39        13.44 o                         
   4   2  10         99.60         94.45         2.92 o                         
   6   2  10        168.08        168.22         4.24 o                         
   8   2  10        187.82        187.45         4.77 o                         
  10   2  10         44.24         41.29         2.96 o                         
  12   2  10         24.13         27.11         2.84 o                         
  14   2  10          2.40          0.50         2.20 o                         
 -23   3  10          3.27          1.68         4.31 o                         
 -21   3  10          1.20          0.00         2.48 o                         
 -19   3  10        105.24         99.24         5.07 o                         
 -17   3  10        263.72        226.74         4.89 o                         
 -15   3  10        458.13        388.86         6.28 o                         
 -13   3  10        357.74        374.71         5.85 o                         
 -11   3  10       2070.77       2186.92        21.86 o                         
  -9   3  10       2034.36       2222.10        21.96 o                         
  -7   3  10        929.05        878.33         9.73 o                         
  -5   3  10          0.10          3.27         0.74 o                         
  -3   3  10        879.38        899.69         8.33 o                         
  -1   3  10          1.25         10.67         1.62 o                         
   1   3  10        298.03        244.80         3.20 o                         
   3   3  10        198.08        209.86         3.51 o                         
   5   3  10      12210.08      11993.87       100.91 o                         
   7   3  10         86.87         78.70         3.54 o                         
   9   3  10          5.70         14.56         2.17 o                         
  11   3  10          1.66          0.00         1.86 o                         
  13   3  10          0.05          2.36         2.19 o                         
 -22   4  10          2.49          0.00         2.54 o                         
 -20   4  10         13.92         17.95         2.06 o                         
 -18   4  10         52.01         60.80         2.75 o                         
 -16   4  10        198.76        172.08         3.79 o                         
 -14   4  10          5.80          9.54         2.37 o                         
 -12   4  10          5.30          4.16         1.32 o                         
 -10   4  10         47.95         50.28         2.39 o                         
  -8   4  10        644.01        688.16         8.36 o                         
  -6   4  10        201.70        191.26         3.35 o                         
  -4   4  10         47.92         41.98         1.52 o                         
  -2   4  10        579.04        591.05         6.59 o                         
   0   4  10        543.92        543.11         6.26 o                         
   2   4  10         12.94          4.44         1.23 o                         
   4   4  10       2433.03       2354.14        22.03 o                         
   6   4  10          1.68          5.06         1.78 o                         
   8   4  10        528.36        535.50         8.28 o                         
  10   4  10        135.22        120.38         4.44 o                         
  12   4  10        100.55         92.62         4.32 o                         
 -21   5  10          2.61          0.96         2.99 o                         
 -19   5  10        130.81        134.97         6.39 o                         
 -17   5  10        201.41        193.90         6.05 o                         
 -15   5  10          0.25          0.90         1.28 o                         
 -13   5  10        240.78        249.44         4.35 o                         
 -11   5  10        189.72        178.21         3.33 o                         
  -9   5  10        810.78        907.80        10.58 o                         
  -7   5  10          7.23          4.72         1.26 o                         
  -5   5  10         33.78         34.30         2.01 o                         
  -3   5  10        343.31        333.39         4.87 o                         
  -1   5  10         48.16         49.00         4.27 o                         
   1   5  10        129.61        134.37         2.83 o                         
   3   5  10         45.01         47.55         3.62 o                         
   5   5  10        120.30        105.20         3.72 o                         
   7   5  10        190.17        186.65         4.64 o                         
   9   5  10        116.98        104.12         4.02 o                         
  11   5  10         50.98         60.71         3.69 o                         
 -22   6  10          0.27          0.07         3.54 o                         
 -20   6  10         60.76         48.53         3.46 o                         
 -16   6  10        159.78        146.83         6.32 o                         
 -14   6  10        912.72        799.22        13.84 o                         
 -12   6  10         95.71        112.87         2.76 o                         
 -10   6  10        420.45        407.26         5.70 o                         
  -8   6  10        160.54        139.91         3.56 o                         
  -6   6  10        287.17        307.06         5.24 o                         
  -4   6  10        456.42        514.72         7.83 o                         
  -2   6  10         33.24         35.30         2.03 o                         
   0   6  10          0.38          0.00         1.17 o                         
   2   6  10          8.86          4.03         1.48 o                         
   4   6  10         15.02         14.27         1.87 o                         
   6   6  10          1.57          0.00         1.44 o                         
   8   6  10          0.07          0.20         1.66 o                         
  10   6  10         46.32         56.22         3.52 o                         
  12   6  10         13.32         19.00         2.74 o                         
 -21   7  10         24.11         34.33         4.63 o                         
 -19   7  10         34.14         38.80         4.64 o                         
 -17   7  10         34.58         32.23         2.87 o                         
 -15   7  10        795.35        646.72        10.30 o                         
 -13   7  10        150.47        140.55         5.90 o                         
 -11   7  10        337.07        304.53         4.52 o                         
  -9   7  10        865.28        809.84         9.24 o                         
  -7   7  10        948.12        928.19        11.35 o                         
  -5   7  10        170.69        165.40         4.26 o                         
  -3   7  10        498.72        550.35         8.91 o                         
  -1   7  10        127.14        128.11         3.72 o                         
   1   7  10        507.23        535.82         8.86 o                         
   3   7  10         16.62         15.16         2.03 o                         
   5   7  10         47.39         44.37         2.72 o                         
   7   7  10         22.18         23.65         2.39 o                         
   9   7  10         13.31         16.00         2.37 o                         
  11   7  10         66.72         70.13         4.44 o                         
 -20   8  10          6.21          7.11         3.78 o                         
 -18   8  10          0.15          1.99         3.01 o                         
 -16   8  10        114.24        130.92         3.81 o                         
 -14   8  10         29.72         42.93         3.61 o                         
 -12   8  10         60.26         64.93         4.90 o                         
 -10   8  10         76.34         69.92         2.41 o                         
  -8   8  10        421.53        428.60         6.92 o                         
  -6   8  10        671.99        740.40         9.90 o                         
  -4   8  10        312.55        309.82         5.96 o                         
  -2   8  10        415.98        450.74         7.22 o                         
   0   8  10        400.46        385.38         7.24 o                         
   2   8  10        446.88        425.68         7.09 o                         
   4   8  10        150.11        160.04         4.53 o                         
   6   8  10        276.60        259.11         6.27 o                         
   8   8  10         23.10         20.45         2.79 o                         
  10   8  10         52.74         49.64         3.94 o                         
 -17   9  10          4.25          9.44         3.40 o                         
 -15   9  10          0.04          0.00         3.36 o                         
 -13   9  10          0.09          0.00         1.73 o                         
 -11   9  10         26.31         32.08         3.00 o                         
  -9   9  10         73.60         58.16         3.17 o                         
  -7   9  10       1389.55       1365.48        17.14 o                         
  -5   9  10         81.25         77.49         5.35 o                         
  -3   9  10         70.43         64.01         3.68 o                         
  -1   9  10          0.01          0.00         1.65 o                         
   1   9  10         62.63         57.87         3.56 o                         
   3   9  10         55.60         48.00         3.26 o                         
   5   9  10        229.38        216.71         5.50 o                         
   7   9  10         68.52         62.48         3.88 o                         
   9   9  10         10.18          3.32         2.62 o                         
 -16  10  10         72.46         98.15         6.24 o                         
 -14  10  10          4.27          2.25         3.14 o                         
 -12  10  10          0.83          1.29         2.78 o                         
 -10  10  10          8.09          4.70         1.42 o                         
  -8  10  10          6.66          9.20         2.30 o                         
  -6  10  10        362.53        377.77        11.04 o                         
  -4  10  10         75.87         83.76         4.04 o                         
  -2  10  10          2.59          1.22         2.05 o                         
   0  10  10         87.71         79.68         3.88 o                         
   2  10  10          0.00          0.00         1.88 o                         
   4  10  10         25.08         21.42         2.62 o                         
   6  10  10         72.71         73.31         3.99 o                         
 -15  11  10         93.80        140.12         7.23 o                         
 -13  11  10         55.52         68.55         5.32 o                         
 -11  11  10          0.92          0.00         2.64 o                         
  -9  11  10         19.13         19.56         2.59 o                         
  -7  11  10        242.14        228.28         5.79 o                         
  -5  11  10        211.14        239.52         7.26 o                         
  -3  11  10        190.25        185.27         5.57 o                         
  -1  11  10         15.91         19.32         2.79 o                         
   1  11  10         29.70         21.09         2.82 o                         
   3  11  10          2.52          0.00         2.06 o                         
   5  11  10          7.75          4.68         2.41 o                         
 -12  12  10          1.76          4.52         3.36 o                         
 -10  12  10          0.46          0.00         2.70 o                         
  -8  12  10         94.83        113.10         5.30 o                         
  -6  12  10          3.38          3.52         3.14 o                         
  -4  12  10         23.41         28.63         3.08 o                         
  -2  12  10         11.41          6.70         2.83 o                         
   0  12  10          3.60          1.75         2.66 o                         
   2  12  10         14.30          9.35         2.72 o                         
  -7  13  10         56.26         78.69         6.61 o                         
  -5  13  10          1.02          0.00         3.68 o                         
  -3  13  10          0.47          0.92         2.80 o                         
 -23   1  11          6.32         10.98         2.63 o                         
 -21   1  11          6.54         13.57         2.53 o                         
 -19   1  11         12.74         11.80         2.13 o                         
 -17   1  11          2.52          3.53         1.98 o                         
 -15   1  11       2746.60       2822.39        28.29 o                         
 -13   1  11       1365.15       1287.47        14.19 o                         
 -11   1  11       2279.89       2313.55        23.10 o                         
  -9   1  11       3029.62       3104.55        27.51 o                         
  -7   1  11       1469.39       1533.56        13.36 o                         
  -5   1  11       1770.32       1755.71        16.05 o                         
  -3   1  11       1525.67       1609.00        16.33 o                         
  -1   1  11        551.00        541.85         6.66 o                         
   1   1  11       1119.44       1092.87        12.12 o                         
   3   1  11        149.70        164.04         2.57 o                         
   5   1  11        182.38        173.73         3.73 o                         
   7   1  11         83.28         87.12         4.25 o                         
   9   1  11          0.11          0.03         1.61 o                         
  11   1  11         16.08         17.00         2.47 o                         
  13   1  11         24.93         28.44         3.10 o                         
 -24   2  11        168.81        204.06         8.21 o                         
 -22   2  11          1.02          1.19         2.09 o                         
 -20   2  11         37.50         45.08         3.11 o                         
 -18   2  11         15.70         13.54         2.19 o                         
 -16   2  11       1393.83       1357.03        15.39 o                         
 -14   2  11        150.29        146.70         5.66 o                         
 -12   2  11       1375.64       1414.38        15.35 o                         
 -10   2  11       2669.09       2596.28        25.43 o                         
  -8   2  11         57.91         48.38         1.73 o                         
  -6   2  11         26.02         19.25         1.19 o                         
  -4   2  11        903.87       1001.71        13.42 o                         
  -2   2  11       1360.97       1258.08        13.45 o                         
   0   2  11         37.19         33.75         1.73 o                         
   2   2  11         25.87         32.20         2.18 o                         
   4   2  11       5744.90       5560.82        48.31 o                         
   6   2  11        125.28        124.98         3.53 o                         
   8   2  11        163.49        155.35         4.41 o                         
  10   2  11         26.90         31.21         2.70 o                         
  12   2  11          0.15          0.00         1.88 o                         
 -23   3  11         29.97         36.88         3.96 o                         
 -21   3  11          0.32          0.83         2.79 o                         
 -19   3  11          3.34          2.84         2.37 o                         
 -17   3  11          8.36          5.90         2.22 o                         
 -15   3  11          6.66         10.66         2.48 o                         
 -13   3  11        438.28        424.77         6.56 o                         
 -11   3  11         27.53         31.61         2.31 o                         
  -9   3  11        593.04        610.75         8.55 o                         
  -7   3  11         59.51         65.02         1.88 o                         
  -5   3  11         89.05        129.87         2.20 o                         
  -3   3  11        567.30        684.17         8.38 o                         
  -1   3  11        239.64        230.31         4.10 o                         
   1   3  11        139.04        151.01         4.09 o                         
   3   3  11         80.52         85.14         2.38 o                         
   5   3  11        326.66        313.96         5.19 o                         
   7   3  11         77.20         92.88         4.46 o                         
   9   3  11         24.95         28.76         2.58 o                         
  11   3  11         28.23         24.33         3.33 o                         
 -22   4  11         78.82         83.84         4.93 o                         
 -20   4  11         30.42         33.46         3.33 o                         
 -18   4  11        162.93        140.93         4.38 o                         
 -16   4  11         59.93         54.74         2.92 o                         
 -14   4  11        177.62        168.08         3.99 o                         
 -12   4  11       1035.38       1001.92        11.62 o                         
 -10   4  11        112.81        105.76         3.09 o                         
  -8   4  11        122.07        109.42         3.30 o                         
  -6   4  11        412.34        449.78         6.08 o                         
  -4   4  11         33.24         33.80         1.52 o                         
  -2   4  11       1498.33       1476.56        14.08 o                         
   0   4  11        674.58        695.59         7.72 o                         
   2   4  11        212.94        205.57         3.48 o                         
   4   4  11         53.86         33.61         2.44 o                         
   6   4  11        129.84        131.59         3.91 o                         
   8   4  11        151.35        145.52         4.54 o                         
  10   4  11        295.00        288.01         6.43 o                         
  12   4  11         49.59         57.53         5.22 o                         
 -21   5  11         75.21         76.93         4.63 o                         
 -19   5  11          1.92          0.00         2.15 o                         
 -17   5  11         50.20         56.11         2.57 o                         
 -15   5  11        766.82        656.91         8.96 o                         
 -13   5  11         49.22         34.74         2.16 o                         
 -11   5  11        216.24        177.79         3.90 o                         
  -9   5  11       1024.39        949.97        12.33 o                         
  -7   5  11        262.57        251.26         4.53 o                         
  -5   5  11        110.50        111.70         2.63 o                         
  -3   5  11        741.65        714.03         8.06 o                         
  -1   5  11          2.34          1.79         0.93 o                         
   1   5  11         63.84         54.36         2.50 o                         
   3   5  11        101.73        100.94         2.71 o                         
   5   5  11          8.65         12.37         1.84 o                         
   7   5  11         12.38          7.60         1.89 o                         
   9   5  11         22.98         29.42         2.64 o                         
  11   5  11         39.67         48.83         4.70 o                         
 -22   6  11          0.55          0.00         2.22 o                         
 -20   6  11          4.67          3.30         2.46 o                         
 -18   6  11          0.57          0.03         2.32 o                         
 -16   6  11        546.78        493.86         9.09 o                         
 -14   6  11        139.56        155.96         3.15 o                         
 -12   6  11         17.41          9.37         1.66 o                         
 -10   6  11         10.39         10.10         1.66 o                         
  -8   6  11          0.16          0.36         1.63 o                         
  -6   6  11        594.80        603.27         8.29 o                         
  -4   6  11       1609.03       1681.97        17.91 o                         
  -2   6  11         24.63         34.52         2.09 o                         
   0   6  11         46.70         47.20         2.18 o                         
   2   6  11         29.33         30.74         3.13 o                         
   4   6  11        102.73        111.98         3.93 o                         
   6   6  11         10.46         12.12         2.00 o                         
   8   6  11          0.04          0.24         1.71 o                         
  10   6  11         13.85         16.86         2.54 o                         
 -21   7  11         18.29          9.45         3.78 o                         
 -19   7  11          3.70          0.00         3.03 o                         
 -17   7  11        151.69        154.03         4.95 o                         
 -15   7  11         14.25         14.20         3.35 o                         
 -13   7  11         47.42         55.67         3.77 o                         
 -11   7  11         77.22         77.47         2.50 o                         
  -9   7  11         62.12         56.82         3.36 o                         
  -7   7  11        321.65        331.93         5.96 o                         
  -5   7  11       2065.38       2031.99        21.32 o                         
  -3   7  11          5.47         11.83         2.17 o                         
  -1   7  11        156.77        139.23         4.80 o                         
   1   7  11          0.18          1.28         1.96 o                         
   3   7  11         95.13         89.31         3.43 o                         
   5   7  11        131.59        117.03         4.26 o                         
   7   7  11          5.74          8.10         2.04 o                         
   9   7  11          7.32         14.58         2.42 o                         
 -20   8  11          2.75          9.66         3.86 o                         
 -18   8  11          1.35          1.76         3.11 o                         
 -16   8  11         17.99         14.36         2.35 o                         
 -14   8  11         56.69         44.33         3.50 o                         
 -12   8  11          7.99          5.10         1.50 o                         
 -10   8  11          6.93          6.50         1.78 o                         
  -8   8  11        164.35        152.16         4.34 o                         
  -6   8  11        106.48        108.10         4.65 o                         
  -4   8  11        648.34        650.40         9.19 o                         
  -2   8  11          6.29          6.20         1.86 o                         
   0   8  11         15.03         14.02         2.19 o                         
   2   8  11         10.05          7.12         1.92 o                         
   4   8  11          1.16          0.77         1.71 o                         
   6   8  11         10.66         11.20         2.25 o                         
   8   8  11         29.41         39.73         3.05 o                         
 -17   9  11         22.89         24.57         4.10 o                         
 -15   9  11         58.50         85.01         4.88 o                         
 -13   9  11         65.90         64.25         4.04 o                         
 -11   9  11         16.77         13.18         1.84 o                         
  -9   9  11        225.17        212.89         5.96 o                         
  -7   9  11         99.77         90.70         5.13 o                         
  -5   9  11          3.56          5.44         2.34 o                         
  -3   9  11          8.72         10.95         2.16 o                         
  -1   9  11         95.87         90.91         4.56 o                         
   1   9  11         22.88         25.98         2.63 o                         
   3   9  11         67.78         65.41         3.66 o                         
   5   9  11         11.70          8.59         2.21 o                         
   7   9  11         14.06         12.23         2.43 o                         
 -16  10  11          3.31          5.77         3.14 o                         
 -14  10  11         17.58         21.43         3.78 o                         
 -12  10  11          3.86          5.77         2.35 o                         
 -10  10  11         81.01         79.74         3.24 o                         
  -8  10  11         46.62         46.73         3.08 o                         
  -6  10  11        360.76        373.42         7.08 o                         
  -4  10  11        906.41        954.28        12.58 o                         
  -2  10  11         38.73         34.73         2.93 o                         
   0  10  11          3.17          3.57         2.07 o                         
   2  10  11         22.32         26.22         2.72 o                         
   4  10  11          5.76          5.00         2.16 o                         
   6  10  11          2.34          3.68         2.40 o                         
 -13  11  11         88.21        102.72         6.14 o                         
 -11  11  11          9.54          6.45         3.00 o                         
  -9  11  11          4.99         10.38         2.64 o                         
  -7  11  11         10.44          7.80         3.08 o                         
  -5  11  11        105.37        127.05         5.96 o                         
  -3  11  11          2.55          8.11         2.53 o                         
  -1  11  11         18.26         11.92         2.60 o                         
   1  11  11          6.58         13.42         2.74 o                         
   3  11  11          1.24          0.00         2.25 o                         
 -10  12  11          2.79          2.70         2.24 o                         
  -8  12  11          7.37         10.77         2.28 o                         
  -6  12  11          5.71          2.84         2.39 o                         
  -4  12  11         41.65         51.09         4.79 o                         
  -2  12  11        104.73        120.56         5.14 o                         
   0  12  11          0.48          1.92         3.15 o                         
 -24   0  12          0.80          0.00         4.76 o                         
 -22   0  12         23.89         31.43         4.45 o                         
 -20   0  12          8.93          8.84         3.17 o                         
 -18   0  12        244.75        260.96         8.02 o                         
 -16   0  12        386.17        411.10         9.85 o                         
 -14   0  12       1138.59       1153.99        19.02 o                         
 -12   0  12       9909.82       9849.60       126.91 o                         
 -10   0  12        413.75        438.70         8.70 o                         
  -8   0  12       3160.39       3120.41        36.34 o                         
  -6   0  12       5794.56       5818.55        65.27 o                         
  -4   0  12          1.41          1.49         2.85 o                         
  -2   0  12       1383.38       1346.53        26.56 o                         
   0   0  12       1815.73       1940.17        36.41 o                         
   2   0  12        380.86        386.41        12.17 o                         
   4   0  12        233.10        225.16         9.33 o                         
   6   0  12        222.41        218.75         6.63 o                         
   8   0  12         51.88         59.91         4.31 o                         
  10   0  12          6.16          7.63         2.85 o                         
  12   0  12         37.64         52.73         5.21 o                         
 -23   1  12          4.54         10.15         2.61 o                         
 -21   1  12         71.55         83.21         4.11 o                         
 -19   1  12        129.01        124.04         4.28 o                         
 -17   1  12          3.68          0.48         1.89 o                         
 -15   1  12        850.55        798.38        10.48 o                         
 -13   1  12          5.96         18.74         2.11 o                         
 -11   1  12          0.00          3.43         1.40 o                         
  -9   1  12        139.47        139.21         2.78 o                         
  -7   1  12         60.08         59.36         1.55 o                         
  -5   1  12       2029.71       2132.67        21.17 o                         
  -3   1  12        192.83        235.39         4.31 o                         
  -1   1  12        117.41        102.16         5.70 o                         
   1   1  12         12.69         11.48         1.50 o                         
   3   1  12        378.48        368.64         5.07 o                         
   5   1  12        106.24         83.84         2.96 o                         
   7   1  12         54.95         47.82         2.75 o                         
   9   1  12         19.87         23.37         2.41 o                         
  11   1  12          0.10          0.00         1.84 o                         
 -22   2  12          0.32          1.84         2.04 o                         
 -20   2  12        118.03        138.22         4.57 o                         
 -18   2  12         35.03         30.54         2.60 o                         
 -16   2  12         28.08         28.23         2.46 o                         
 -14   2  12        188.90        217.21         9.16 o                         
 -12   2  12        379.62        401.18         6.15 o                         
 -10   2  12        383.06        386.81         5.74 o                         
  -8   2  12        180.39        180.73         3.52 o                         
  -6   2  12        144.85        105.00         1.85 o                         
  -4   2  12        311.07        318.55         4.82 o                         
  -2   2  12        332.58        335.24         5.00 o                         
   0   2  12        143.47        137.17         3.04 o                         
   2   2  12         53.90         80.57         2.64 o                         
   4   2  12        212.34        231.69         4.83 o                         
   6   2  12         39.86         41.21         2.64 o                         
   8   2  12        168.46        168.10         5.89 o                         
  10   2  12          0.46          0.62         2.02 o                         
  12   2  12          0.21          0.60         2.09 o                         
 -23   3  12         25.06         17.48         3.49 o                         
 -21   3  12          3.57          8.00         2.03 o                         
 -19   3  12        287.24        270.15         6.18 o                         
 -17   3  12        193.69        180.21         4.56 o                         
 -15   3  12        161.92        165.30         4.24 o                         
 -13   3  12        558.45        572.02         7.89 o                         
 -11   3  12         70.35         76.97         3.46 o                         
  -9   3  12       1116.82       1079.94        12.08 o                         
  -7   3  12        196.14        179.90         3.05 o                         
  -5   3  12        569.76        586.83         7.77 o                         
  -3   3  12         57.97         59.57         2.23 o                         
  -1   3  12         37.20         32.96         1.82 o                         
   1   3  12        119.93        118.11         3.82 o                         
   3   3  12          6.83          4.24         2.80 o                         
   5   3  12          5.50         17.81         1.49 o                         
   7   3  12         10.25         14.22         2.03 o                         
   9   3  12        352.43        334.11         8.54 o                         
  11   3  12          0.13          1.58         2.07 o                         
 -22   4  12         80.18         95.49         5.21 o                         
 -20   4  12         29.91         50.05         4.03 o                         
 -18   4  12          3.95          4.28         1.87 o                         
 -16   4  12         87.35         64.77         3.32 o                         
 -14   4  12         17.14         21.20         2.18 o                         
 -12   4  12          1.61          0.00         1.33 o                         
 -10   4  12         41.13         41.71         2.68 o                         
  -8   4  12        150.89        162.92         3.15 o                         
  -6   4  12         41.58         39.26         2.62 o                         
  -4   4  12        654.53        661.46         7.43 o                         
  -2   4  12        159.83        136.36         4.88 o                         
   0   4  12          3.88          2.06         2.08 o                         
   2   4  12        170.94        139.28         5.65 o                         
   4   4  12          4.45          3.67         1.34 o                         
   6   4  12         33.85         32.74         2.44 o                         
   8   4  12        292.90        277.30         5.96 o                         
  10   4  12          1.56          1.45         2.36 o                         
 -21   5  12         22.95         27.97         3.78 o                         
 -19   5  12          0.01          0.00         2.74 o                         
 -17   5  12         13.20         16.82         1.93 o                         
 -15   5  12         18.00         12.67         2.07 o                         
 -13   5  12        349.32        350.00         5.92 o                         
 -11   5  12          0.55          0.00         1.30 o                         
  -9   5  12        831.44        817.49        11.16 o                         
  -7   5  12         20.69         23.96         2.41 o                         
  -5   5  12       4019.74       4012.02        35.32 o                         
  -3   5  12        704.61        703.82         7.93 o                         
  -1   5  12          1.83          3.35         0.84 o                         
   1   5  12        164.82        173.64         3.79 o                         
   3   5  12         84.24         83.15         2.74 o                         
   5   5  12          5.90          5.63         1.74 o                         
   7   5  12         10.44          7.69         1.95 o                         
   9   5  12          5.50          3.12         2.28 o                         
 -20   6  12          2.16          0.00         2.80 o                         
 -18   6  12          9.77         16.77         2.63 o                         
 -16   6  12         30.59         31.75         3.03 o                         
 -14   6  12          4.18          7.83         1.73 o                         
 -12   6  12        810.06        736.98         9.59 o                         
 -10   6  12        139.73        134.06         4.30 o                         
  -8   6  12        175.24        163.33         4.07 o                         
  -6   6  12        350.39        336.51         5.83 o                         
  -4   6  12       2190.81       2114.79        20.06 o                         
  -2   6  12         81.51         84.26         2.73 o                         
   0   6  12        766.56        816.52         9.29 o                         
   2   6  12        101.14         92.63         2.76 o                         
   4   6  12         92.43         86.59         3.38 o                         
   6   6  12          4.37          5.37         1.71 o                         
   8   6  12        120.94        131.88         5.01 o                         
 -19   7  12         10.83          8.22         3.43 o                         
 -17   7  12          7.04          8.60         2.51 o                         
 -15   7  12         40.75         37.31         3.18 o                         
 -13   7  12        133.83        139.99         5.68 o                         
 -11   7  12        191.78        166.82         4.15 o                         
  -9   7  12         18.01         11.26         1.90 o                         
  -7   7  12        529.80        504.45         7.67 o                         
  -5   7  12          2.63          6.68         2.11 o                         
  -3   7  12         45.81         60.05         4.47 o                         
  -1   7  12         11.62         15.69         2.04 o                         
   1   7  12        183.96        204.25         5.04 o                         
   3   7  12         59.63         61.27         3.40 o                         
   5   7  12         11.34         11.78         2.05 o                         
   7   7  12          3.30          8.80         2.24 o                         
   9   7  12          4.87          8.07         2.25 o                         
 -18   8  12         11.31          6.63         2.68 o                         
 -16   8  12          0.11          0.33         1.94 o                         
 -14   8  12         91.39         89.80         4.27 o                         
 -12   8  12         43.05         39.32         3.64 o                         
 -10   8  12          1.59          0.00         1.63 o                         
  -8   8  12        110.73         94.19         3.89 o                         
  -6   8  12        367.61        350.62         6.95 o                         
  -4   8  12          0.47          2.97         1.79 o                         
  -2   8  12         11.09          8.44         2.04 o                         
   0   8  12         79.52         81.28         7.97 o                         
   2   8  12         19.39         17.91         2.27 o                         
   4   8  12          1.75          4.59         1.93 o                         
   6   8  12          2.80          3.49         2.04 o                         
 -17   9  12          6.71         14.34         3.56 o                         
 -15   9  12          0.06          0.39         2.87 o                         
 -13   9  12         33.50         37.30         5.18 o                         
 -11   9  12          6.08          5.37         1.70 o                         
  -9   9  12          3.81          1.13         1.78 o                         
  -7   9  12         91.55         84.20         3.95 o                         
  -5   9  12       1005.97        998.73        12.96 o                         
  -3   9  12         69.86         78.65         3.92 o                         
  -1   9  12          5.40          5.44         2.38 o                         
   1   9  12         68.08         74.36         3.78 o                         
   3   9  12        154.20        154.67         4.85 o                         
   5   9  12         11.42          9.90         2.35 o                         
 -16  10  12         98.24        115.11         6.73 o                         
 -14  10  12          0.44          4.49         3.04 o                         
 -12  10  12         70.43         78.16         4.62 o                         
 -10  10  12          5.66          6.82         2.48 o                         
  -8  10  12          1.04          0.00         1.85 o                         
  -6  10  12         33.89         36.21         3.46 o                         
  -4  10  12        211.66        205.28         5.76 o                         
  -2  10  12        212.88        208.74         6.16 o                         
   0  10  12          4.46          4.03         2.57 o                         
   2  10  12         64.77         64.03         3.73 o                         
   4  10  12          5.51          1.43         2.41 o                         
 -13  11  12          3.00          3.38         3.40 o                         
 -11  11  12          0.02          0.51         1.88 o                         
  -9  11  12          3.18          3.77         2.16 o                         
  -7  11  12          4.72          3.08         2.21 o                         
  -5  11  12         15.87         18.05         2.74 o                         
  -3  11  12        524.46        566.60         9.93 o                         
  -1  11  12          0.02          0.84         2.21 o                         
   1  11  12          2.67          0.00         2.14 o                         
 -10  12  12          0.96          0.00         1.81 o                         
  -8  12  12         18.13         19.65         4.29 o                         
  -6  12  12          0.54          0.00         2.20 o                         
  -4  12  12        213.00        242.08         9.59 o                         
  -2  12  12         33.54         48.49         6.22 o                         
 -23   1  13        178.00        206.30         6.01 o                         
 -21   1  13          0.20          0.00         2.09 o                         
 -19   1  13         33.14         36.14         3.02 o                         
 -17   1  13         73.98         73.74         3.62 o                         
 -15   1  13        627.95        620.89         9.63 o                         
 -13   1  13       3608.22       3478.27        33.82 o                         
 -11   1  13        125.05        111.48         3.28 o                         
  -9   1  13          2.55          1.81         0.91 o                         
  -7   1  13        466.10        498.14         5.32 o                         
  -5   1  13        174.87        194.50         3.38 o                         
  -3   1  13        160.21        173.29         5.46 o                         
  -1   1  13         20.82         35.03         3.45 o                         
   1   1  13         99.39        102.28         4.96 o                         
   3   1  13        782.50        814.78        10.24 o                         
   5   1  13          1.28          1.40         1.00 o                         
   7   1  13         26.90         26.26         2.25 o                         
   9   1  13         25.36         28.14         2.58 o                         
  11   1  13         19.26         30.42         2.98 o                         
 -22   2  13          0.03          0.00         2.11 o                         
 -20   2  13          5.64          4.34         2.22 o                         
 -18   2  13        188.18        202.76         6.07 o                         
 -16   2  13        264.30        269.46         5.55 o                         
 -14   2  13       2998.74       2921.37        29.09 o                         
 -12   2  13          1.66          4.27         1.55 o                         
 -10   2  13        415.60        416.90         6.12 o                         
  -8   2  13         16.35         12.00         1.24 o                         
  -6   2  13        228.96        267.44         4.43 o                         
  -4   2  13         68.93         58.62         2.21 o                         
  -2   2  13         87.59         82.81         2.31 o                         
   0   2  13        257.76        253.20         4.35 o                         
   2   2  13          0.01          0.04         1.09 o                         
   4   2  13         27.33         23.16         2.65 o                         
   6   2  13        923.52        884.35        11.45 o                         
   8   2  13         68.46         68.95         4.31 o                         
  10   2  13          1.34          3.39         2.01 o                         
 -23   3  13         13.02          8.43         3.39 o                         
 -21   3  13         62.02         81.82         3.85 o                         
 -19   3  13          7.36          5.97         2.07 o                         
 -17   3  13         11.21         14.31         2.21 o                         
 -15   3  13        397.19        369.62         6.36 o                         
 -13   3  13          7.75          6.87         1.93 o                         
 -11   3  13        463.31        475.76         7.67 o                         
  -9   3  13         25.26         32.45         1.67 o                         
  -7   3  13          4.51         14.70         1.14 o                         
  -5   3  13        241.13        254.40         4.60 o                         
  -3   3  13        329.19        301.70         4.97 o                         
  -1   3  13          3.43          4.77         1.17 o                         
   1   3  13         43.49         43.13         2.86 o                         
   3   3  13          2.11          1.39         1.80 o                         
   5   3  13        210.10        190.84         4.16 o                         
   7   3  13        112.81         99.59         3.72 o                         
   9   3  13         21.87         20.50         2.48 o                         
 -22   4  13         43.47         56.67         4.23 o                         
 -20   4  13         12.57         14.19         2.83 o                         
 -18   4  13         77.54         75.84         3.95 o                         
 -16   4  13         56.82         65.41         3.90 o                         
 -14   4  13        403.62        358.87         6.18 o                         
 -12   4  13         43.93         30.35         2.24 o                         
 -10   4  13          5.12          6.78         1.61 o                         
  -8   4  13         68.84         68.49         2.27 o                         
  -6   4  13       1003.77       1007.63        12.07 o                         
  -4   4  13        453.15        445.88         8.08 o                         
  -2   4  13         50.26         43.20         2.85 o                         
   0   4  13        132.77        139.80         6.02 o                         
   2   4  13        103.84        106.19         4.56 o                         
   4   4  13        112.76        130.69         2.77 o                         
   6   4  13        178.50        159.26         5.53 o                         
   8   4  13        244.70        227.01         7.16 o                         
  10   4  13          1.74          4.22         2.40 o                         
 -21   5  13          1.47          0.32         2.49 o                         
 -19   5  13         75.07         78.66         3.12 o                         
 -17   5  13         11.00          5.78         1.79 o                         
 -15   5  13        713.80        629.68         8.94 o                         
 -13   5  13        121.49         84.88         4.22 o                         
 -11   5  13         60.86         52.17         2.74 o                         
  -9   5  13         95.42         98.02         3.72 o                         
  -7   5  13        775.75        757.49         8.63 o                         
  -5   5  13        345.20        348.13         4.90 o                         
  -3   5  13         11.50         14.58         2.22 o                         
  -1   5  13         29.29         42.63         3.32 o                         
   1   5  13          4.66          3.48         2.03 o                         
   3   5  13        148.08        132.74         2.81 o                         
   5   5  13          4.13          1.94         1.11 o                         
   7   5  13        483.02        463.53         9.33 o                         
   9   5  13          0.74          3.27         2.01 o                         
 -20   6  13         36.64         31.71         3.32 o                         
 -18   6  13         32.32         19.36         2.94 o                         
 -16   6  13         93.97         95.18         3.41 o                         
 -14   6  13       1180.43       1089.72        13.08 o                         
 -12   6  13          0.03          2.90         2.06 o                         
 -10   6  13        163.66        168.02         4.21 o                         
  -8   6  13        241.62        237.47         5.88 o                         
  -6   6  13        536.87        495.29         7.42 o                         
  -4   6  13         99.10         88.63         3.19 o                         
  -2   6  13        421.13        428.66         6.74 o                         
   0   6  13         29.47         27.11         2.09 o                         
   2   6  13         24.91         26.86         2.10 o                         
   4   6  13         19.35         16.55         1.80 o                         
   6   6  13         55.20         43.47         3.72 o                         
   8   6  13         18.85         24.21         2.54 o                         
 -19   7  13          2.82          3.99         2.32 o                         
 -17   7  13          0.11          2.33         2.21 o                         
 -15   7  13         12.75         11.07         1.81 o                         
 -13   7  13        215.44        223.30         5.01 o                         
 -11   7  13          0.26          0.00         1.38 o                         
  -9   7  13        150.84        149.56         4.42 o                         
  -7   7  13          0.00          0.00         1.53 o                         
  -5   7  13        135.49        137.70         5.59 o                         
  -3   7  13         73.15         70.92         3.66 o                         
  -1   7  13        515.47        519.24         7.10 o                         
   1   7  13        291.86        285.53        10.71 o                         
   3   7  13        179.00        179.08         4.60 o                         
   5   7  13         89.41         84.56         4.67 o                         
   7   7  13         32.80         39.83         2.97 o                         
 -18   8  13         45.10         32.88         4.30 o                         
 -16   8  13          3.28          8.47         2.50 o                         
 -14   8  13         22.03         27.86         2.62 o                         
 -12   8  13        337.87        325.93         6.06 o                         
 -10   8  13         12.38          5.99         1.84 o                         
  -8   8  13         11.22         13.99         2.16 o                         
  -6   8  13        326.56        320.86         6.74 o                         
  -4   8  13         11.37         14.46         2.28 o                         
  -2   8  13          3.35          0.26         2.26 o                         
   0   8  13          0.02          0.00         2.27 o                         
   2   8  13         46.50         42.84         2.91 o                         
   4   8  13          0.56          0.00         1.71 o                         
   6   8  13          0.00          0.39         1.88 o                         
 -17   9  13         48.94         50.07         4.87 o                         
 -15   9  13         17.32         16.76         3.45 o                         
 -13   9  13          0.22          5.94         2.43 o                         
 -11   9  13          6.14          8.09         2.49 o                         
  -9   9  13         30.56         33.91         2.77 o                         
  -7   9  13         37.40         41.39         3.22 o                         
  -5   9  13         78.19         79.69         3.84 o                         
  -3   9  13         52.86         56.25         3.75 o                         
  -1   9  13         13.47         15.03         2.53 o                         
   1   9  13         34.16         33.89         3.67 o                         
   3   9  13         35.40         32.37         2.96 o                         
   5   9  13          3.43          0.96         2.04 o                         
 -14  10  13          6.20          6.83         3.22 o                         
 -12  10  13          0.17          1.43         2.37 o                         
 -10  10  13         32.73         38.03         2.85 o                         
  -8  10  13         76.60         79.97         3.90 o                         
  -6  10  13         32.27         31.19         2.97 o                         
  -4  10  13        402.77        399.69         7.79 o                         
  -2  10  13         88.63         92.91         4.82 o                         
   0  10  13         22.81         25.82         2.73 o                         
   2  10  13          8.24          5.85         2.42 o                         
 -13  11  13         19.64         27.12         4.19 o                         
 -11  11  13         11.27         18.01         3.54 o                         
  -9  11  13         30.31         34.75         4.13 o                         
  -7  11  13        181.41        171.97         5.52 o                         
  -5  11  13        213.84        223.22         6.11 o                         
  -3  11  13         17.25         31.41         3.22 o                         
  -1  11  13         16.41         16.45         2.75 o                         
 -22   0  14         99.85        100.66         6.53 o                         
 -20   0  14          0.00          0.00         2.93 o                         
 -18   0  14         12.22         19.63         4.19 o                         
 -16   0  14        394.08        383.45         9.53 o                         
 -14   0  14      10202.54       9841.86       127.58 o                         
 -12   0  14       2243.90       2269.02        32.62 o                         
 -10   0  14        262.85        235.53         6.11 o                         
  -8   0  14        369.10        350.82         6.17 o                         
  -6   0  14        490.03        491.12        13.30 o                         
  -4   0  14        250.96        291.95        10.11 o                         
  -2   0  14       2690.04       2722.58        49.14 o                         
   0   0  14         70.01         53.12         5.85 o                         
   2   0  14        235.83        268.12        12.81 o                         
   4   0  14          7.33         12.67         4.41 o                         
   6   0  14         72.38         62.51         3.75 o                         
   8   0  14          0.61          0.00         4.38 o                         
 -23   1  14        109.34        105.60         4.92 o                         
 -21   1  14         11.15         15.91         3.22 o                         
 -19   1  14         50.81         53.24         3.51 o                         
 -17   1  14         81.98         66.16         3.54 o                         
 -15   1  14       1369.53       1410.31        15.98 o                         
 -13   1  14       1226.82       1243.09        14.20 o                         
 -11   1  14          0.72          4.63         1.77 o                         
  -9   1  14        260.95        258.75         3.91 o                         
  -7   1  14          0.16          1.26         0.88 o                         
  -5   1  14          8.30         13.49         2.45 o                         
  -3   1  14         25.03         22.62         2.94 o                         
  -1   1  14        192.95        212.02         6.56 o                         
   1   1  14         21.18         28.46         3.46 o                         
   3   1  14        176.63        154.63         3.86 o                         
   5   1  14        132.78        139.13         8.40 o                         
   7   1  14         40.93         33.84         2.84 o                         
   9   1  14         43.91         41.45         2.82 o                         
 -22   2  14          0.78          0.00         2.12 o                         
 -20   2  14         39.88         63.12         3.71 o                         
 -18   2  14         25.39         37.40         2.90 o                         
 -16   2  14          0.09          1.56         1.79 o                         
 -14   2  14         67.84         66.18         3.71 o                         
 -12   2  14        501.29        536.93         7.63 o                         
 -10   2  14         24.49         36.94         2.62 o                         
  -8   2  14        106.27        100.35         2.63 o                         
  -6   2  14        777.96        819.07         9.81 o                         
  -4   2  14        185.70        198.74         3.63 o                         
  -2   2  14        182.15        188.16         3.45 o                         
   0   2  14         85.48         99.48         2.55 o                         
   2   2  14         50.38         55.96         3.29 o                         
   4   2  14         85.71         98.31         4.44 o                         
   6   2  14        198.73        182.26         5.89 o                         
   8   2  14         23.27         25.04         2.31 o                         
 -23   3  14         42.44         62.62         4.02 o                         
 -21   3  14         38.44         53.18         3.49 o                         
 -19   3  14          0.49          0.87         1.98 o                         
 -17   3  14         35.25         45.83         3.18 o                         
 -15   3  14         20.95         20.64         2.46 o                         
 -13   3  14        265.13        256.56         5.14 o                         
 -11   3  14        324.76        340.33         5.85 o                         
  -9   3  14         38.06         42.91         2.73 o                         
  -7   3  14        205.59        182.00         2.89 o                         
  -5   3  14        151.23        158.01         3.56 o                         
  -3   3  14          3.74          1.13         1.12 o                         
  -1   3  14         21.38         23.04         2.12 o                         
   1   3  14        161.82        168.33         4.34 o                         
   3   3  14        165.67        164.98         5.13 o                         
   5   3  14        962.49        886.36        13.61 o                         
   7   3  14        332.46        309.59         6.27 o                         
   9   3  14          0.38          1.77         2.52 o                         
 -22   4  14         12.59         15.85         3.22 o                         
 -20   4  14          9.91         13.90         2.22 o                         
 -18   4  14          3.75          5.43         2.00 o                         
 -16   4  14         30.75         30.73         2.61 o                         
 -14   4  14        550.56        510.52         7.91 o                         
 -12   4  14          9.68          7.71         1.75 o                         
 -10   4  14         56.61         55.75         2.65 o                         
  -8   4  14        436.53        465.05         5.96 o                         
  -6   4  14          0.02          0.85         2.82 o                         
  -4   4  14          0.09          0.08         1.83 o                         
  -2   4  14          2.41          6.13         1.82 o                         
   0   4  14         29.50         27.27         4.36 o                         
   2   4  14         59.05         58.42         4.85 o                         
   4   4  14         15.39         20.07         2.69 o                         
   6   4  14        686.84        616.24        15.37 o                         
   8   4  14         38.12         41.98         2.84 o                         
 -21   5  14          1.36          0.32         2.55 o                         
 -19   5  14          8.53         10.99         2.09 o                         
 -17   5  14         15.54         15.61         2.64 o                         
 -15   5  14        110.05        123.88         4.10 o                         
 -13   5  14         47.46         63.09         3.21 o                         
 -11   5  14         34.26         31.93         2.60 o                         
  -9   5  14         23.96         23.69         2.03 o                         
  -7   5  14          8.35         10.52         1.31 o                         
  -5   5  14         27.40         24.28         2.43 o                         
  -3   5  14       1506.16       1511.16        24.26 o                         
  -1   5  14         44.80         44.28         3.47 o                         
   1   5  14         13.42         10.27         2.39 o                         
   3   5  14          2.37          0.00         2.09 o                         
   5   5  14        165.24        146.84         6.49 o                         
   7   5  14          2.92          7.49         1.73 o                         
 -20   6  14         10.76         11.85         2.91 o                         
 -18   6  14         12.19         17.03         3.06 o                         
 -16   6  14          1.64          0.00         1.68 o                         
 -14   6  14        569.56        502.98         8.25 o                         
 -12   6  14        284.12        253.39         5.27 o                         
 -10   6  14        157.77        167.78         4.28 o                         
  -8   6  14         11.12         14.81         1.99 o                         
  -6   6  14         16.49         14.34         1.58 o                         
  -4   6  14        150.13        125.02         5.16 o                         
  -2   6  14         52.31         86.55         4.61 o                         
   0   6  14        557.63        530.03         9.60 o                         
   2   6  14        192.57        199.57         6.52 o                         
   4   6  14         29.91         19.94         1.97 o                         
   6   6  14          3.33          4.00         1.66 o                         
 -19   7  14         73.50         87.45         5.01 o                         
 -17   7  14         14.80         18.14         2.98 o                         
 -15   7  14          0.02          0.00         1.63 o                         
 -13   7  14        206.36        177.64         5.46 o                         
 -11   7  14          0.12          0.00         1.45 o                         
  -9   7  14         42.61         48.03         2.83 o                         
  -7   7  14          0.64          0.30         1.86 o                         
  -5   7  14         53.84         52.08         3.20 o                         
  -3   7  14         67.36         64.97         2.54 o                         
  -1   7  14         67.85         61.27         2.94 o                         
   1   7  14         29.43         27.89         2.39 o                         
   3   7  14         12.83         11.43         2.78 o                         
   5   7  14          0.04          0.44         1.59 o                         
 -18   8  14         16.56         14.75         3.66 o                         
 -16   8  14         37.64         33.13         4.43 o                         
 -14   8  14         14.48         18.21         2.41 o                         
 -12   8  14         46.13         54.85         4.08 o                         
 -10   8  14         42.65         42.00         2.82 o                         
  -8   8  14        180.78        194.51         4.98 o                         
  -6   8  14        215.39        228.24         5.55 o                         
  -4   8  14          2.54          0.00         1.81 o                         
  -2   8  14         30.33         34.38         2.66 o                         
   0   8  14         76.13         62.28         3.28 o                         
   2   8  14         44.56         37.74         2.96 o                         
   4   8  14         31.02         26.01         3.46 o                         
 -17   9  14        130.03        157.58         7.36 o                         
 -15   9  14         33.60         44.97         3.70 o                         
 -13   9  14          1.57          0.51         2.26 o                         
 -11   9  14         17.37         18.54         2.35 o                         
  -9   9  14        275.39        284.39         6.11 o                         
  -7   9  14        346.21        350.17         6.90 o                         
  -5   9  14        197.17        198.86         5.87 o                         
  -3   9  14        103.68        113.68         5.58 o                         
  -1   9  14         46.16         50.56         3.25 o                         
   1   9  14         70.89         75.05         3.65 o                         
   3   9  14          2.48          4.24         2.97 o                         
 -14  10  14          4.05         12.08         2.91 o                         
 -12  10  14          3.15          3.29         2.69 o                         
 -10  10  14        180.91        192.70         6.30 o                         
  -8  10  14        199.39        181.24         6.34 o                         
  -6  10  14          1.86          1.61         2.22 o                         
  -4  10  14          1.13          7.12         2.31 o                         
  -2  10  14          1.86          2.41         2.29 o                         
   0  10  14          1.68          0.00         2.16 o                         
 -11  11  14          0.00          0.00         1.95 o                         
  -9  11  14          0.55          0.00         2.39 o                         
  -7  11  14         20.45         24.41         2.94 o                         
  -5  11  14         79.50         85.47         4.53 o                         
  -3  11  14         46.28         60.12         4.41 o                         
 -23   1  15         28.11         38.20         3.51 o                         
 -21   1  15          0.27          2.41         2.30 o                         
 -19   1  15          2.36          2.37         2.59 o                         
 -17   1  15        200.34        164.83         4.76 o                         
 -15   1  15         55.73         46.30         2.98 o                         
 -13   1  15         17.34         23.45         2.78 o                         
 -11   1  15        312.56        314.55         6.13 o                         
  -9   1  15        262.39        269.18         4.41 o                         
  -7   1  15         47.29         52.91         2.80 o                         
  -5   1  15        283.57        303.36         8.09 o                         
  -3   1  15         31.97         32.60         3.40 o                         
  -1   1  15          5.78          7.73         4.74 o                         
   1   1  15         17.09         20.80         3.39 o                         
   3   1  15          3.28          6.02         3.83 o                         
   5   1  15         93.20         80.22         3.48 o                         
   7   1  15         26.06         31.92         3.15 o                         
 -22   2  15         25.03         33.12         3.17 o                         
 -20   2  15         42.40         56.71         3.57 o                         
 -18   2  15         89.89         97.83         4.22 o                         
 -16   2  15         45.59         39.83         2.82 o                         
 -14   2  15         26.49         23.58         2.45 o                         
 -12   2  15        451.69        473.51         7.43 o                         
 -10   2  15        425.52        431.02         5.85 o                         
  -8   2  15        131.75        130.38         3.35 o                         
  -6   2  15         92.41         82.98         3.01 o                         
  -4   2  15        266.78        238.32         3.99 o                         
  -2   2  15         82.63         99.55         5.20 o                         
   0   2  15        280.22        251.50         7.57 o                         
   2   2  15        524.03        501.55         7.36 o                         
   4   2  15        270.89        246.04         6.03 o                         
   6   2  15        273.22        251.81         8.74 o                         
   8   2  15          0.98          4.87         2.39 o                         
 -21   3  15         18.84         26.90         2.90 o                         
 -19   3  15         50.92         54.51         3.46 o                         
 -17   3  15          0.66          0.00         1.76 o                         
 -15   3  15         41.91         47.54         3.12 o                         
 -13   3  15          0.77         13.45         8.42 o                         
 -11   3  15          0.39          0.00         1.38 o                         
  -9   3  15         46.11         39.62         2.11 o                         
  -7   3  15        283.51        298.50         6.00 o                         
  -5   3  15        128.63        128.27         3.23 o                         
  -3   3  15         27.69         32.02         1.88 o                         
  -1   3  15         37.11         34.75         2.41 o                         
   1   3  15          0.15          0.00         1.67 o                         
   3   3  15         59.29         58.49         3.58 o                         
   5   3  15        123.65        102.16         4.72 o                         
   7   3  15         39.18         33.12         3.47 o                         
 -22   4  15         94.68        149.62         8.45 o                         
 -20   4  15        110.15        120.89         4.89 o                         
 -18   4  15          9.45         12.81         2.62 o                         
 -16   4  15          0.31          0.00         1.82 o                         
 -14   4  15          2.78          2.90         2.57 o                         
 -12   4  15        206.10        209.92         6.55 o                         
 -10   4  15         11.06         10.67         1.73 o                         
  -8   4  15         24.11         25.25         1.49 o                         
  -6   4  15          1.80          0.00         2.42 o                         
  -4   4  15        198.22        198.18         7.83 o                         
  -2   4  15        193.98        190.04         5.47 o                         
   0   4  15        133.27        142.65         6.54 o                         
   2   4  15        172.27        163.45         5.45 o                         
   4   4  15         17.77         21.99         2.98 o                         
   6   4  15         10.33         14.77         2.91 o                         
 -21   5  15         28.16         26.74         3.53 o                         
 -19   5  15         10.28         12.35         2.92 o                         
 -17   5  15         48.26         55.55         3.27 o                         
 -15   5  15        396.36        372.25         6.72 o                         
 -13   5  15        411.89        403.24         6.83 o                         
 -11   5  15        123.26        101.21         3.54 o                         
  -9   5  15         81.64         78.31         3.09 o                         
  -7   5  15          5.76          6.58         1.10 o                         
  -5   5  15          0.10          0.18         2.09 o                         
  -3   5  15         25.54         29.18         3.02 o                         
  -1   5  15         33.81         42.07         3.86 o                         
   1   5  15          6.26          3.20         2.06 o                         
   3   5  15         30.86         33.84         3.31 o                         
   5   5  15          4.88          2.14         2.32 o                         
 -20   6  15          5.23          4.81         3.38 o                         
 -18   6  15         37.52         52.40         3.07 o                         
 -16   6  15         11.75          8.84         2.17 o                         
 -14   6  15         28.39         31.97         2.63 o                         
 -12   6  15         11.90         15.23         2.09 o                         
 -10   6  15          4.81          1.81         1.61 o                         
  -8   6  15        141.26        140.78         3.97 o                         
  -6   6  15        145.70        144.39         3.60 o                         
  -4   6  15       1084.08       1080.47        15.15 o                         
  -2   6  15        535.59        553.81        10.05 o                         
   0   6  15         12.18         12.25         2.65 o                         
   2   6  15        116.96        125.96         5.25 o                         
   4   6  15         32.98         36.50         3.63 o                         
 -19   7  15         17.09         23.51         3.46 o                         
 -17   7  15         61.84         49.30         4.72 o                         
 -15   7  15          0.03          2.78         2.31 o                         
 -13   7  15         22.13         17.51         2.31 o                         
 -11   7  15         10.78          9.87         1.99 o                         
  -9   7  15         83.18         83.32         3.78 o                         
  -7   7  15         46.60         46.44         2.79 o                         
  -5   7  15          1.83          0.45         1.23 o                         
  -3   7  15        398.00        368.44         6.47 o                         
  -1   7  15         18.36         20.84         3.12 o                         
   1   7  15         41.76         42.43         4.00 o                         
   3   7  15         38.82         39.39         3.69 o                         
 -18   8  15         12.90         18.01         3.17 o                         
 -16   8  15         38.65         35.83         2.76 o                         
 -14   8  15         97.81        115.15         5.12 o                         
 -12   8  15         18.44         18.67         2.34 o                         
 -10   8  15         47.69         53.43         3.54 o                         
  -8   8  15         64.03         70.19         3.49 o                         
  -6   8  15        192.79        176.79         5.93 o                         
  -4   8  15         17.05         14.40         2.15 o                         
  -2   8  15          7.05          6.98         1.74 o                         
   0   8  15          1.84          0.25         1.55 o                         
   2   8  15         17.19         17.22         2.19 o                         
 -15   9  15          5.67          5.94         2.56 o                         
 -13   9  15          0.35          0.25         2.18 o                         
 -11   9  15        131.68        134.31         4.56 o                         
  -9   9  15         54.45         51.08         3.27 o                         
  -7   9  15         52.10         50.51         3.34 o                         
  -5   9  15         15.53         17.38         2.41 o                         
  -3   9  15          4.19          3.89         2.07 o                         
  -1   9  15          0.52          0.04         2.70 o                         
   1   9  15          6.09          7.28         3.09 o                         
 -12  10  15         11.64         18.74         5.69 o                         
 -10  10  15          3.49          2.91         2.56 o                         
  -8  10  15          0.21          0.22         2.02 o                         
  -6  10  15         11.74         10.07         2.50 o                         
  -4  10  15        199.75        210.99         5.75 o                         
  -2  10  15         84.96         93.60         4.29 o                         
 -22   0  16        138.42        164.53         7.95 o                         
 -20   0  16         10.93         13.27         3.83 o                         
 -18   0  16        270.57        252.23         8.38 o                         
 -16   0  16       1199.69       1172.51        22.61 o                         
 -14   0  16          0.07          0.00         2.67 o                         
 -12   0  16        162.20        158.09         6.85 o                         
 -10   0  16        748.20        737.87        11.86 o                         
  -8   0  16         35.28         24.38         4.10 o                         
  -6   0  16          5.13          4.36         3.58 o                         
  -2   0  16          1.74          1.06         5.01 o                         
   0   0  16         21.05         20.61         5.82 o                         
   2   0  16        103.94         92.94         8.27 o                         
   4   0  16          3.49          0.00         4.32 o                         
   6   0  16         35.02         39.08         6.87 o                         
 -21   1  16         16.09         20.61         2.81 o                         
 -19   1  16         90.63         94.04         4.80 o                         
 -17   1  16          0.55          1.12         2.04 o                         
 -15   1  16         10.95          7.15         2.35 o                         
 -13   1  16       1186.17       1170.05        14.86 o                         
 -11   1  16        562.88        610.84         8.52 o                         
  -9   1  16         72.42         68.50         1.67 o                         
  -7   1  16        208.64        201.21         4.23 o                         
  -5   1  16        756.64        760.50        19.12 o                         
  -3   1  16         45.70         48.55         4.23 o                         
  -1   1  16         55.10         42.10         4.05 o                         
   1   1  16        290.34        292.98         8.62 o                         
   3   1  16        120.77        115.29         6.38 o                         
   5   1  16         35.74         38.38         4.60 o                         
 -22   2  16        126.70        161.21         5.64 o                         
 -20   2  16        173.10        179.93         5.41 o                         
 -18   2  16        104.62        107.00         4.71 o                         
 -16   2  16        188.85        164.47         5.48 o                         
 -14   2  16        201.93        216.91         5.53 o                         
 -12   2  16        938.76        946.24        12.03 o                         
 -10   2  16        172.53        186.87         4.68 o                         
  -8   2  16         19.41         23.67         1.82 o                         
  -6   2  16         18.90         23.75         2.04 o                         
  -4   2  16         52.25         40.77         4.43 o                         
  -2   2  16         16.26         18.87         3.34 o                         
   0   2  16         19.81         17.55         3.51 o                         
   2   2  16         14.83         16.35         3.57 o                         
   4   2  16          0.11          0.00         1.52 o                         
   6   2  16          4.27          1.43         1.92 o                         
 -21   3  16          1.00          1.02         2.21 o                         
 -19   3  16          7.30          3.87         2.28 o                         
 -17   3  16         31.28         31.58         2.79 o                         
 -15   3  16         12.36         14.19         2.23 o                         
 -13   3  16        466.97        417.45         6.93 o                         
 -11   3  16       1015.18        997.70        14.14 o                         
  -9   3  16        284.32        283.03         8.92 o                         
  -7   3  16         25.94         28.99         2.57 o                         
  -5   3  16         61.37         57.05         2.33 o                         
  -3   3  16         10.53         10.97         1.67 o                         
  -1   3  16        364.69        368.88         6.76 o                         
   1   3  16         92.48         89.15         2.94 o                         
   3   3  16         70.57         66.52         4.40 o                         
   5   3  16        155.61        152.07         7.48 o                         
 -20   4  16         13.45         21.24         2.75 o                         
 -18   4  16         13.51          7.63         2.28 o                         
 -16   4  16         16.29         13.31         2.25 o                         
 -14   4  16        106.79        107.49         4.23 o                         
 -12   4  16        479.05        441.69         7.14 o                         
 -10   4  16         16.44         15.19         1.47 o                         
  -8   4  16         10.02          6.41         2.04 o                         
  -6   4  16         33.93         31.77         3.38 o                         
  -4   4  16         90.42         95.03         5.01 o                         
  -2   4  16         17.82         23.24         2.50 o                         
   0   4  16        124.47        139.43         4.82 o                         
   2   4  16          3.22          7.02         3.23 o                         
   4   4  16          0.29          0.00         2.13 o                         
 -19   5  16         94.61         90.18         4.17 o                         
 -17   5  16         11.67          9.92         2.24 o                         
 -15   5  16          4.19          9.67         2.18 o                         
 -13   5  16         14.84         18.44         2.27 o                         
 -11   5  16         41.80         37.75         2.74 o                         
  -9   5  16          9.06          9.99         1.33 o                         
  -7   5  16         49.77         48.05         3.23 o                         
  -5   5  16         83.76         92.32         4.36 o                         
  -3   5  16       1051.98       1020.33        14.56 o                         
  -1   5  16          8.89          9.77         2.37 o                         
   1   5  16        108.65        117.05         5.92 o                         
   3   5  16          8.64          4.03         2.48 o                         
   5   5  16          4.94          6.88         2.73 o                         
 -18   6  16         14.76         14.34         2.75 o                         
 -16   6  16         94.13         77.65         4.54 o                         
 -14   6  16          2.59          2.16         2.06 o                         
 -12   6  16          4.35          9.83         2.00 o                         
 -10   6  16        180.83        163.33         5.02 o                         
  -8   6  16          0.20          0.00         1.05 o                         
  -6   6  16        111.72        100.76         4.63 o                         
  -4   6  16        409.50        408.15         8.49 o                         
  -2   6  16         85.87         84.95         4.74 o                         
   0   6  16         53.06         45.22         3.70 o                         
   2   6  16         19.65         22.83         3.14 o                         
   4   6  16          2.00          3.59         2.55 o                         
 -17   7  16          0.46          1.59         2.61 o                         
 -15   7  16         36.74         38.32         2.93 o                         
 -13   7  16        222.54        201.06         5.12 o                         
 -11   7  16          0.02          0.00         1.72 o                         
  -9   7  16          0.35          0.00         2.02 o                         
  -7   7  16         14.02         13.36         1.61 o                         
  -5   7  16        390.58        397.35         8.43 o                         
  -3   7  16         45.40         52.09         3.92 o                         
  -1   7  16          6.94          6.10         2.71 o                         
   1   7  16         19.22         16.98         3.04 o                         
 -16   8  16         47.59         35.02         4.40 o                         
 -14   8  16         46.22         46.66         3.85 o                         
 -12   8  16         39.69         42.75         3.04 o                         
 -10   8  16         15.68         19.09         2.40 o                         
  -8   8  16        104.42        104.85         4.03 o                         
  -6   8  16          1.60          1.14         2.01 o                         
  -4   8  16          5.73          5.85         2.03 o                         
  -2   8  16          0.04          0.00         2.60 o                         
   0   8  16          3.71          2.81         2.60 o                         
 -13   9  16         25.39         27.49         2.93 o                         
 -11   9  16         89.24         97.31         4.33 o                         
  -9   9  16         12.69         10.54         2.27 o                         
  -7   9  16          1.29          0.00         1.84 o                         
  -5   9  16         69.67         66.77         4.65 o                         
  -3   9  16         25.34         28.25         2.51 o                         
 -10  10  16         24.45         29.77         3.01 o                         
  -8  10  16          0.02          0.00         1.95 o                         
  -6  10  16          0.67          0.00         1.89 o                         
 -21   1  17         22.28         14.51         3.01 o                         
 -19   1  17         73.05         73.21         4.18 o                         
 -17   1  17        154.76        160.09         4.88 o                         
 -15   1  17        801.17        800.59        11.40 o                         
 -13   1  17        174.81        171.27         4.80 o                         
 -11   1  17        398.05        402.91         8.85 o                         
  -9   1  17          7.11         11.48         1.70 o                         
  -7   1  17         94.68         77.10         5.54 o                         
  -5   1  17        173.47        182.28         6.57 o                         
  -3   1  17         57.02         61.89         6.45 o                         
  -1   1  17         11.71         12.86         3.23 o                         
   1   1  17          1.17          1.51         3.14 o                         
   3   1  17          0.00          0.00         2.97 o                         
   5   1  17          1.24          4.95         3.53 o                         
 -20   2  17          2.47          3.34         2.32 o                         
 -18   2  17         44.83         44.43         3.19 o                         
 -16   2  17        130.57        136.26         5.12 o                         
 -14   2  17         40.06         38.59         2.80 o                         
 -12   2  17       2921.01       2801.29        35.00 o                         
 -10   2  17          0.89          4.21         0.98 o                         
  -8   2  17        188.15        182.15         3.84 o                         
  -6   2  17        212.72        243.56         7.46 o                         
  -4   2  17          0.17          0.00         2.46 o                         
  -2   2  17        110.35        104.89         5.88 o                         
   0   2  17          6.10          5.01         3.03 o                         
   2   2  17         22.12         18.14         3.73 o                         
   4   2  17         59.17         68.88         5.76 o                         
 -21   3  17          6.02          3.65         2.55 o                         
 -19   3  17         39.91         63.64         4.15 o                         
 -17   3  17          3.18          1.91         2.07 o                         
 -15   3  17          0.66          0.00         1.81 o                         
 -13   3  17        489.90        471.53         7.53 o                         
 -11   3  17         63.37         61.54         3.16 o                         
  -9   3  17          0.02          0.00         1.86 o                         
  -7   3  17         19.03         18.85         1.82 o                         
  -5   3  17         73.29         78.84         4.05 o                         
  -3   3  17         33.26         27.39         3.60 o                         
  -1   3  17          0.44          0.00         2.72 o                         
   1   3  17         22.83         24.33         3.90 o                         
   3   3  17          2.51          3.90         1.83 o                         
 -20   4  17         16.03         30.64         3.77 o                         
 -18   4  17         47.80         40.61         3.22 o                         
 -16   4  17          1.10          0.00         1.92 o                         
 -14   4  17        165.37        127.82         4.61 o                         
 -12   4  17        206.32        196.11         5.64 o                         
 -10   4  17        121.98        129.75         2.88 o                         
  -8   4  17         32.28         40.38         3.17 o                         
  -6   4  17         35.07         37.85         3.92 o                         
  -4   4  17         60.83         53.69         4.49 o                         
  -2   4  17        121.03        122.46         4.36 o                         
   0   4  17         23.58         38.52         3.05 o                         
   2   4  17         37.38         43.84         3.34 o                         
   4   4  17         19.15         31.03         3.54 o                         
 -19   5  17         20.97         27.04         2.94 o                         
 -17   5  17         12.81         14.49         2.51 o                         
 -15   5  17         60.21         60.73         3.50 o                         
 -13   5  17        215.39        191.35         4.87 o                         
 -11   5  17         12.39         11.40         1.90 o                         
  -9   5  17         19.60         15.89         2.60 o                         
  -7   5  17          4.47          4.01         2.31 o                         
  -5   5  17          0.57          0.00         2.56 o                         
  -3   5  17         13.84         21.16         2.85 o                         
  -1   5  17         80.17         91.29         5.87 o                         
   1   5  17          0.63          3.02         2.22 o                         
   3   5  17          0.37          2.06         2.29 o                         
 -18   6  17          4.08          4.05         2.37 o                         
 -16   6  17         12.63          6.22         2.19 o                         
 -14   6  17         62.19         60.81         3.55 o                         
 -12   6  17          0.25          0.00         1.73 o                         
 -10   6  17         76.99         86.22         3.41 o                         
  -8   6  17         20.34         21.05         2.72 o                         
  -6   6  17        189.85        199.69         5.99 o                         
  -4   6  17          0.37          4.57         2.38 o                         
  -2   6  17         28.49         37.81         3.53 o                         
   0   6  17         45.28         53.68         4.00 o                         
   2   6  17         22.84         22.98         3.25 o                         
 -17   7  17         28.91         19.93         2.74 o                         
 -15   7  17         31.23         32.74         3.25 o                         
 -13   7  17        102.18        101.32         4.42 o                         
 -11   7  17        149.51        169.61         4.77 o                         
  -9   7  17         14.37         13.74         1.95 o                         
  -7   7  17         17.72         18.12         2.93 o                         
  -5   7  17        166.80        170.53         7.47 o                         
  -3   7  17         12.53         16.39         3.06 o                         
  -1   7  17         13.13         15.59         3.07 o                         
 -14   8  17         39.05         52.59         5.23 o                         
 -12   8  17        111.25         88.37         4.03 o                         
 -10   8  17         70.21         69.27         3.54 o                         
  -8   8  17          1.32          3.00         1.65 o                         
  -6   8  17          3.71          0.00         2.40 o                         
  -4   8  17         23.75         25.99         3.50 o                         
  -2   8  17          9.50          8.33         2.89 o                         
 -11   9  17         45.19         45.95         3.34 o                         
  -9   9  17         12.03         16.07         2.74 o                         
  -7   9  17         21.29         23.03         3.29 o                         
  -5   9  17          8.23         10.33         2.01 o                         
 -20   0  18         36.54         52.64         5.26 o                         
 -18   0  18          8.54         12.02         3.27 o                         
 -16   0  18         21.74         29.83         3.78 o                         
 -14   0  18         47.17         42.45         3.95 o                         
 -12   0  18         65.09         50.14         3.73 o                         
 -10   0  18         57.43         54.64         4.07 o                         
  -8   0  18         42.85         35.74         5.57 o                         
  -6   0  18         16.05         13.11         8.66 o                         
  -4   0  18        149.23        149.84         9.10 o                         
  -2   0  18         33.72         34.19         5.77 o                         
   0   0  18         57.79         53.90         7.05 o                         
   2   0  18          0.67          4.55         4.49 o                         
 -21   1  18         11.37         11.91         2.81 o                         
 -19   1  18          7.71          8.54         2.58 o                         
 -17   1  18         71.78         82.03         4.05 o                         
 -15   1  18         21.00         24.42         2.60 o                         
 -13   1  18        570.73        543.57         9.09 o                         
 -11   1  18         29.27         32.72         1.89 o                         
  -9   1  18          2.07          5.69         2.71 o                         
  -7   1  18         70.21         78.62         5.11 o                         
  -5   1  18         22.22         22.07         3.51 o                         
  -3   1  18         42.51         34.26         4.08 o                         
  -1   1  18        254.88        245.85         8.32 o                         
   1   1  18          4.09          5.48         3.26 o                         
   3   1  18          1.01          0.70         3.55 o                         
 -20   2  18          0.45          0.78         2.31 o                         
 -18   2  18          3.16          3.79         2.21 o                         
 -16   2  18         12.05          8.48         2.28 o                         
 -14   2  18        146.90        138.38         4.25 o                         
 -12   2  18         65.16         78.23         4.26 o                         
 -10   2  18         21.45         23.75         2.56 o                         
  -8   2  18        224.39        241.59         6.85 o                         
  -6   2  18         80.28         71.72         5.08 o                         
  -4   2  18        118.42        125.33         6.12 o                         
  -2   2  18         91.06         84.85         5.68 o                         
   0   2  18         44.00         45.05         4.66 o                         
   2   2  18          0.91          0.00         3.09 o                         
 -19   3  18         46.08         48.38         3.56 o                         
 -17   3  18          5.70          2.00         2.06 o                         
 -15   3  18         46.35         47.20         3.09 o                         
 -13   3  18         99.68        105.12         4.70 o                         
 -11   3  18        102.79         91.03         4.13 o                         
  -9   3  18        174.43        180.37         5.12 o                         
  -7   3  18         60.75         56.67         2.34 o                         
  -5   3  18         23.07         17.60         3.41 o                         
  -3   3  18          0.21          0.00         2.64 o                         
  -1   3  18         53.01         58.14         5.05 o                         
   1   3  18         70.28         66.95         5.36 o                         
 -18   4  18          5.14          6.75         2.40 o                         
 -16   4  18          0.03          0.00         2.02 o                         
 -14   4  18          1.28          4.84         1.97 o                         
 -12   4  18        116.68        127.08         3.89 o                         
 -10   4  18          0.37          0.00         2.24 o                         
  -8   4  18        189.20        189.43         5.69 o                         
  -6   4  18          2.59          3.42         2.17 o                         
  -4   4  18          2.41          4.27         1.68 o                         
  -2   4  18        128.10        117.55         6.47 o                         
   0   4  18         28.73         29.62         2.65 o                         
   2   4  18         31.22         26.12         4.35 o                         
 -17   5  18          4.74          2.03         2.11 o                         
 -15   5  18         18.77          7.72         2.23 o                         
 -13   5  18          8.15          6.12         1.93 o                         
 -11   5  18        205.95        200.56         4.61 o                         
  -9   5  18         15.02         15.56         2.64 o                         
  -7   5  18          0.07          0.00         1.97 o                         
  -5   5  18          8.19         10.77         2.45 o                         
  -3   5  18        313.88        322.30         9.44 o                         
  -1   5  18        191.68        210.84         8.35 o                         
   1   5  18         41.42         32.97         3.16 o                         
 -16   6  18          0.22          0.81         2.08 o                         
 -14   6  18         27.91         41.13         3.43 o                         
 -12   6  18          3.38          0.75         2.26 o                         
 -10   6  18         19.92         16.98         2.52 o                         
  -8   6  18         22.40         22.66         3.08 o                         
  -6   6  18         41.39         47.57         4.78 o                         
  -4   6  18        135.10        145.85         5.55 o                         
  -2   6  18         72.22         68.46         4.28 o                         
 -15   7  18          0.19          0.00         1.93 o                         
 -13   7  18         21.11         19.59         2.57 o                         
 -11   7  18         12.98         16.36         3.43 o                         
  -9   7  18         18.12         18.89         3.18 o                         
  -7   7  18         23.56         27.01         3.27 o                         
  -5   7  18          8.54          6.89         2.63 o                         
  -3   7  18          2.11          1.11         3.74 o                         
 -12   8  18         37.19         41.40         5.15 o                         
 -10   8  18          2.66          2.29         2.52 o                         
  -8   8  18         31.19         30.98         4.35 o                         
  -6   8  18        101.13        102.57         6.65 o                         
 -19   1  19         45.41         45.14         3.59 o                         
 -17   1  19        109.78        107.01         4.31 o                         
 -15   1  19        160.92        151.59         4.47 o                         
 -13   1  19         74.75         71.11         2.94 o                         
 -11   1  19        248.08        272.23         6.02 o                         
  -9   1  19         69.40         77.85         5.22 o                         
  -7   1  19         16.42         20.97         3.48 o                         
  -5   1  19         31.27         28.51         3.82 o                         
  -3   1  19        197.47        194.54         7.67 o                         
  -1   1  19         20.21         21.25         3.88 o                         
   1   1  19          0.54          3.97         3.39 o                         
 -18   2  19         69.07         70.55         3.88 o                         
 -16   2  19         11.63         13.85         2.33 o                         
 -14   2  19         18.45         24.34         2.60 o                         
 -12   2  19         82.73         79.01         2.84 o                         
 -10   2  19         30.19         43.72         2.87 o                         
  -8   2  19        320.87        347.17         9.29 o                         
  -6   2  19         24.68         23.15         3.82 o                         
  -4   2  19         13.38         11.69         3.36 o                         
  -2   2  19          1.83          0.70         3.16 o                         
   0   2  19         98.05         96.03         6.60 o                         
 -19   3  19         49.58         64.15         4.29 o                         
 -17   3  19          5.67          3.47         2.29 o                         
 -15   3  19         40.80         44.93         3.07 o                         
 -13   3  19          2.38          0.00         2.15 o                         
 -11   3  19        131.18        144.11         5.50 o                         
  -9   3  19        176.73        184.98         5.19 o                         
  -7   3  19         13.09         15.39         3.54 o                         
  -5   3  19          1.32          0.95         3.08 o                         
  -3   3  19         51.13         50.46         4.82 o                         
  -1   3  19          8.24          4.06         3.64 o                         
 -18   4  19         16.88         11.55         2.66 o                         
 -16   4  19          6.04          2.77         2.04 o                         
 -14   4  19         49.71         51.74         3.40 o                         
 -12   4  19         18.19         21.17         1.83 o                         
 -10   4  19         23.15         25.38         2.88 o                         
  -8   4  19          6.55          6.52         3.16 o                         
  -6   4  19          0.48          0.00         1.72 o                         
  -4   4  19         23.17         30.39         4.41 o                         
  -2   4  19        238.73        243.49         8.68 o                         
 -17   5  19         10.60          8.73         2.48 o                         
 -15   5  19          5.04          1.70         1.96 o                         
 -13   5  19          3.44          4.93         2.93 o                         
 -11   5  19         14.86         14.22         2.74 o                         
  -9   5  19          4.94          6.93         2.44 o                         
  -7   5  19         47.10         41.06         3.34 o                         
  -5   5  19         45.68         44.63         4.74 o                         
  -3   5  19         93.84        105.04         4.87 o                         
 -14   6  19         13.53         10.12         3.62 o                         
 -12   6  19          0.13          0.00         1.45 o                         
 -10   6  19          0.82          1.70         2.31 o                         
  -8   6  19          0.49          0.00         2.09 o                         
  -6   6  19          6.78          6.14         2.51 o                         
  -4   6  19         50.62         47.76         3.82 o                         
 -13   7  19          2.56          3.07         2.08 o                         
 -11   7  19          9.00          8.23         1.73 o                         
  -9   7  19          1.04          0.17         2.48 o                         
  -7   7  19         58.42         69.13         5.62 o                         
 -18   0  20         13.39         13.36         3.59 o                         
 -16   0  20        195.05        196.16         7.32 o                         
 -14   0  20        296.54        290.75        12.43 o                         
 -12   0  20         19.89         16.13         5.03 o                         
 -10   0  20         17.87         17.38         5.03 o                         
  -8   0  20          5.11          6.19         4.20 o                         
  -6   0  20         36.35         47.26         6.77 o                         
  -4   0  20        154.82        152.39        10.01 o                         
  -2   0  20          4.88          3.22         4.76 o                         
 -17   1  20          7.73          8.45         2.25 o                         
 -15   1  20          5.77          9.65         1.93 o                         
 -13   1  20         20.39         17.34         2.44 o                         
 -11   1  20         47.51         52.37         4.80 o                         
  -9   1  20         36.50         37.88         4.24 o                         
  -7   1  20         30.38         29.30         3.87 o                         
  -5   1  20          0.49          0.00         3.00 o                         
  -3   1  20          1.20          0.00         2.95 o                         
  -1   1  20         39.49         32.69         4.54 o                         
 -18   2  20        117.15        128.73         4.79 o                         
 -16   2  20          6.77          7.20         2.09 o                         
 -14   2  20         65.24         56.41         2.81 o                         
 -12   2  20         79.01         93.24         7.56 o                         
 -10   2  20        253.25        281.26         8.74 o                         
  -8   2  20          3.17          3.57         4.29 o                         
  -6   2  20          6.80          6.70         3.36 o                         
  -4   2  20          0.66          0.00         3.01 o                         
  -2   2  20          0.27          0.00         3.27 o                         
 -17   3  20         15.11         10.44         2.50 o                         
 -15   3  20         15.86         15.39         2.51 o                         
 -13   3  20         32.19         35.61         3.29 o                         
 -11   3  20        692.10        654.33        13.33 o                         
  -9   3  20         68.83         83.58         3.55 o                         
  -7   3  20         13.51         16.93         3.73 o                         
  -5   3  20          2.36          1.48         3.24 o                         
  -3   3  20         24.92         22.37         4.13 o                         
 -16   4  20          0.00          0.00         2.15 o                         
 -14   4  20          0.33          0.00         2.12 o                         
 -12   4  20        123.89        109.73         4.86 o                         
 -10   4  20        581.51        560.39         9.99 o                         
  -8   4  20          1.13          0.12         1.87 o                         
  -6   4  20         21.36         26.56         4.04 o                         
  -4   4  20        133.00        150.90         7.47 o                         
 -15   5  20          5.51          3.27         1.98 o                         
 -13   5  20         14.62          7.21         2.30 o                         
 -11   5  20          4.36          3.90         2.45 o                         
  -9   5  20         86.74         97.21         4.74 o                         
  -7   5  20         56.80         47.04         5.72 o                         
  -5   5  20         23.77         24.67         2.75 o                         
 -10   6  20         16.73         22.29         3.18 o                         
  -8   6  20          0.61          0.90         3.40 o                         
 -15   1  21          0.92          0.00         2.61 o                         
 -13   1  21          4.10          2.61         2.60 o                         
 -11   1  21        178.37        169.56         7.41 o                         
  -9   1  21         10.81          8.39         3.39 o                         
  -7   1  21          1.09          2.05         3.09 o                         
  -5   1  21         15.35         17.63         3.89 o                         
 -16   2  21         17.44         10.63         2.55 o                         
 -14   2  21          2.04          0.50         3.32 o                         
 -12   2  21        118.90        114.14         4.08 o                         
 -10   2  21         75.64         88.08         6.23 o                         
  -8   2  21         18.40         25.61         4.04 o                         
  -6   2  21         23.23         24.26         4.30 o                         
 -15   3  21         14.95         15.65         2.05 o                         
 -13   3  21          0.92          3.18         2.12 o                         
 -11   3  21        344.55        351.17         9.04 o                         
  -9   3  21         13.30         19.26         3.92 o                         
  -7   3  21          1.63          4.68         3.59 o                         
 -12   4  21          0.03          0.00         2.10 o                         
 -10   4  21         34.25         40.91         6.70 o                         
  -8   4  21         34.33         33.27         4.73 o                         
                                                                                
